# Supplementary material for: Hydrogen-bonded organic framework for regulating pathogenic autoantigen and oxidative stress in psoriasis treatment
Source: Natl Sci Rev. 2025 Apr 3;12(6):nwaf132. doi: 10.1093/nsr/nwaf132 (PMC12080220; doi:10.1093/nsr/nwaf132)
Supplement: nwaf132_Supplemental_File [file nwaf132_supplemental_file.zip]

Archive with 3 entries (3 files):
- 2107777_for_free-base_HOF.cif
- 2107780_for_Co-HOF.cif
- Supplementary data.pdf
