# Supplementary material for: Hydrogen-bonded organic framework for regulating pathogenic autoantigen and oxidative stress in psoriasis treatment
Source: Natl Sci Rev. 2025 Apr 3;12(6):nwaf132. doi: 10.1093/nsr/nwaf132 (PMC12080220; doi:10.1093/nsr/nwaf132)
Supplement: nwaf132_Supplemental_File [file nwaf132_supplemental_file.zip › 2107777_for_free-base_HOF.cif]

data_pfc-71_sq
_audit_creation_date               2021-03-09
_audit_creation_method
;
Olex2 1.3
(compiled Nov 21 2019 18:26:39 for OlexSys, GUI svn.r6003)
;
_shelx_SHELXL_version_number       '2018/3'
_audit_contact_author_address      ?
_audit_contact_author_email        ?
_audit_contact_author_name         ''
_audit_contact_author_phone        ?
_publ_contact_author_id_orcid      ?
_publ_section_references
;
Dolomanov, O.V., Bourhis, L.J., Gildea, R.J, Howard, J.A.K. & Puschmann, H.
 (2009), J. Appl. Cryst. 42, 339-341.

Sheldrick, G.M. (2015). Acta Cryst. A71, 3-8.

Sheldrick, G.M. (2015). Acta Cryst. C71, 3-8.
;
_chemical_name_common              ?
_chemical_name_systematic          ?
_chemical_formula_moiety           'C48 H30 N4 O8'
_chemical_formula_sum              'C48 H30 N4 O8'
_chemical_formula_weight           790.76
_chemical_melting_point            ?
loop_
  _atom_type_symbol
  _atom_type_description
  _atom_type_scat_dispersion_real
  _atom_type_scat_dispersion_imag
  _atom_type_scat_source
 'C' 'C' 0.0033 0.0016 'International Tables Vol C Tables 4.2.6.8 and 6.1.1.4'
 'H' 'H' 0.0000 0.0000 'International Tables Vol C Tables 4.2.6.8 and 6.1.1.4'
 'N' 'N' 0.0061 0.0033 'International Tables Vol C Tables 4.2.6.8 and 6.1.1.4'
 'O' 'O' 0.0106 0.0060 'International Tables Vol C Tables 4.2.6.8 and 6.1.1.4'

_shelx_space_group_comment
;
The symmetry employed for this shelxl refinement is uniquely defined
by the following loop, which should always be used as a source of
symmetry information in preference to the above space-group names.
They are only intended as comments.
;
_space_group_crystal_system        'monoclinic'
_space_group_IT_number             15
_space_group_name_H-M_alt          'C 1 2/c 1'
_space_group_name_Hall             '-C 2yc'
loop_
  _space_group_symop_operation_xyz
 'x, y, z'
 '-x, y, -z+1/2'
 'x+1/2, y+1/2, z'
 '-x+1/2, y+1/2, -z+1/2'
 '-x, -y, -z'
 'x, -y, z-1/2'
 '-x+1/2, -y+1/2, -z'
 'x+1/2, -y+1/2, z-1/2'

_cell_length_a                     30.8554(19)
_cell_length_b                     30.1016(19)
_cell_length_c                     8.4694(5)
_cell_angle_alpha                  90
_cell_angle_beta                   99.046(4)
_cell_angle_gamma                  90
_cell_volume                       7768.5(8)
_cell_formula_units_Z              4
_cell_measurement_reflns_used      6841
_cell_measurement_temperature      150.01
_cell_measurement_theta_max        25.027
_cell_measurement_theta_min        2.116
_shelx_estimated_absorpt_T_max     0.995
_shelx_estimated_absorpt_T_min     0.991
_exptl_absorpt_coefficient_mu      0.047
_exptl_absorpt_correction_T_max    0.995
_exptl_absorpt_correction_T_min    0.994
_exptl_absorpt_correction_type     multi-scan
_exptl_absorpt_process_details     ?
_exptl_absorpt_special_details     ?
_exptl_crystal_colour              'dull dark violet'
_exptl_crystal_colour_lustre       dull
_exptl_crystal_colour_modifier     dark
_exptl_crystal_colour_primary      violet
_exptl_crystal_density_diffrn      0.676
_exptl_crystal_density_meas        ?
_exptl_crystal_density_method      ?
_exptl_crystal_description         needle
_exptl_crystal_F_000               1640
_exptl_crystal_size_max            0.2
_exptl_crystal_size_mid            0.1
_exptl_crystal_size_min            0.1
_exptl_transmission_factor_max     0.995
_exptl_transmission_factor_min     0.994
_diffrn_reflns_av_R_equivalents    0.0780
_diffrn_reflns_av_unetI/netI       0.0731
_diffrn_reflns_Laue_measured_fraction_full  0.996
_diffrn_reflns_Laue_measured_fraction_max  0.996
_diffrn_reflns_limit_h_max         35
_diffrn_reflns_limit_h_min         -36
_diffrn_reflns_limit_k_max         31
_diffrn_reflns_limit_k_min         -35
_diffrn_reflns_limit_l_max         10
_diffrn_reflns_limit_l_min         -10
_diffrn_reflns_number              25456
_diffrn_reflns_point_group_measured_fraction_full  0.996
_diffrn_reflns_point_group_measured_fraction_max  0.996
_diffrn_reflns_theta_full          25.027
_diffrn_reflns_theta_max           25.027
_diffrn_reflns_theta_min           2.116
_diffrn_ambient_temperature        150.01
_diffrn_detector_area_resol_mean   ?
_diffrn_measured_fraction_theta_full  0.996
_diffrn_measured_fraction_theta_max  0.996
_diffrn_measurement_device_type    'Bruker APEX-II CCD'
_diffrn_measurement_method         ?
_diffrn_radiation_type             MoK\a
_diffrn_radiation_wavelength       0.71073
_diffrn_source                     ?
_reflns_Friedel_coverage           0.000
_reflns_Friedel_fraction_full      .
_reflns_Friedel_fraction_max       .
_reflns_number_gt                  3861
_reflns_number_total               6841
_reflns_special_details
;
 Reflections were merged by SHELXL according to the crystal
 class for the calculation of statistics and refinement.
 
 Structure factors included contributions from the .fab file.
 
 _reflns_Friedel_fraction is defined as the number of unique
 Friedel pairs measured divided by the number that would be
 possible theoretically, ignoring centric projections and
 systematic absences.
;
_reflns_threshold_expression       'I > 2\s(I)'
_computing_cell_refinement         ?
_computing_data_collection         ?
_computing_data_reduction          ?
_computing_molecular_graphics      'Olex2 1.3 (Dolomanov et al., 2009)'
_computing_publication_material    'Olex2 1.3 (Dolomanov et al., 2009)'
_computing_structure_refinement    'SHELXL 2018/3 (Sheldrick, 2015)'
_computing_structure_solution      'SHELXT 2014/5 (Sheldrick, 2014)'
_refine_diff_density_max           0.281
_refine_diff_density_min           -0.306
_refine_diff_density_rms           0.052
_refine_ls_extinction_coef         .
_refine_ls_extinction_method       none
_refine_ls_goodness_of_fit_ref     1.010
_refine_ls_hydrogen_treatment      constr
_refine_ls_matrix_type             full
_refine_ls_number_parameters       272
_refine_ls_number_reflns           6841
_refine_ls_number_restraints       2
_refine_ls_R_factor_all            0.1128
_refine_ls_R_factor_gt             0.0661
_refine_ls_restrained_S_all        1.010
_refine_ls_shift/su_max            0.001
_refine_ls_shift/su_mean           0.000
_refine_ls_structure_factor_coef   Fsqd
_refine_ls_weighting_details      
 'w=1/[\s^2^(Fo^2^)+(0.1278P)^2^] where P=(Fo^2^+2Fc^2^)/3'
_refine_ls_weighting_scheme        calc
_refine_ls_wR_factor_gt            0.1956
_refine_ls_wR_factor_ref           0.2245
_refine_special_details            ?
_olex2_refinement_description
;
1. Fixed Uiso
 At 1.2 times of:
  All C(H) groups, All N(H) groups
2. Restrained distances
 O006-H006
 0.9 with sigma of 0.02
 O004-H004
 0.9 with sigma of 0.02
3.a Everything fixed:
 H006, H004
3.b Aromatic/amide H refined with riding coordinates:
 N001(H001), N005(H005), C00A(H00A), C00B(H00B), C00F(H00F), C00G(H00G),
 C00L(H00L), C00N(H00N), C00O(H00O), C00P(H00P), C00Q(H00Q), C00S(H00S),
 C00U(H00U), C00V(H00V)
;
_atom_sites_solution_hydrogens     mixed
_atom_sites_solution_primary       dual
_atom_sites_solution_secondary     ?
loop_
  _atom_site_label
  _atom_site_type_symbol
  _atom_site_fract_x
  _atom_site_fract_y
  _atom_site_fract_z
  _atom_site_U_iso_or_equiv
  _atom_site_adp_type
  _atom_site_occupancy
  _atom_site_site_symmetry_order
  _atom_site_calc_flag
  _atom_site_refinement_flags_posn
  _atom_site_refinement_flags_adp
  _atom_site_refinement_flags_occupancy
  _atom_site_disorder_assembly
  _atom_site_disorder_group
 N001 N 0.500000 0.47137(9) 0.250000 0.0277(6) Uani 1 2 d S T P . .
 H001 H 0.499999 0.442139 0.250001 0.033 Uiso 1 2 calc R U P . .
 N002 N 0.55890(6) 0.40125(6) 0.3931(2) 0.0304(5) Uani 1 1 d . . . . .
 O003 O 0.69989(6) 0.63849(7) 0.7479(3) 0.0575(6) Uani 1 1 d . . . . .
 O004 O 0.74663(6) 0.60298(7) 0.6158(3) 0.0583(6) Uani 1 1 d D . . . .
 N005 N 0.500000 0.33118(9) 0.250000 0.0318(7) Uani 1 2 d S T P . .
 H005 H 0.500001 0.360415 0.250001 0.038 Uiso 1 2 calc R U P . .
 O006 O 0.73812(6) 0.19130(7) 0.6275(3) 0.0643(7) Uani 1 1 d D . . . .
 O007 O 0.69098(6) 0.15924(7) 0.7679(3) 0.0649(7) Uani 1 1 d . . . . .
 C008 C 0.53342(7) 0.49750(7) 0.3255(3) 0.0287(6) Uani 1 1 d . . . . .
 C009 C 0.57209(7) 0.48239(8) 0.4188(3) 0.0281(6) Uani 1 1 d . . . . .
 C00A C 0.59861(7) 0.55203(8) 0.5702(3) 0.0307(6) Uani 1 1 d . . . . .
 H00A H 0.569943 0.556346 0.595064 0.037 Uiso 1 1 calc R U . . .
 C00B C 0.52028(7) 0.54245(8) 0.2925(3) 0.0334(6) Uani 1 1 d . . . . .
 H00B H 0.537370 0.568051 0.325161 0.040 Uiso 1 1 calc R U . . .
 C00C C 0.58193(7) 0.43749(8) 0.4573(3) 0.0308(6) Uani 1 1 d . . . . .
 C00D C 0.60660(7) 0.51604(8) 0.4784(3) 0.0292(6) Uani 1 1 d . . . . .
 C00E C 0.58160(7) 0.36468(8) 0.4606(3) 0.0323(6) Uani 1 1 d . . . . .
 C00F C 0.63145(8) 0.58213(8) 0.6271(3) 0.0332(6) Uani 1 1 d . . . . .
 H00F H 0.625048 0.606552 0.690696 0.040 Uiso 1 1 calc R U . . .
 C00G C 0.61905(8) 0.42333(9) 0.5733(3) 0.0385(7) Uani 1 1 d . . . . .
 H00G H 0.639624 0.442108 0.636562 0.046 Uiso 1 1 calc R U . . .
 C00H C 0.60411(8) 0.28552(8) 0.4912(3) 0.0350(6) Uani 1 1 d . . . . .
 C00I C 0.67341(8) 0.57681(8) 0.5920(3) 0.0335(6) Uani 1 1 d . . . . .
 C00J C 0.66673(8) 0.22203(9) 0.6065(3) 0.0433(7) Uani 1 1 d . . . . .
 C00K C 0.53279(7) 0.30488(8) 0.3301(3) 0.0337(6) Uani 1 1 d . . . . .
 C00L C 0.67679(8) 0.25462(9) 0.5057(3) 0.0434(7) Uani 1 1 d . . . . .
 H00L H 0.705088 0.255440 0.474985 0.052 Uiso 1 1 calc R U . . .
 C00M C 0.57087(7) 0.31990(8) 0.4252(3) 0.0321(6) Uani 1 1 d . . . . .
 C00N C 0.61889(8) 0.37882(9) 0.5745(3) 0.0398(7) Uani 1 1 d . . . . .
 H00N H 0.639423 0.360093 0.638132 0.048 Uiso 1 1 calc R U . . .
 C00O C 0.64900(8) 0.51128(8) 0.4400(3) 0.0365(6) Uani 1 1 d . . . . .
 H00O H 0.655113 0.486941 0.375617 0.044 Uiso 1 1 calc R U . . .
 C00P C 0.64585(8) 0.28644(9) 0.4483(3) 0.0424(7) Uani 1 1 d . . . . .
 H00P H 0.653184 0.309106 0.379088 0.051 Uiso 1 1 calc R U . . .
 C00Q C 0.68204(8) 0.54113(9) 0.4937(3) 0.0416(7) Uani 1 1 d . . . . .
 H00Q H 0.710350 0.537642 0.464576 0.050 Uiso 1 1 calc R U . . .
 C00R C 0.70839(8) 0.60817(9) 0.6531(3) 0.0406(7) Uani 1 1 d . . . . .
 C00S C 0.59405(8) 0.25204(9) 0.5958(3) 0.0409(7) Uani 1 1 d . . . . .
 H00S H 0.565816 0.250983 0.626986 0.049 Uiso 1 1 calc R U . . .
 C00T C 0.70057(9) 0.18864(10) 0.6717(4) 0.0506(8) Uani 1 1 d . . . . .
 C00U C 0.51989(8) 0.25989(8) 0.2979(3) 0.0410(7) Uani 1 1 d . . . . .
 H00U H 0.536233 0.234323 0.336752 0.049 Uiso 1 1 calc R U . . .
 C00V C 0.62524(9) 0.22089(9) 0.6525(4) 0.0465(7) Uani 1 1 d . . . . .
 H00V H 0.618498 0.198411 0.723563 0.056 Uiso 1 1 calc R U . . .
 H006 H 0.763070 0.176350 0.664000 0.301 Uiso 1 1 d D . . . .
 H004 H 0.765000 0.623960 0.654010 1.372 Uiso 1 1 d D . . . .

loop_
  _atom_site_aniso_label
  _atom_site_aniso_U_11
  _atom_site_aniso_U_22
  _atom_site_aniso_U_33
  _atom_site_aniso_U_23
  _atom_site_aniso_U_13
  _atom_site_aniso_U_12
 N001 0.0250(14) 0.0157(15) 0.0388(17) 0.000 -0.0063(12) 0.000
 N002 0.0244(10) 0.0208(11) 0.0426(13) 0.0009(9) -0.0054(9) -0.0012(9)
 O003 0.0417(11) 0.0469(14) 0.0840(16) -0.0306(11) 0.0104(10) -0.0169(9)
 O004 0.0382(11) 0.0505(14) 0.0854(16) -0.0284(11) 0.0074(10) -0.0137(9)
 N005 0.0293(15) 0.0209(16) 0.0404(18) 0.000 -0.0090(13) 0.000
 O006 0.0435(12) 0.0561(15) 0.0901(17) 0.0254(12) 0.0004(11) 0.0213(10)
 O007 0.0526(13) 0.0487(14) 0.0885(17) 0.0322(12) -0.0041(11) 0.0135(10)
 C008 0.0280(12) 0.0191(13) 0.0371(15) -0.0037(10) -0.0007(10) -0.0022(10)
 C009 0.0272(12) 0.0222(14) 0.0314(14) -0.0019(10) -0.0064(10) 0.0007(10)
 C00A 0.0273(12) 0.0263(14) 0.0356(15) 0.0019(11) -0.0036(10) -0.0006(10)
 C00B 0.0319(13) 0.0189(13) 0.0454(16) -0.0013(11) -0.0068(11) -0.0021(10)
 C00C 0.0275(12) 0.0252(14) 0.0364(15) 0.0021(11) -0.0048(11) -0.0022(10)
 C00D 0.0266(12) 0.0219(14) 0.0355(15) 0.0025(10) -0.0068(10) 0.0004(10)
 C00E 0.0267(12) 0.0256(14) 0.0414(16) 0.0008(11) -0.0044(11) 0.0010(10)
 C00F 0.0357(14) 0.0232(13) 0.0383(15) -0.0056(11) -0.0013(11) -0.0030(11)
 C00G 0.0336(14) 0.0270(16) 0.0477(17) -0.0001(12) -0.0164(12) -0.0045(11)
 C00H 0.0306(13) 0.0251(14) 0.0446(16) 0.0030(11) -0.0088(11) -0.0006(11)
 C00I 0.0309(13) 0.0264(14) 0.0402(16) -0.0033(11) -0.0035(11) -0.0049(11)
 C00J 0.0358(15) 0.0270(16) 0.062(2) 0.0078(13) -0.0079(13) 0.0064(11)
 C00K 0.0300(13) 0.0221(14) 0.0461(16) 0.0019(11) -0.0027(11) 0.0018(10)
 C00L 0.0329(14) 0.0375(17) 0.0566(19) 0.0137(13) -0.0027(13) 0.0079(12)
 C00M 0.0293(13) 0.0261(14) 0.0386(16) 0.0054(11) -0.0017(11) 0.0017(10)
 C00N 0.0331(14) 0.0288(16) 0.0500(17) 0.0062(12) -0.0169(12) 0.0024(11)
 C00O 0.0321(14) 0.0275(15) 0.0456(17) -0.0083(12) -0.0067(12) -0.0013(11)
 C00P 0.0344(15) 0.0342(16) 0.0558(19) 0.0126(13) -0.0019(13) 0.0039(12)
 C00Q 0.0277(13) 0.0352(17) 0.0587(19) -0.0071(13) -0.0027(12) -0.0068(11)
 C00R 0.0332(15) 0.0352(17) 0.0516(18) -0.0105(13) 0.0010(12) -0.0054(12)
 C00S 0.0345(14) 0.0323(16) 0.0532(19) 0.0058(13) -0.0017(13) 0.0011(12)
 C00T 0.0402(17) 0.0371(18) 0.071(2) 0.0116(15) -0.0036(15) 0.0093(13)
 C00U 0.0414(15) 0.0190(14) 0.0566(19) 0.0020(12) -0.0112(12) 0.0015(11)
 C00V 0.0421(16) 0.0321(16) 0.061(2) 0.0178(13) -0.0040(14) 0.0057(12)

_geom_special_details
;
 All esds (except the esd in the dihedral angle between two l.s. planes)
 are estimated using the full covariance matrix.  The cell esds are taken
 into account individually in the estimation of esds in distances, angles
 and torsion angles; correlations between esds in cell parameters are only
 used when they are defined by crystal symmetry.  An approximate (isotropic)
 treatment of cell esds is used for estimating esds involving l.s. planes.
;
loop_
  _geom_bond_atom_site_label_1
  _geom_bond_atom_site_label_2
  _geom_bond_distance
  _geom_bond_site_symmetry_2
  _geom_bond_publ_flag
 N001 H001 0.8800 . ?
 N001 C008 1.373(3) . ?
 N001 C008 1.372(3) 2_655 ?
 N002 C00C 1.367(3) . ?
 N002 C00E 1.380(3) . ?
 O003 C00R 1.270(3) . ?
 O004 C00R 1.278(3) . ?
 O004 H004 0.8760 . ?
 N005 H005 0.8800 . ?
 N005 C00K 1.377(3) . ?
 N005 C00K 1.377(3) 2_655 ?
 O006 C00T 1.275(3) . ?
 O006 H006 0.9032 . ?
 O007 C00T 1.269(3) . ?
 C008 C009 1.400(3) . ?
 C008 C00B 1.428(3) . ?
 C009 C00C 1.412(3) . ?
 C009 C00D 1.498(3) . ?
 C00A H00A 0.9500 . ?
 C00A C00D 1.378(3) . ?
 C00A C00F 1.388(3) . ?
 C00B C00B 1.342(5) 2_655 ?
 C00B H00B 0.9500 . ?
 C00C C00G 1.451(3) . ?
 C00D C00O 1.404(3) . ?
 C00E C00M 1.409(3) . ?
 C00E C00N 1.444(3) . ?
 C00F H00F 0.9500 . ?
 C00F C00I 1.383(3) . ?
 C00G H00G 0.9500 . ?
 C00G C00N 1.340(4) . ?
 C00H C00M 1.501(3) . ?
 C00H C00P 1.392(3) . ?
 C00H C00S 1.408(4) . ?
 C00I C00Q 1.410(4) . ?
 C00I C00R 1.465(3) . ?
 C00J C00L 1.368(4) . ?
 C00J C00T 1.491(4) . ?
 C00J C00V 1.396(4) . ?
 C00K C00M 1.392(3) . ?
 C00K C00U 1.426(3) . ?
 C00L H00L 0.9500 . ?
 C00L C00P 1.385(3) . ?
 C00N H00N 0.9500 . ?
 C00O H00O 0.9500 . ?
 C00O C00Q 1.381(3) . ?
 C00P H00P 0.9500 . ?
 C00Q H00Q 0.9500 . ?
 C00S H00S 0.9500 . ?
 C00S C00V 1.375(3) . ?
 C00U C00U 1.361(5) 2_655 ?
 C00U H00U 0.9500 . ?
 C00V H00V 0.9500 . ?

loop_
  _geom_angle_atom_site_label_1
  _geom_angle_atom_site_label_2
  _geom_angle_atom_site_label_3
  _geom_angle
  _geom_angle_site_symmetry_1
  _geom_angle_site_symmetry_3
  _geom_angle_publ_flag
 C008 N001 H001 125.0 . . ?
 C008 N001 H001 125.0 2_655 . ?
 C008 N001 C008 110.1(3) 2_655 . ?
 C00C N002 C00E 105.87(18) . . ?
 C00R O004 H004 112.9 . . ?
 C00K N005 H005 125.1 . . ?
 C00K N005 H005 125.1 2_655 . ?
 C00K N005 C00K 109.8(3) 2_655 . ?
 C00T O006 H006 129.3 . . ?
 N001 C008 C009 126.0(2) . . ?
 N001 C008 C00B 106.4(2) . . ?
 C009 C008 C00B 127.5(2) . . ?
 C008 C009 C00C 125.1(2) . . ?
 C008 C009 C00D 117.9(2) . . ?
 C00C C009 C00D 116.98(19) . . ?
 C00D C00A H00A 119.2 . . ?
 C00D C00A C00F 121.6(2) . . ?
 C00F C00A H00A 119.2 . . ?
 C008 C00B H00B 125.8 . . ?
 C00B C00B C008 108.50(13) 2_655 . ?
 C00B C00B H00B 125.8 2_655 . ?
 N002 C00C C009 126.3(2) . . ?
 N002 C00C C00G 109.9(2) . . ?
 C009 C00C C00G 123.7(2) . . ?
 C00A C00D C009 122.7(2) . . ?
 C00A C00D C00O 117.8(2) . . ?
 C00O C00D C009 119.5(2) . . ?
 N002 C00E C00M 126.0(2) . . ?
 N002 C00E C00N 109.9(2) . . ?
 C00M C00E C00N 124.0(2) . . ?
 C00A C00F H00F 119.8 . . ?
 C00I C00F C00A 120.4(2) . . ?
 C00I C00F H00F 119.8 . . ?
 C00C C00G H00G 126.4 . . ?
 C00N C00G C00C 107.2(2) . . ?
 C00N C00G H00G 126.4 . . ?
 C00P C00H C00M 119.7(2) . . ?
 C00P C00H C00S 118.9(2) . . ?
 C00S C00H C00M 121.5(2) . . ?
 C00F C00I C00Q 119.0(2) . . ?
 C00F C00I C00R 120.8(2) . . ?
 C00Q C00I C00R 120.2(2) . . ?
 C00L C00J C00T 120.0(3) . . ?
 C00L C00J C00V 120.0(2) . . ?
 C00V C00J C00T 120.0(3) . . ?
 N005 C00K C00M 125.9(2) . . ?
 N005 C00K C00U 106.9(2) . . ?
 C00M C00K C00U 127.2(2) . . ?
 C00J C00L H00L 119.9 . . ?
 C00J C00L C00P 120.2(3) . . ?
 C00P C00L H00L 119.9 . . ?
 C00E C00M C00H 117.2(2) . . ?
 C00K C00M C00E 125.6(2) . . ?
 C00K C00M C00H 117.2(2) . . ?
 C00E C00N H00N 126.5 . . ?
 C00G C00N C00E 107.0(2) . . ?
 C00G C00N H00N 126.5 . . ?
 C00D C00O H00O 119.2 . . ?
 C00Q C00O C00D 121.6(2) . . ?
 C00Q C00O H00O 119.2 . . ?
 C00H C00P H00P 119.7 . . ?
 C00L C00P C00H 120.6(3) . . ?
 C00L C00P H00P 119.7 . . ?
 C00I C00Q H00Q 120.3 . . ?
 C00O C00Q C00I 119.5(2) . . ?
 C00O C00Q H00Q 120.3 . . ?
 O003 C00R O004 122.3(2) . . ?
 O003 C00R C00I 118.2(2) . . ?
 O004 C00R C00I 119.4(2) . . ?
 C00H C00S H00S 120.1 . . ?
 C00V C00S C00H 119.8(2) . . ?
 C00V C00S H00S 120.1 . . ?
 O006 C00T C00J 117.7(3) . . ?
 O007 C00T O006 123.2(2) . . ?
 O007 C00T C00J 119.2(3) . . ?
 C00K C00U H00U 125.9 . . ?
 C00U C00U C00K 108.21(14) 2_655 . ?
 C00U C00U H00U 125.9 2_655 . ?
 C00J C00V H00V 119.7 . . ?
 C00S C00V C00J 120.5(3) . . ?
 C00S C00V H00V 119.7 . . ?

loop_
  _geom_torsion_atom_site_label_1
  _geom_torsion_atom_site_label_2
  _geom_torsion_atom_site_label_3
  _geom_torsion_atom_site_label_4
  _geom_torsion
  _geom_torsion_site_symmetry_1
  _geom_torsion_site_symmetry_2
  _geom_torsion_site_symmetry_3
  _geom_torsion_site_symmetry_4
  _geom_torsion_publ_flag
 N001 C008 C009 C00C -3.5(4) . . . . ?
 N001 C008 C009 C00D 174.24(19) . . . . ?
 N001 C008 C00B C00B 2.9(3) . . . 2_655 ?
 N002 C00C C00G C00N 1.9(3) . . . . ?
 N002 C00E C00M C00H 169.8(2) . . . . ?
 N002 C00E C00M C00K -8.0(4) . . . . ?
 N002 C00E C00N C00G -1.0(3) . . . . ?
 N005 C00K C00M C00E 2.5(4) . . . . ?
 N005 C00K C00M C00H -175.2(2) . . . . ?
 N005 C00K C00U C00U -0.5(4) . . . 2_655 ?
 C008 N001 C008 C009 177.7(3) 2_655 . . . ?
 C008 N001 C008 C00B -1.07(12) 2_655 . . . ?
 C008 C009 C00C N002 9.9(4) . . . . ?
 C008 C009 C00C C00G -170.3(2) . . . . ?
 C008 C009 C00D C00A 57.2(3) . . . . ?
 C008 C009 C00D C00O -122.6(3) . . . . ?
 C009 C008 C00B C00B -175.8(3) . . . 2_655 ?
 C009 C00C C00G C00N -177.9(2) . . . . ?
 C009 C00D C00O C00Q -179.2(2) . . . . ?
 C00A C00D C00O C00Q 0.9(4) . . . . ?
 C00A C00F C00I C00Q 1.8(4) . . . . ?
 C00A C00F C00I C00R -179.3(2) . . . . ?
 C00B C008 C009 C00C 175.0(2) . . . . ?
 C00B C008 C009 C00D -7.3(4) . . . . ?
 C00C N002 C00E C00M -177.5(2) . . . . ?
 C00C N002 C00E C00N 2.2(3) . . . . ?
 C00C C009 C00D C00A -124.8(3) . . . . ?
 C00C C009 C00D C00O 55.3(3) . . . . ?
 C00C C00G C00N C00E -0.5(3) . . . . ?
 C00D C009 C00C N002 -167.8(2) . . . . ?
 C00D C009 C00C C00G 11.9(4) . . . . ?
 C00D C00A C00F C00I 0.4(4) . . . . ?
 C00D C00O C00Q C00I 1.3(4) . . . . ?
 C00E N002 C00C C009 177.3(2) . . . . ?
 C00E N002 C00C C00G -2.4(3) . . . . ?
 C00F C00A C00D C009 178.4(2) . . . . ?
 C00F C00A C00D C00O -1.7(4) . . . . ?
 C00F C00I C00Q C00O -2.6(4) . . . . ?
 C00F C00I C00R O003 4.7(4) . . . . ?
 C00F C00I C00R O004 -178.5(3) . . . . ?
 C00H C00S C00V C00J -0.4(4) . . . . ?
 C00J C00L C00P C00H -0.5(4) . . . . ?
 C00K N005 C00K C00M -179.2(3) 2_655 . . . ?
 C00K N005 C00K C00U 0.20(14) 2_655 . . . ?
 C00L C00J C00T O006 -1.4(4) . . . . ?
 C00L C00J C00T O007 178.4(3) . . . . ?
 C00L C00J C00V C00S 0.8(4) . . . . ?
 C00M C00E C00N C00G 178.6(2) . . . . ?
 C00M C00H C00P C00L -178.9(2) . . . . ?
 C00M C00H C00S C00V 179.4(2) . . . . ?
 C00M C00K C00U C00U 178.8(3) . . . 2_655 ?
 C00N C00E C00M C00H -9.8(4) . . . . ?
 C00N C00E C00M C00K 172.5(2) . . . . ?
 C00P C00H C00M C00E -60.1(3) . . . . ?
 C00P C00H C00M C00K 117.8(3) . . . . ?
 C00P C00H C00S C00V -0.4(4) . . . . ?
 C00Q C00I C00R O003 -176.4(3) . . . . ?
 C00Q C00I C00R O004 0.4(4) . . . . ?
 C00R C00I C00Q C00O 178.5(2) . . . . ?
 C00S C00H C00M C00E 120.1(3) . . . . ?
 C00S C00H C00M C00K -62.0(3) . . . . ?
 C00S C00H C00P C00L 0.9(4) . . . . ?
 C00T C00J C00L C00P -178.2(3) . . . . ?
 C00T C00J C00V C00S 178.7(3) . . . . ?
 C00U C00K C00M C00E -176.8(3) . . . . ?
 C00U C00K C00M C00H 5.5(4) . . . . ?
 C00V C00J C00L C00P -0.3(4) . . . . ?
 C00V C00J C00T O006 -179.3(3) . . . . ?
 C00V C00J C00T O007 0.6(4) . . . . ?

_shelx_res_file
;
TITL mo_TCPPDMFTCB0811_0m_a.res in C2/c
    pfc-71_sq.res
    created by SHELXL-2018/3 at 20:27:13 on 09-Mar-2021
REM Old TITL mo_TCPPDMFTCB0811_0m in C2/c
REM SHELXT solution in C2/c
REM R1 0.313, Rweak 0.010, Alpha 0.046, Orientation as input
REM Formula found by SHELXT: C48 N7 O5
CELL 0.71073 30.8554 30.1016 8.4694 90 99.046 90
ZERR 4 0.0019 0.0019 0.0005 0 0.004 0
LATT 7
SYMM -X,+Y,0.5-Z
SFAC C H N O
UNIT 192 120 16 32
DFIX 0.9 O006 H006
DFIX 0.9 O004 H004

L.S. 5 0 144
PLAN  20
SIZE 0.1 0.2 0.1
TEMP -123.14
CONF
MORE -1
BOND $H
ABIN
fmap 2
acta
OMIT 3 3 2
OMIT 3 9 1
OMIT -9 3 3
OMIT -4 8 1
OMIT 7 1 0
OMIT -3 3 2
OMIT 0 6 0
OMIT -11 1 3
OMIT -1 3 1
OMIT 0 4 1
OMIT -5 1 1
OMIT 3 7 0
OMIT 1 1 1
REM <olex2.extras>
REM <HklSrc "%.\\pfc-71_sq.hkl">
REM </olex2.extras>

WGHT    0.127800
FVAR       0.16474
N001  3    0.500000    0.471373    0.250000    10.50000    0.02505    0.01572 =
         0.03881    0.00000   -0.00634    0.00000
AFIX  43
H001  2    0.499999    0.442139    0.250001    10.50000   -1.20000
AFIX   0
N002  3    0.558905    0.401250    0.393062    11.00000    0.02437    0.02081 =
         0.04263    0.00087   -0.00539   -0.00121
O003  4    0.699888    0.638487    0.747946    11.00000    0.04169    0.04688 =
         0.08398   -0.03059    0.01036   -0.01686
O004  4    0.746627    0.602977    0.615818    11.00000    0.03816    0.05045 =
         0.08543   -0.02838    0.00739   -0.01366
N005  3    0.500000    0.331181    0.250000    10.50000    0.02929    0.02093 =
         0.04043    0.00000   -0.00897    0.00000
AFIX  43
H005  2    0.500001    0.360415    0.250001    10.50000   -1.20000
AFIX   0
O006  4    0.738122    0.191302    0.627509    11.00000    0.04352    0.05608 =
         0.09005    0.02536    0.00036    0.02131
O007  4    0.690978    0.159238    0.767857    11.00000    0.05265    0.04866 =
         0.08850    0.03222   -0.00412    0.01345
C008  1    0.533424    0.497500    0.325519    11.00000    0.02804    0.01909 =
         0.03711   -0.00371   -0.00073   -0.00220
C009  1    0.572094    0.482389    0.418838    11.00000    0.02722    0.02219 =
         0.03141   -0.00186   -0.00641    0.00072
C00A  1    0.598614    0.552032    0.570187    11.00000    0.02734    0.02632 =
         0.03562    0.00194   -0.00360   -0.00057
AFIX  43
H00A  2    0.569943    0.556346    0.595064    11.00000   -1.20000
AFIX   0
C00B  1    0.520283    0.542451    0.292491    11.00000    0.03187    0.01890 =
         0.04539   -0.00131   -0.00684   -0.00210
AFIX  43
H00B  2    0.537370    0.568051    0.325161    11.00000   -1.20000
AFIX   0
C00C  1    0.581928    0.437491    0.457293    11.00000    0.02752    0.02522 =
         0.03640    0.00211   -0.00482   -0.00219
C00D  1    0.606604    0.516035    0.478414    11.00000    0.02657    0.02191 =
         0.03547    0.00247   -0.00681    0.00040
C00E  1    0.581598    0.364685    0.460637    11.00000    0.02670    0.02562 =
         0.04137    0.00079   -0.00442    0.00095
C00F  1    0.631447    0.582132    0.627140    11.00000    0.03570    0.02322 =
         0.03827   -0.00561   -0.00127   -0.00295
AFIX  43
H00F  2    0.625048    0.606552    0.690696    11.00000   -1.20000
AFIX   0
C00G  1    0.619052    0.423335    0.573288    11.00000    0.03357    0.02702 =
         0.04769   -0.00008   -0.01642   -0.00454
AFIX  43
H00G  2    0.639624    0.442108    0.636562    11.00000   -1.20000
AFIX   0
C00H  1    0.604112    0.285523    0.491187    11.00000    0.03057    0.02515 =
         0.04460    0.00298   -0.00878   -0.00061
C00I  1    0.673414    0.576814    0.591992    11.00000    0.03086    0.02639 =
         0.04022   -0.00335   -0.00349   -0.00491
C00J  1    0.666732    0.222027    0.606514    11.00000    0.03583    0.02697 =
         0.06209    0.00779   -0.00788    0.00641
C00K  1    0.532794    0.304881    0.330099    11.00000    0.02996    0.02212 =
         0.04613    0.00194   -0.00273    0.00178
C00L  1    0.676787    0.254619    0.505738    11.00000    0.03290    0.03755 =
         0.05664    0.01369   -0.00275    0.00789
AFIX  43
H00L  2    0.705088    0.255440    0.474985    11.00000   -1.20000
AFIX   0
C00M  1    0.570873    0.319897    0.425246    11.00000    0.02930    0.02612 =
         0.03858    0.00544   -0.00170    0.00166
C00N  1    0.618888    0.378816    0.574457    11.00000    0.03309    0.02880 =
         0.05005    0.00616   -0.01688    0.00237
AFIX  43
H00N  2    0.639423    0.360093    0.638132    11.00000   -1.20000
AFIX   0
C00O  1    0.649003    0.511282    0.440046    11.00000    0.03212    0.02754 =
         0.04559   -0.00833   -0.00671   -0.00134
AFIX  43
H00O  2    0.655113    0.486941    0.375617    11.00000   -1.20000
AFIX   0
C00P  1    0.645847    0.286442    0.448344    11.00000    0.03443    0.03416 =
         0.05576    0.01255   -0.00195    0.00391
AFIX  43
H00P  2    0.653184    0.309106    0.379088    11.00000   -1.20000
AFIX   0
C00Q  1    0.682040    0.541128    0.493683    11.00000    0.02769    0.03521 =
         0.05871   -0.00714   -0.00273   -0.00681
AFIX  43
H00Q  2    0.710350    0.537642    0.464576    11.00000   -1.20000
AFIX   0
C00R  1    0.708387    0.608167    0.653135    11.00000    0.03315    0.03518 =
         0.05162   -0.01054    0.00097   -0.00541
C00S  1    0.594052    0.252044    0.595751    11.00000    0.03447    0.03233 =
         0.05323    0.00582   -0.00168    0.00113
AFIX  43
H00S  2    0.565816    0.250983    0.626986    11.00000   -1.20000
AFIX   0
C00T  1    0.700571    0.188636    0.671745    11.00000    0.04021    0.03709 =
         0.07054    0.01159   -0.00363    0.00926
C00U  1    0.519889    0.259890    0.297944    11.00000    0.04139    0.01901 =
         0.05656    0.00200   -0.01117    0.00155
AFIX  43
H00U  2    0.536233    0.234323    0.336752    11.00000   -1.20000
AFIX   0
C00V  1    0.625241    0.220885    0.652507    11.00000    0.04209    0.03211 =
         0.06124    0.01781   -0.00403    0.00573
AFIX  43
H00V  2    0.618498    0.198411    0.723563    11.00000   -1.20000
AFIX   1
H006  2    0.763070    0.176350    0.664000    11.00000    0.30119
AFIX   1
H004  2    0.765000    0.623960    0.654010    11.00000    1.37222
AFIX   0
HKLF 4


REM  mo_TCPPDMFTCB0811_0m_a.res in C2/c
REM wR2 = 0.2245, GooF = S = 1.010, Restrained GooF = 1.010 for all data
REM R1 = 0.0661 for 3861 Fo > 4sig(Fo) and 0.1128 for all 6841 data
REM 272 parameters refined using 2 restraints

END

WGHT      0.1272      0.0000

REM Highest difference peak  0.281,  deepest hole -0.306,  1-sigma level  0.052
Q1    1   0.7766  0.6319  0.6761  11.00000  0.05    0.28
Q2    1   0.5832  0.4403  0.6374  11.00000  0.05    0.23
Q3    1   0.7738  0.1621  0.6939  11.00000  0.05    0.23
Q4    1   0.6819  0.2445  0.4080  11.00000  0.05    0.22
Q5    1   0.6089  0.5141  0.6069  11.00000  0.05    0.22
Q6    1   0.6039  0.3830  0.7228  11.00000  0.05    0.21
Q7    1   0.6570  0.2580  0.4453  11.00000  0.05    0.21
Q8    1   0.5788  0.4182  0.7021  11.00000  0.05    0.21
Q9    1   0.6647  0.5684  0.7276  11.00000  0.05    0.21
Q10   1   0.6782  0.2237  0.4955  11.00000  0.05    0.20
Q11   1   0.6015  0.4276  0.7187  11.00000  0.05    0.20
Q12   1   0.6931  0.1721  0.5205  11.00000  0.05    0.20
Q13   1   0.6962  0.1479  0.6613  11.00000  0.05    0.19
Q14   1   0.5659  0.2701  0.6885  11.00000  0.05    0.19
Q15   1   0.6006  0.4012  0.6135  11.00000  0.05    0.19
Q16   1   0.6412  0.5900  0.5254  11.00000  0.05    0.18
Q17   1   0.5497  0.2528  0.6372  11.00000  0.05    0.18
Q18   1   0.6145  0.5716  0.5502  11.00000  0.05    0.18
Q19   1   0.5573  0.3905  0.5627  11.00000  0.05    0.18
Q20   1   0.5799  0.3680  0.6129  11.00000  0.05    0.18
;
_shelx_res_checksum                63423
_shelx_hkl_file
;
  -4   0   0   11.40    0.90
  -4   0   0   15.80    1.20
  -6   0   0  722.73   29.80
  -6   0   0  678.33   30.00
   6   0   0  678.53   30.00
   8   0   0    6.80    1.30
  -8   0   0    5.70    1.10
  -8   0   0    7.40    1.30
 -10   0   0  325.57   14.10
 -10   0   0  310.37   14.50
 -12   0   0   87.99    4.40
  12   0   0   82.59    5.00
 -12   0   0   84.19    4.90
 -14   0   0  236.68   11.50
 -14   0   0  243.18   11.00
  14   0   0  230.28   11.50
  16   0   0  153.58    8.20
 -16   0   0  154.78    8.10
 -16   0   0  145.19    7.50
 -18   0   0  218.28   10.80
  18   0   0  210.18   10.80
 -18   0   0  203.28   10.20
  20   0   0    1.90    2.20
 -20   0   0    4.90    1.90
 -20   0   0    3.50    1.90
 -22   0   0   91.19    6.30
  22   0   0   98.39    6.60
 -22   0   0   87.89    5.60
 -24   0   0    0.40    2.20
 -24   0   0    8.50    2.70
  24   0   0    3.40    2.70
 -26   0   0   -4.40    2.00
  26   0   0    0.50    2.80
 -26   0   0   -2.30    2.70
 -28   0   0   35.20    4.60
 -28   0   0   36.50    4.70
  28   0   0   37.00    5.50
  30   0   0   13.50    4.40
 -30   0   0   14.60    3.80
 -30   0   0   16.70    4.00
 -32   0   0   -2.20    3.00
 -32   0   0    9.50    6.40
 -34   0   0   22.00    4.30
  34   0   0   22.20    5.60
 -34   0   0   28.40    5.00
 -36   0   0   -4.10    3.30
  -3   1   0   10.20    1.00
  -5  -1   0  443.26   19.90
  -5  -1   0  473.55   19.70
  -5   1   0  452.85   19.80
  -5   1   0  460.75   19.90
  -7  -1   0   50.39    3.20
  -7  -1   0   48.60    2.70
   7  -1   0   50.79    3.20
   7   1   0   54.69    3.30
  -7   1   0   46.50    2.80
  -7   1   0   54.39    3.20
  -9  -1   0   23.10    1.60
   9  -1   0   20.70    2.20
  -9  -1   0   22.30    2.20
  -9   1   0   20.10    2.20
  -9   1   0   24.10    1.80
   9   1   0   23.10    2.30
  11  -1   0   61.39    4.00
 -11  -1   0   65.09    4.10
 -11  -1   0   70.49    3.60
 -11   1   0   67.89    3.70
  11   1   0   70.29    4.20
 -11   1   0   72.89    4.10
 -13  -1   0    6.80    1.40
  13  -1   0    6.20    1.80
 -13  -1   0    5.70    1.60
 -13   1   0    9.00    1.70
  13   1   0    4.50    1.60
 -13   1   0    7.50    1.80
 -15  -1   0   23.30    2.80
  15  -1   0   20.30    2.60
 -15  -1   0   26.70    2.30
 -15   1   0   27.00    3.10
 -15   1   0   27.80    2.50
  15   1   0   24.20    3.10
 -17  -1   0    0.80    1.50
  17  -1   0    0.00    1.60
 -17  -1   0    0.40    1.40
 -17   1   0   -1.80    1.80
 -17   1   0    0.10    1.50
  17   1   0    1.10    1.70
 -19  -1   0    6.50    2.20
 -19  -1   0    6.80    2.00
  19  -1   0    5.50    2.00
  19   1   0    3.20    1.90
 -19   1   0    8.30    2.60
 -19   1   0    4.70    2.20
  21  -1   0   22.90    3.20
 -21  -1   0   32.20    3.00
 -21  -1   0   23.80    3.20
  21   1   0   21.60    3.10
 -21   1   0   26.80    3.30
 -21   1   0   27.90    3.40
 -23  -1   0   -0.40    1.70
 -23  -1   0    2.00    2.60
  23  -1   0   -1.70    2.00
  23   1   0    1.30    2.40
 -23   1   0   -2.00    1.90
 -23   1   0    0.00    1.90
  25  -1   0    0.20    2.80
 -25  -1   0   -0.10    2.30
 -25  -1   0   -3.00    2.50
 -25   1   0    1.20    2.40
 -25   1   0    0.30    2.90
  25   1   0    2.30    2.60
 -27  -1   0   11.90    3.30
  27  -1   0   18.40    4.20
 -27  -1   0   13.20    3.50
 -27   1   0   17.80    4.00
  27   1   0   21.90    4.50
 -27   1   0   19.10    3.80
 -29  -1   0   24.40    3.90
 -29  -1   0   24.60    4.20
  29  -1   0   25.50    4.60
  29   1   0   22.00    4.20
 -29   1   0   25.50    4.10
 -29   1   0   22.80    4.00
 -31  -1   0    6.20    3.40
 -31  -1   0    8.30    3.70
  31  -1   0    1.10    3.00
 -31   1   0   10.80    3.90
  31   1   0    2.90    2.50
 -31   1   0    7.60    3.20
 -33  -1   0   12.00    3.90
  33  -1   0   13.30    4.80
 -33   1   0   14.40    4.00
  33   1   0   12.40    7.50
 -35  -1   0    0.10    3.00
 -35  -1   0    1.50    3.30
  35   1   0   13.00    6.00
 -35   1   0    4.50    3.70
  -4  -2   0  192.18    8.60
  -4  -2   0  191.38    8.40
  -4   2   0  185.88    8.50
  -4   2   0  196.58    8.60
  -6  -2   0   66.29    3.80
  -6  -2   0   71.09    3.30
   6  -2   0   64.09    3.70
  -6   2   0   65.09    3.50
   6   2   0   69.49    3.80
  -6   2   0   64.19    3.70
   8  -2   0    1.90    1.10
  -8  -2   0    5.70    1.00
  -8  -2   0    3.30    1.40
  -8   2   0    0.70    1.10
  -8   2   0    4.20    1.20
   8   2   0    3.70    1.20
  10  -2   0   19.80    2.20
 -10  -2   0   22.60    1.60
 -10  -2   0   24.80    2.40
 -10   2   0   22.60    2.40
 -10   2   0   21.60    1.90
  12  -2   0   12.10    2.00
 -12  -2   0   11.60    1.90
 -12  -2   0   13.60    1.60
 -12   2   0   14.50    2.00
  12   2   0    6.20    1.60
 -12   2   0   11.20    2.00
  14  -2   0   30.60    3.20
 -14  -2   0   31.00    2.40
 -14  -2   0   33.80    3.30
 -14   2   0   29.60    3.20
  14   2   0   32.50    3.30
 -14   2   0   27.60    2.60
 -16  -2   0    8.70    2.00
 -16  -2   0    6.30    2.00
  16  -2   0    4.80    1.80
  16   2   0    5.60    1.90
 -16   2   0    9.60    2.30
 -16   2   0    4.10    1.90
  18  -2   0    4.30    2.10
 -18  -2   0    1.70    1.50
 -18  -2   0    2.90    2.00
 -18   2   0    2.10    1.90
  18   2   0    2.70    1.80
 -20  -2   0    0.10    1.50
  20  -2   0   -0.70    3.20
 -20  -2   0    5.20    2.10
  20   2   0    0.20    1.70
 -20   2   0    1.10    2.10
 -20   2   0    1.90    1.80
 -22  -2   0    1.60    1.80
 -22  -2   0    1.90    2.00
  22  -2   0   -0.40    2.10
 -22   2   0    3.70    2.20
 -22   2   0   -0.90    2.20
  22   2   0   -0.20    2.00
 -24  -2   0    1.00    2.10
 -24  -2   0   -3.50    2.00
  24  -2   0   -1.90    2.10
 -24   2   0    2.00    2.70
  24   2   0   -2.50    2.10
 -24   2   0    2.40    2.50
  26  -2   0    6.30    3.10
 -26  -2   0   -1.50    2.50
 -26  -2   0    2.00    2.60
 -26   2   0    3.10    3.10
  26   2   0    0.20    2.70
 -26   2   0    0.10    2.80
 -28  -2   0   24.70    3.90
 -28  -2   0   25.60    4.40
  28  -2   0   22.00    4.20
  28   2   0   27.80    5.30
 -28   2   0   23.50    4.50
 -28   2   0   25.40    4.40
 -30  -2   0   17.40    3.60
  30  -2   0    4.30    3.40
 -30  -2   0   22.90    4.50
  30   2   0   16.90    4.20
 -30   2   0   11.40    3.40
 -30   2   0   17.30    4.00
 -32  -2   0   -1.50    2.70
 -32  -2   0   -0.50    3.20
 -32   2   0    8.70    3.60
 -32   2   0    0.00    3.10
 -34  -2   0   -4.10    2.70
 -34  -2   0    4.60    3.20
  34  -2   0   -1.40    4.20
  34   2   0    1.20    4.10
 -34   2   0   -0.40    3.30
 -36  -2   0    0.10    3.30
 -36  -2   0   -4.20    2.70
 -36   2   0   -5.10    2.90
   5  -3   0   64.39    3.60
  -5  -3   0   63.79    3.80
  -5  -3   0   73.89    3.30
   5   3   0   65.99    3.70
  -5   3   0   64.49    3.70
   7  -3   0   33.30    2.60
  -7  -3   0   33.30    2.00
  -7  -3   0   36.60    2.80
   7   3   0   30.70    2.70
  -7   3   0   31.50    2.70
  -7   3   0   34.80    2.40
  -9  -3   0    7.00    1.10
  -9  -3   0    4.10    1.40
   9  -3   0    2.60    1.30
   9   3   0    4.50    1.30
  -9   3   0    4.00    1.40
  -9   3   0    6.00    1.40
 -11  -3   0    7.00    1.70
  11  -3   0    5.00    1.40
 -11  -3   0    6.20    1.20
  11   3   0    5.10    1.50
 -11   3   0    7.00    1.50
 -11   3   0    8.10    1.80
  13  -3   0   38.20    3.30
 -13  -3   0   35.40    3.40
 -13  -3   0   38.80    2.50
 -13   3   0   37.20    3.30
 -13   3   0   38.90    2.90
  13   3   0   36.80    3.40
  15  -3   0  122.19    6.90
 -15  -3   0  124.09    6.10
 -15  -3   0  120.19    6.90
 -15   3   0  128.89    7.00
  15   3   0  119.39    7.00
 -15   3   0  120.69    6.50
 -17  -3   0   26.80    2.70
 -17  -3   0   16.90    2.60
  17  -3   0   19.00    2.90
 -17   3   0   23.10    3.00
  17   3   0   21.80    3.30
 -17   3   0   12.40    3.80
 -19  -3   0   29.50    3.60
 -19  -3   0   24.70    2.50
  19  -3   0   25.50    3.30
 -19   3   0   25.30    3.30
 -19   3   0   28.20    3.60
  19   3   0   20.40    3.00
 -21  -3   0   14.30    2.70
  21  -3   0   12.80    2.70
 -21  -3   0   20.00    2.80
 -21   3   0   19.90    3.30
  21   3   0   16.50    3.10
 -21   3   0   13.00    2.70
 -23  -3   0   19.30    2.90
  23  -3   0   14.50    3.10
 -23  -3   0   14.90    3.30
 -23   3   0   15.70    3.30
  23   3   0   13.20    3.20
 -23   3   0   14.50    3.00
 -25  -3   0    6.90    3.30
 -25  -3   0    5.10    2.50
  25  -3   0    1.10    3.10
 -25   3   0    2.60    3.10
  25   3   0   -0.70    2.60
 -25   3   0    3.10    3.10
 -27  -3   0    6.30    3.60
  27  -3   0    0.90    3.00
 -27  -3   0   -1.70    2.20
 -27   3   0    5.30    3.40
 -27   3   0   -3.10    3.10
  27   3   0    3.40    3.50
  29  -3   0    3.80    3.30
 -29  -3   0    1.10    3.20
 -29  -3   0   -0.80    2.40
  29   3   0    0.00    3.60
 -29   3   0    1.80    3.40
 -29   3   0    6.10    3.40
 -31  -3   0    3.40    3.60
 -31  -3   0    1.70    2.70
 -31   3   0    3.90    3.00
  31   3   0    4.30    2.40
 -33  -3   0   -3.60    5.10
  33  -3   0    3.30    3.90
 -33   3   0   -4.90    3.10
 -35  -3   0   12.40    4.00
 -35  -3   0    5.50    3.50
 -35   3   0    2.90    3.30
  35   3   0    3.50    5.20
   0  -4   0  763.92   32.80
   4  -4   0  216.48    9.60
  -4  -4   0  215.88    9.70
   4   4   0  186.88    9.50
  -4   4   0  221.58    9.60
  -6  -4   0  728.63   31.10
  -6  -4   0  710.73   31.40
   6  -4   0  742.03   31.40
  -6   4   0  730.83   31.40
   6   4   0  694.33   31.40
  -8  -4   0   17.90    1.90
  -8  -4   0   14.80    1.40
   8  -4   0   17.40    1.80
  -8   4   0   15.20    1.80
   8   4   0   20.00    2.20
  -8   4   0   18.60    1.90
 -10  -4   0    0.00    0.70
 -10  -4   0    1.00    1.10
  10  -4   0   -0.50    1.10
 -10   4   0    0.10    1.00
  10   4   0   -0.60    1.20
 -10   4   0    0.30    1.10
 -12  -4   0   88.79    5.40
 -12  -4   0   94.69    4.70
  12  -4   0   89.89    5.30
 -12   4   0   90.19    5.10
 -12   4   0  102.09    5.40
  12   4   0   91.99    5.40
 -14  -4   0   79.79    4.40
  14  -4   0   89.79    5.30
 -14  -4   0   74.59    5.20
 -14   4   0   84.99    5.00
  14   4   0   86.29    5.40
 -14   4   0   87.09    5.20
  16  -4   0  548.05   25.00
 -16  -4   0  535.35   24.20
 -16  -4   0  566.64   25.00
  16   4   0  538.15   25.10
 -16   4   0  552.44   24.70
 -16   4   0  562.34   25.00
 -18  -4   0   20.30    2.10
  18  -4   0   17.50    2.80
 -18  -4   0   18.70    2.80
 -18   4   0   25.10    3.30
 -18   4   0   18.30    2.80
  18   4   0   20.30    3.00
  20  -4   0   25.80    3.50
 -20  -4   0   23.00    3.20
 -20  -4   0   23.80    3.00
 -20   4   0   26.00    3.40
 -20   4   0   28.10    3.80
  20   4   0   27.80    4.50
 -22  -4   0    8.60    2.90
  22  -4   0   10.30    2.60
 -22  -4   0    8.70    2.20
 -22   4   0    7.10    2.50
  22   4   0    6.10    2.50
 -22   4   0   14.50    3.10
 -24  -4   0  108.99    6.20
 -24  -4   0  106.39    7.40
  24  -4   0  103.69    7.50
  24   4   0   96.69    7.50
 -24   4   0  104.19    6.90
 -24   4   0  117.19    7.50
 -26  -4   0    4.60    2.30
 -26  -4   0    3.40    2.80
  26  -4   0    1.00    2.80
 -26   4   0    0.50    2.90
  26   4   0    6.10    3.40
 -26   4   0    2.40    3.10
 -28  -4   0   47.20    4.30
 -28  -4   0   44.90    5.80
  28  -4   0   42.80    5.80
 -28   4   0   54.39    5.90
 -28   4   0   55.69    5.50
  28   4   0   45.80    6.10
  30  -4   0    4.30    2.60
 -30  -4   0    7.60    3.60
 -30  -4   0    8.70    2.80
  30   4   0    3.90    4.10
 -30   4   0    8.90    3.60
 -32  -4   0   -3.60    2.30
 -32  -4   0   -2.10    3.10
 -32   4   0   -0.20    3.00
 -34  -4   0    3.50    3.60
  34  -4   0    2.00    4.10
 -34  -4   0    1.90    2.80
  34   4   0   -9.10    4.10
 -34   4   0    0.30    3.30
 -36  -4   0   18.70    4.10
 -36  -4   0   12.90    4.20
 -36   4   0   13.70    4.60
   3  -5   0 1378.36   58.69
  -3  -5   0 1352.76   58.69
  -3   5   0 1365.96   58.69
   3   5   0 1375.26   58.69
   5  -5   0  144.89    7.10
  -5  -5   0  149.39    7.30
  -5   5   0  148.29    7.20
   5   5   0  146.99    7.30
   7  -5   0  278.67   12.60
  -7  -5   0  267.17   12.60
  -7  -5   0  278.27   12.30
  -7   5   0  275.67   12.60
   7   5   0  277.07   12.70
   9  -5   0   95.89    5.20
  -9  -5   0  100.09    5.30
  -9  -5   0   92.69    4.70
  -9   5   0   95.49    5.20
   9   5   0   95.79    5.90
 -11  -5   0  132.39    7.10
  11  -5   0  130.79    7.00
 -11  -5   0  136.39    6.40
  11   5   0  135.89    7.10
 -11   5   0  139.39    7.10
 -13  -5   0   95.59    4.50
 -13  -5   0   86.09    5.40
  13  -5   0   78.69    5.20
 -13   5   0   89.89    5.30
 -13   5   0   79.69    5.00
  13   5   0   81.39    5.40
 -15  -5   0  145.69    7.90
  15  -5   0  147.89    7.80
 -15  -5   0  144.09    6.90
  15   5   0  133.19    7.80
 -15   5   0  141.09    7.80
 -15   5   0  140.69    7.50
  17  -5   0  310.97   15.30
 -17  -5   0  326.07   14.50
  17   5   0  317.57   15.50
 -17   5   0  336.27   15.50
 -17   5   0  307.67   15.10
 -19  -5   0   25.20    3.60
 -19  -5   0   21.80    3.10
  19   5   0   19.60    3.00
 -19   5   0   20.40    3.20
 -19   5   0   18.90    2.80
 -21  -5   0    9.40    2.90
 -21  -5   0   11.00    2.10
  21  -5   0    6.70    2.20
  21   5   0    3.70    2.30
 -21   5   0    7.10    2.40
 -21   5   0    2.90    2.20
  23  -5   0   16.00    3.10
 -23  -5   0   15.40    2.50
 -23  -5   0   19.50    3.30
 -23   5   0   19.90    4.00
  23   5   0   16.30    3.30
 -23   5   0   22.20    3.60
 -25  -5   0   94.99    5.80
  25  -5   0  103.49    7.40
 -25  -5   0   88.69    7.10
 -25   5   0  100.49    7.30
  25   5   0   98.29    7.60
 -27  -5   0  357.66   17.60
 -27  -5   0  367.46   18.90
  27  -5   0  389.96   19.30
 -27   5   0  387.56   19.00
  27   5   0  384.86   19.40
 -29  -5   0   17.00    3.10
 -29  -5   0   23.60    4.60
  29  -5   0   18.30    4.60
 -29   5   0   19.30    3.60
  29   5   0   11.00    4.10
 -31  -5   0   10.20    2.80
 -31  -5   0   11.80    3.50
 -31   5   0   11.10    3.50
  31   5   0   -0.20    2.80
 -33  -5   0    1.10    3.40
  33  -5   0    0.30    4.20
 -33  -5   0    0.50    5.30
  33   5   0   -2.40    5.90
 -33   5   0    2.40    3.40
 -35  -5   0    2.50    3.10
 -35  -5   0    5.10    2.80
 -35   5   0    3.10    3.60
  35   5   0  -10.20    4.70
   0  -6   0   34.70    2.60
  -2  -6   0  276.17   12.50
   2  -6   0  273.67   12.50
  -2   6   0  270.57   12.50
   2   6   0  280.67   12.40
  -4  -6   0  720.13   31.90
   4  -6   0  750.52   31.90
   4   6   0  729.63   31.90
  -4   6   0  731.13   31.90
  -6  -6   0  160.38    7.90
   6  -6   0  160.58    7.80
   6   6   0  156.98    7.80
  -6   6   0  160.88    7.80
  -8  -6   0  238.38   10.80
   8  -6   0  249.28   11.20
  -8  -6   0  234.78   11.20
  -8   6   0  237.78   11.20
   8   6   0  230.88   11.20
 -10  -6   0   79.29    4.10
  10  -6   0   78.19    4.60
 -10  -6   0   77.09    4.70
  10   6   0   82.49    4.80
 -10   6   0   75.99    4.70
  12  -6   0   10.50    2.00
 -12  -6   0   17.00    1.90
 -12  -6   0   12.00    2.30
  12   6   0   13.60    2.20
 -12   6   0   14.30    2.40
  14  -6   0   95.79    5.80
 -14  -6   0   92.49    5.00
 -14  -6   0  100.99    6.00
 -14   6   0   98.29    6.00
  14   6   0   99.79    6.10
  16  -6   0    0.20    1.60
 -16  -6   0    0.80    1.80
 -16  -6   0    0.20    1.10
 -16   6   0    3.40    3.20
  16   6   0    1.30    1.90
 -18  -6   0   68.29    5.10
 -18  -6   0   66.59    4.00
  18  -6   0   68.09    5.00
  18   6   0   69.19    5.20
 -18   6   0   71.29    5.20
 -20  -6   0   75.19    5.80
  20  -6   0   86.39    5.90
 -20  -6   0   79.19    4.60
 -20   6   0   90.39    6.00
 -22  -6   0    7.60    2.00
 -22  -6   0    4.20    2.70
  22  -6   0    5.90    2.30
 -22   6   0    3.60    2.30
  22   6   0    4.80    2.50
 -24  -6   0   39.30    4.50
  24  -6   0   31.20    4.20
 -24  -6   0   30.20    3.10
 -24   6   0   22.70    3.90
  24   6   0   34.90    4.60
 -26  -6   0  385.16   18.40
  26  -6   0  396.06   19.90
 -26  -6   0  413.36   19.80
  26   6   0  408.26   20.10
 -26   6   0  385.26   19.70
  28  -6   0   25.40    4.70
 -28  -6   0   21.00    4.40
 -28  -6   0   25.00    3.50
  28   6   0   24.80    5.00
 -28   6   0   22.90    3.80
 -30  -6   0   32.00    4.90
 -30  -6   0   32.90    3.70
 -30   6   0   38.30    5.50
  30   6   0   33.60    5.50
  32  -6   0    1.40    4.00
 -32  -6   0    2.90    2.60
 -32  -6   0    0.50    2.70
 -32   6   0   -1.10    4.20
 -34  -6   0    2.30    3.00
 -34  -6   0    3.90    3.20
 -34   6   0    3.90    3.30
  34   6   0   -8.60    4.00
   1  -7   0  365.56   16.30
   1  -7   0  356.76   16.20
  -1  -7   0  362.56   16.30
   1   7   0  376.36   16.30
   3  -7   0   21.00    2.30
  -3  -7   0   24.80    2.70
  -3   7   0   21.90    2.40
   3   7   0   26.30    2.60
  -5  -7   0   35.80    3.00
   5  -7   0   30.30    2.60
  -5   7   0   28.80    2.80
   5   7   0   32.60    2.80
  -7  -7   0   17.90    2.20
   7  -7   0   15.00    1.90
  -7   7   0   16.30    2.10
   7   7   0   18.90    2.20
  -9  -7   0   17.90    2.30
  -9  -7   0   19.90    2.10
   9  -7   0   16.30    2.20
  -9   7   0   13.80    2.00
   9   7   0   14.70    2.10
  11  -7   0   37.60    3.30
 -11  -7   0   45.30    3.80
 -11  -7   0   49.20    2.90
 -11   7   0   45.20    3.60
  11   7   0   46.60    3.80
 -13  -7   0   87.19    5.60
  13  -7   0   92.09    5.50
 -13  -7   0   88.09    4.70
  13   7   0   81.29    5.60
 -13   7   0   89.69    5.60
 -15  -7   0   32.00    2.40
  15  -7   0   33.60    3.40
 -15  -7   0   28.70    3.40
  15   7   0   31.00    3.70
 -15   7   0   31.60    3.60
 -17  -7   0    0.50    1.80
 -17  -7   0    1.60    1.20
  17  -7   0    0.50    1.70
 -17   7   0   -0.30    1.90
  17   7   0   -2.10    1.80
  19  -7   0   16.80    2.90
 -19  -7   0   22.70    2.80
 -19  -7   0   17.90    2.90
 -19   7   0   18.60    3.30
  19   7   0   17.50    3.20
  21  -7   0    8.80    2.40
 -21  -7   0   10.70    2.10
 -21  -7   0   11.70    3.00
 -21   7   0   12.10    2.80
  21   7   0    5.00    2.50
 -23  -7   0    5.60    3.10
 -23  -7   0    5.60    2.00
  23  -7   0    4.00    2.50
  23   7   0    1.90    2.70
 -23   7   0    5.80    3.00
 -25  -7   0  156.38    8.30
  25  -7   0  162.88   10.00
 -25  -7   0  154.58    9.70
 -25   7   0  151.38    9.80
  25   7   0  173.68   10.30
 -27  -7   0    2.50    2.00
  27  -7   0   -1.40    2.70
 -27  -7   0    0.40    2.80
 -27   7   0   -0.40    2.90
  27   7   0   -1.50    3.60
 -29  -7   0    6.90    2.50
 -29  -7   0    2.40    3.30
  29  -7   0   -0.30    2.10
  29   7   0   -0.70    3.40
 -29   7   0   10.10    3.70
 -31  -7   0    1.00    2.40
 -31  -7   0   -3.90    2.50
 -31   7   0   -0.20    3.10
 -33  -7   0    3.10    3.90
  33  -7   0   -2.00    4.00
  33   7   0   -3.70    4.90
 -33   7   0    2.60    3.40
 -35  -7   0    0.50    2.60
 -35  -7   0    4.80    3.60
 -35   7   0   -3.20    3.50
  35   7   0    1.30    5.30
   0  -8   0    8.00    1.60
  -2  -8   0  118.69    6.10
   2  -8   0  112.19    6.00
   2   8   0  117.99    5.90
   4  -8   0    3.70    1.30
  -4  -8   0    5.40    1.50
   4   8   0    5.60    1.30
  -4   8   0    3.50    1.40
   6  -8   0   30.90    2.70
  -6  -8   0   37.60    3.00
  -6   8   0   29.00    2.80
   6   8   0   37.30    2.90
  -8  -8   0   33.50    3.10
   8  -8   0   35.70    2.80
  -8   8   0   33.90    3.00
   8   8   0   28.40    2.90
  10  -8   0   24.90    2.80
 -10  -8   0   28.00    2.30
 -10  -8   0   34.10    3.30
  10   8   0   33.90    3.30
 -10   8   0   34.10    3.20
 -12  -8   0   48.20    4.20
  12  -8   0   50.39    3.90
 -12  -8   0   47.20    3.10
  12   8   0   50.79    4.20
 -12   8   0   50.19    4.10
  14  -8   0    6.30    1.90
 -14  -8   0   12.90    1.90
 -14  -8   0    9.90    2.40
  14   8   0    9.00    2.30
 -14   8   0   10.30    2.20
  16  -8   0   25.60    3.30
 -16  -8   0   28.40    2.30
 -16   8   0   33.70    3.70
  16   8   0   24.90    3.30
  18  -8   0   -1.40    1.40
 -18  -8   0    2.30    2.20
 -18   8   0   -0.50    1.70
  18   8   0   -0.70    2.00
 -20  -8   0   16.30    3.00
  20  -8   0   14.80    2.90
 -20  -8   0   22.10    2.60
 -20   8   0   15.30    3.00
  20   8   0   20.20    3.60
 -22  -8   0   26.50    4.20
 -22  -8   0   28.30    3.20
  22  -8   0   37.50    4.40
  22   8   0   24.90    3.80
 -22   8   0   30.30    4.40
 -24  -8   0    4.20    1.90
 -24  -8   0    5.20    3.00
  24  -8   0    1.40    2.40
  24   8   0    2.80    3.00
 -24   8   0    5.50    2.90
  26  -8   0    3.80    3.60
 -26  -8   0    4.90    2.20
 -26  -8   0    0.80    3.00
 -26   8   0   11.80    3.40
  26   8   0    0.10    3.30
 -28  -8   0    0.00    3.20
  28  -8   0    2.20    3.10
 -28  -8   0    1.30    2.00
 -28   8   0    8.40    4.00
  28   8   0   -1.40    3.40
 -30  -8   0   14.00    3.80
 -30  -8   0   13.50    2.80
 -30   8   0   12.10    3.80
  30   8   0   12.50    4.60
 -32  -8   0   -0.60    4.30
 -32  -8   0    0.90    2.20
  32  -8   0   -2.90    3.90
 -32   8   0    0.00    4.00
 -34  -8   0    1.00    3.00
 -34  -8   0    0.30    2.60
  34   8   0   -3.30    4.60
 -34   8   0    3.30    3.20
  -1  -9   0   13.50    1.90
   1  -9   0   17.50    2.20
   1  -9   0   15.50    2.00
   1   9   0   15.30    1.80
  -3  -9   0  208.78    9.90
   3  -9   0  215.98   11.10
   3   9   0  204.48    9.70
  -3   9   0  199.68    9.80
  -5  -9   0   28.50    2.80
   5  -9   0   28.10    2.60
   5   9   0   33.80    4.50
  -5   9   0   28.20    2.80
   7  -9   0   55.09    3.80
  -7  -9   0   57.69    4.00
   7   9   0   55.39    3.90
  -7   9   0   59.79    4.00
  -9  -9   0   27.00    3.20
   9  -9   0   27.50    2.80
   9   9   0   26.40    3.10
  -9   9   0   30.90    3.10
 -11  -9   0  339.17   15.50
 -11  -9   0  342.47   16.20
  11  -9   0  347.07   16.10
  11   9   0  331.57   16.10
 -11   9   0  353.36   16.10
  13  -9   0   86.69    5.60
 -13  -9   0   89.59    5.90
 -13  -9   0   89.89    4.90
 -13   9   0   93.19    5.80
  13   9   0   92.09    5.90
 -15  -9   0    8.00    1.70
 -15  -9   0    4.60    2.10
  15  -9   0    7.30    2.20
 -15   9   0    3.70    2.10
  15   9   0    1.10    2.10
 -17  -9   0   56.19    4.70
  17   9   0   49.10    4.70
 -17   9   0   54.59    4.70
  19  -9   0   22.50    3.40
 -19  -9   0   17.90    3.10
 -19  -9   0   21.50    2.30
  19   9   0   24.00    5.50
 -19   9   0   22.20    3.50
 -21  -9   0   24.30    2.60
 -21  -9   0   35.90    4.50
  21  -9   0   20.60    3.30
 -21   9   0   27.20    4.20
  21   9   0   26.00    3.80
  23  -9   0  156.38    9.60
 -23  -9   0  147.09    8.10
 -23  -9   0  166.78    9.80
  23   9   0  162.98   10.00
 -23   9   0  178.48    9.90
 -25  -9   0    2.10    1.90
  25  -9   0    0.90    2.70
 -25  -9   0   -5.50    2.60
  25   9   0    0.80    3.50
 -25   9   0   -0.60    2.80
 -27  -9   0    3.10    3.20
  27  -9   0    3.10    2.90
 -27  -9   0    2.50    2.00
 -27   9   0    4.40    3.10
  27   9   0    3.30    4.00
 -29  -9   0    2.30    3.20
 -29  -9   0    4.00    2.10
 -29   9   0    6.20    3.40
  29   9   0    8.20    4.10
 -31  -9   0    6.70    2.70
  31  -9   0   10.40    4.60
 -31  -9   0   15.90    4.20
 -31   9   0    7.80    3.70
  31   9   0   -4.40    2.70
 -33  -9   0    1.90    3.30
 -33  -9   0    0.90    3.20
 -33   9   0    5.30    3.80
  33   9   0   -3.40    4.20
 -35  -9   0    3.40    2.80
 -35  -9   0    2.00    3.30
 -35   9   0    7.70    4.00
   0 -10   0   88.79    5.00
   2 -10   0   84.59    4.80
   2 -10   0   81.39    4.70
  -2 -10   0   86.19    4.90
   4 -10   0    0.70    1.20
  -4 -10   0    1.70    1.40
   4  10   0    0.30    1.10
  -4  10   0    0.50    1.50
   6 -10   0  411.86   18.20
  -6 -10   0  390.46   18.20
   6  10   0  397.86   18.10
  -6  10   0  388.66   18.10
  -8 -10   0  336.77   15.80
   8 -10   0  347.47   15.70
   8  10   0  313.17   15.60
  -8  10   0  347.07   15.70
  10 -10   0 1242.88   53.09
 -10 -10   0 1206.18   53.09
  10  10   0 1171.48   52.99
 -10  10   0 1240.68   53.09
 -12 -10   0  200.38    9.70
 -12 -10   0  211.28   10.50
  12 -10   0  199.48   10.20
  12  10   0  193.48   10.30
 -12  10   0  205.48   10.40
  14 -10   0   -0.80    1.50
 -14 -10   0   -1.00    1.90
 -14 -10   0    0.10    1.40
 -14  10   0   -2.00    2.80
  14  10   0   -1.40    1.80
 -16 -10   0    1.00    1.90
  16 -10   0    4.90    2.40
 -16  10   0    2.40    2.00
  16  10   0    3.50    2.10
  18 -10   0   12.60    2.40
 -18 -10   0   12.20    3.00
 -18 -10   0   18.50    2.40
  18  10   0    9.90    2.60
 -18  10   0   13.20    2.90
 -20 -10   0   41.60    4.80
 -20 -10   0   25.60    2.60
  20 -10   0   22.20    3.30
  20  10   0   28.60    4.20
 -20  10   0   26.40    3.70
 -22 -10   0  125.39    6.70
 -22 -10   0  127.39    8.50
  22 -10   0  129.09    8.20
  22  10   0  128.59    8.60
 -22  10   0  124.99    8.40
 -24 -10   0    3.50    3.30
 -24 -10   0    6.00    2.00
  24 -10   0    1.50    2.60
 -24  10   0    6.00    3.20
  24  10   0   -0.10    3.00
 -26 -10   0   -4.40    2.90
 -26 -10   0    8.00    2.30
  26 -10   0    2.20    3.20
 -26  10   0    6.50    3.10
  26  10   0    4.00    3.50
 -28 -10   0   36.30    3.50
 -28 -10   0   44.40    5.20
  28  10   0   35.50    5.50
 -28  10   0   41.40    5.20
 -30 -10   0   17.20    4.10
 -30 -10   0   16.40    3.00
  30  10   0   10.50    4.60
 -30  10   0   15.60    4.00
 -32 -10   0    7.60    4.60
 -32 -10   0    7.70    4.60
  32 -10   0    8.30    4.80
 -32  10   0    0.50    3.50
 -34 -10   0    4.40    2.50
 -34 -10   0    3.10    3.10
  34  10   0    4.70    5.60
 -34  10   0   -1.10    3.40
   1 -11   0   59.29    3.90
   1 -11   0   60.79    3.90
  -1 -11   0   55.69    3.90
  -3 -11   0   26.20    2.70
   3 -11   0   24.60    2.60
   3  11   0   25.00    2.60
   5 -11   0   93.69    5.50
  -5 -11   0  104.99    5.80
  -5  11   0   94.49    5.60
   5  11   0   91.69    5.40
  -7 -11   0  143.59    7.80
   7 -11   0  147.69    7.60
  -7  11   0  141.79    7.70
   7  11   0  138.59    7.50
   9 -11   0  494.15   22.50
  -9 -11   0  508.25   22.60
  -9  11   0  490.05   22.50
   9  11   0  481.05   22.40
  11 -11   0  355.16   16.50
 -11 -11   0  344.17   16.50
 -11  11   0  350.96   16.50
  11  11   0  338.47   16.40
  13 -11   0    0.20    1.40
 -13 -11   0    3.60    1.70
 -13 -11   0    6.50    2.50
  13  11   0    1.90    2.10
  15 -11   0    2.40    1.90
 -15 -11   0    0.70    1.40
 -15 -11   0    1.40    1.90
 -15  11   0    0.40    2.00
  15  11   0    1.80    2.00
 -17 -11   0   96.19    6.50
 -17 -11   0   90.39    5.20
  17 -11   0   95.79    6.20
 -17  11   0   92.89    6.30
  17  11   0   89.89    6.40
  19 -11   0    2.80    2.00
 -19 -11   0    6.20    1.90
 -19 -11   0    1.70    2.60
  19  11   0    7.50    2.60
 -19  11   0    5.60    2.60
 -21 -11   0   94.19    5.60
  21 -11   0   99.19    7.00
 -21 -11   0  106.19    7.30
 -21  11   0   97.09    7.20
  21  11   0  103.99    7.50
 -23 -11   0   28.50    2.80
  23 -11   0   29.30    4.50
 -23 -11   0   26.90    4.40
  23  11   0   25.30    4.30
 -23  11   0   23.40    4.00
 -25 -11   0    1.80    1.80
 -25 -11   0    1.40    3.50
  25 -11   0    0.90    2.60
 -25  11   0    3.30    3.20
  25  11   0    2.00    3.60
 -27 -11   0   11.10    2.50
  27 -11   0    1.20    2.30
 -27 -11   0    8.50    3.70
  27  11   0   11.50    4.50
 -27  11   0    7.10    3.40
 -29 -11   0   23.00    3.30
 -29 -11   0   19.90    4.50
 -29  11   0   24.20    4.30
  29  11   0   12.00    4.90
  31 -11   0   42.60    6.00
 -31 -11   0   41.50    6.30
 -31 -11   0   32.60    3.60
 -31  11   0   34.40    6.40
 -33 -11   0   12.20    3.00
 -33 -11   0    7.90    3.80
  33  11   0    0.70    4.60
 -33  11   0   22.70    5.30
   0 -12   0    9.60    1.90
  -2 -12   0   21.60    2.50
   2 -12   0   20.90    2.50
   2 -12   0   19.90    2.30
   2  12   0   22.60    2.40
   4 -12   0   -0.20    1.40
  -4 -12   0    3.10    1.70
  -4  12   0    3.80    1.70
   4  12   0    1.30    1.40
  -6 -12   0   36.10    3.60
   6 -12   0   32.30    3.20
   6  12   0   31.40    3.30
  -6  12   0   30.30    3.50
  -8 -12   0   96.79    6.10
   8 -12   0   99.39    5.90
   8  12   0   97.79    5.90
  -8  12   0   91.69    6.00
 -10 -12   0   16.10    2.80
  10 -12   0   12.20    2.30
 -10  12   0   22.30    3.10
  10  12   0   13.60    2.50
 -12 -12   0    3.70    2.30
  12 -12   0    4.30    1.70
  12  12   0    5.60    2.30
 -14 -12   0    1.50    2.00
  14 -12   0    1.30    1.70
 -14 -12   0    1.60    1.50
 -14  12   0    0.30    2.00
  14  12   0    1.80    1.80
 -16 -12   0   34.20    3.00
  16 -12   0   33.20    3.80
 -16 -12   0   37.10    4.20
  16  12   0   30.40    3.80
 -16  12   0   37.70    4.40
  18 -12   0    0.40    2.00
 -18 -12   0    1.60    1.70
 -18 -12   0    0.50    2.30
 -18  12   0   -1.50    1.90
  18  12   0    1.10    2.20
 -20 -12   0   13.80    3.50
 -20 -12   0   11.10    2.30
  20 -12   0    9.10    2.50
 -20  12   0    9.80    3.40
  20  12   0   12.10    3.40
 -22 -12   0   14.20    2.50
  22 -12   0   11.40    3.00
 -22 -12   0   10.30    3.70
 -22  12   0   12.50    3.40
  22  12   0   11.30    3.50
 -24 -12   0    1.90    1.80
  24 -12   0   -2.20    2.90
 -24 -12   0   -7.90    2.90
 -24  12   0    0.80    2.80
  24  12   0   -5.60    3.20
 -26 -12   0   -1.40    1.70
  26 -12   0    1.60    2.90
 -26 -12   0   -3.00    3.10
 -26  12   0   -0.80    3.00
  26  12   0   -1.80    3.10
 -28 -12   0    3.40    3.50
 -28 -12   0   -0.50    1.70
  28  12   0   -5.20    3.30
 -28  12   0   -0.70    3.20
 -30 -12   0    4.50    2.40
 -30 -12   0    5.60    3.90
  30 -12   0    8.50    4.00
  30  12   0   -4.70    2.60
 -30  12   0    3.60    3.70
 -32 -12   0    6.60    3.10
 -32 -12   0    3.30    3.80
 -32  12   0    7.80    4.00
  32  12   0   -5.40    5.10
 -34 -12   0    1.30    2.50
 -34 -12   0    1.60    3.30
  34  12   0  -12.30    5.00
 -34  12   0    2.80    3.70
  -1 -13   0    9.20    2.00
   1 -13   0   10.90    2.20
   1 -13   0    7.20    1.90
   3 -13   0   21.50    2.50
   3 -13   0   20.10    2.50
  -3 -13   0   27.30    3.00
   3  13   0   25.50    2.80
  -5 -13   0   38.20    4.00
   5 -13   0   41.70    3.70
   5  13   0   43.10    3.70
  -5  13   0   44.20    4.00
   7 -13   0   17.70    2.70
  -7 -13   0   21.20    3.00
   7  13   0   16.00    2.50
  -7  13   0   27.90    3.50
  -9 -13   0   12.50    2.80
   9 -13   0    7.60    1.90
   9  13   0    9.70    2.30
  -9  13   0   11.90    2.50
 -11 -13   0   38.60    4.20
  11 -13   0   40.20    3.80
  11  13   0   46.00    4.20
  13 -13   0   34.60    3.70
 -13 -13   0   40.50    4.20
  13  13   0   39.40    4.00
 -13  13   0   35.70    4.20
 -15 -13   0   15.60    2.50
 -15 -13   0   12.40    2.80
  15 -13   0   11.00    2.70
 -15  13   0   15.60    3.10
  15  13   0   16.70    3.10
 -17 -13   0    3.60    1.70
 -17 -13   0    4.10    2.40
  17 -13   0    0.60    1.80
 -17  13   0    0.90    2.20
 -19 -13   0    5.10    2.90
  19 -13   0    2.70    2.10
 -19 -13   0    1.10    1.60
  19  13   0    3.70    2.60
 -19  13   0    3.20    2.50
 -21 -13   0    8.10    3.40
 -21 -13   0   11.50    2.30
  21 -13   0    5.60    2.60
  21  13   0    5.10    3.40
 -21  13   0    9.30    3.40
 -23 -13   0   -6.20    3.10
 -23 -13   0    1.40    1.80
  23 -13   0   -0.20    2.50
 -23  13   0   -4.10    2.40
  23  13   0   -4.80    3.10
 -25 -13   0    5.70    2.20
  25 -13   0    6.40    3.70
 -25 -13   0    9.90    3.60
 -25  13   0    2.40    3.00
  25  13   0    4.40    3.70
 -27 -13   0   -0.50    3.50
 -27 -13   0    3.80    2.20
  27  13   0   -0.20    3.80
 -27  13   0   -2.20    3.00
 -29 -13   0    4.10    3.90
  29 -13   0   -0.20    3.30
 -29 -13   0    4.00    2.10
  29  13   0    0.20    4.10
 -29  13   0   -0.50    3.30
 -31 -13   0    3.70    4.40
 -31 -13   0    4.80    2.90
 -31  13   0    4.10    3.50
 -33 -13   0    8.70    2.70
 -33 -13   0    8.20    4.20
  33  13   0    4.70    5.60
 -33  13   0   14.40    4.60
   0 -14   0    8.40    2.20
   0 -14   0    9.70    2.20
  -2 -14   0   21.00    2.90
   2 -14   0   13.50    2.50
   2 -14   0   19.50    2.90
   4 -14   0  910.41   39.60
  -4 -14   0  887.51   39.60
   4  14   0  885.51   39.30
   6 -14   0   89.69    5.70
  -6 -14   0   89.89    6.00
  -6  14   0   89.09    5.80
   6  14   0   90.39    5.70
  -8 -14   0   17.90    2.90
   8 -14   0   15.30    2.30
  -8  14   0   25.80    3.10
   8  14   0   15.80    2.70
  10 -14   0   11.90    2.20
 -10 -14   0   15.40    3.10
 -10  14   0   19.30    4.40
  10  14   0   23.00    3.20
  12 -14   0  114.69    7.50
 -12 -14   0  115.69    7.30
  12  14   0  121.59    7.10
 -12  14   0  116.19    7.30
  14 -14   0    2.50    1.70
 -14 -14   0    4.90    2.60
  14  14   0    1.60    2.00
 -14  14   0    2.10    2.10
 -16 -14   0   72.49    4.70
 -16 -14   0   74.59    6.00
  16 -14   0   75.69    5.70
 -16  14   0   75.29    5.90
  16  14   0   73.99    8.60
 -18 -14   0    9.80    2.40
  18 -14   0   13.00    2.70
 -18 -14   0   16.00    3.70
  18  14   0   14.80    3.40
 -18  14   0   14.00    3.50
 -20 -14   0    4.10    2.10
 -20 -14   0    3.20    3.10
  20 -14   0    4.20    2.70
 -20  14   0    1.70    2.90
  20  14   0   10.70    3.40
 -22 -14   0    3.60    2.10
  22 -14   0    0.80    2.80
 -22 -14   0   -2.80    2.90
 -22  14   0    4.00    3.00
  22  14   0   -0.50    3.30
  24 -14   0    8.70    3.10
 -24 -14   0   13.40    2.50
 -24 -14   0    8.40    3.80
 -24  14   0   13.20    3.50
  24  14   0   17.60    4.40
 -26 -14   0   59.29    6.50
 -26 -14   0   50.09    3.90
 -26  14   0   44.30    5.60
  26  14   0   44.40    6.00
 -28 -14   0    2.40    2.20
 -28 -14   0   -3.50    3.30
  28 -14   0    9.20    5.10
  28  14   0   -7.20    3.80
 -28  14   0    5.00    3.50
  30 -14   0   -0.90    4.10
 -30 -14   0   -3.20    4.00
 -30  14   0   -4.40    3.10
 -32 -14   0   19.10    4.70
 -32 -14   0   10.40    2.90
 -32  14   0   11.90    4.50
  32  14   0    4.30    5.60
   1 -15   0   66.89    5.00
  -1 -15   0   68.69    5.10
   1 -15   0   68.09    4.90
  -3 -15   0  194.28   10.10
   3 -15   0  190.08   10.00
   3 -15   0  181.88    9.80
   3  15   0  202.18    9.80
   5 -15   0  125.99    7.20
  -5 -15   0  125.09    7.40
   5  15   0  126.99    7.10
  -7 -15   0    1.00    1.90
   7 -15   0    0.20    1.50
  -7  15   0    1.50    2.10
   7  15   0    0.20    1.80
  -9 -15   0   24.90    3.40
   9 -15   0   17.60    2.70
   9  15   0   26.70    3.40
  -9  15   0   21.70    3.40
 -11 -15   0    2.10    2.40
 -11  15   0    3.60    2.30
  11  15   0    1.00    1.80
  13 -15   0   94.59    6.30
 -13 -15   0   89.79    6.60
 -13  15   0  104.69    6.70
  13  15   0  102.89    6.60
 -15 -15   0   32.20    3.20
  15 -15   0   30.40    3.70
 -15 -15   0   40.50    4.60
  15  15   0   33.30    5.70
 -15  15   0   32.80    4.00
 -17 -15   0  171.98    9.80
 -17 -15   0  156.58    8.50
  17 -15   0  157.98    9.40
 -17  15   0  158.58    9.60
  17  15   0  167.88    9.60
 -19 -15   0   23.10    4.30
 -19 -15   0   23.30    3.30
  19 -15   0   16.50    3.50
 -19  15   0   16.40    3.60
  19  15   0   20.50    4.00
  21 -15   0    8.80    3.20
 -21 -15   0    8.60    2.30
 -21 -15   0    6.70    3.70
 -21  15   0    6.50    3.20
  21  15   0   13.00    4.00
 -23 -15   0   11.10    2.50
  23 -15   0   12.50    3.30
 -23 -15   0   11.50    4.10
  23  15   0   13.00    4.30
 -23  15   0    8.90    3.50
 -25 -15   0   49.40    4.00
 -25 -15   0   49.60    5.90
 -25  15   0   38.00    5.20
  25  15   0   63.39    7.00
 -27 -15   0   34.20    5.70
 -27 -15   0   27.90    3.60
 -27  15   0   23.20    4.40
  27  15   0   26.90    5.20
 -29 -15   0    3.70    3.70
  29 -15   0    2.60    3.60
  29  15   0   -5.30    2.50
 -31 -15   0    2.50    2.20
 -31 -15   0    3.80    3.60
 -31  15   0    4.80    4.10
  31  15   0    1.30    5.70
   0 -16   0   48.10    4.10
   0 -16   0   46.70    4.30
   2 -16   0   12.50    2.40
   2 -16   0    7.90    2.10
  -2 -16   0   12.00    2.40
   4 -16   0    9.70    2.30
   4 -16   0    8.70    2.30
  -4 -16   0    8.00    2.50
   4  16   0    8.10    2.00
  -6 -16   0  168.78    9.30
   6 -16   0  171.98    9.10
   6  16   0  159.78    8.80
  -8 -16   0   19.30    4.80
   8 -16   0   13.80    2.50
   8  16   0   20.20    2.90
  -8  16   0   15.50    3.00
  10 -16   0   14.70    3.00
 -10 -16   0   27.10    3.60
 -10  16   0   22.20    3.70
  10  16   0   22.30    3.20
 -12 -16   0    3.70    2.30
  12 -16   0    2.50    1.90
  12  16   0    0.90    2.00
 -12  16   0    3.50    2.30
  14 -16   0    3.40    1.80
 -14 -16   0    7.80    2.90
  14  16   0    9.20    4.60
 -14  16   0    5.40    2.80
  16 -16   0  134.29    8.20
 -16 -16   0  140.49    8.60
 -16 -16   0  126.69    7.30
  16  16   0  135.29    8.30
 -16  16   0  130.19    8.50
 -18 -16   0   55.59    6.00
 -18 -16   0   52.69    4.20
  18 -16   0   60.39    5.50
 -18  16   0   55.59    5.80
  18  16   0   59.89    5.90
  20 -16   0   26.30    4.00
 -20 -16   0   28.20    4.70
 -20 -16   0   36.30    4.20
 -20  16   0   35.10    5.20
  20  16   0   20.80    4.10
 -22 -16   0   -4.30    2.80
 -22 -16   0    3.20    1.90
  22 -16   0   -0.90    2.90
  22  16   0   -6.80    3.20
 -22  16   0    3.10    3.10
 -24 -16   0    9.20    3.80
 -24 -16   0   10.50    2.80
 -24  16   0   17.40    4.30
  24  16   0   10.90    4.20
 -26 -16   0   15.00    2.80
 -26 -16   0   19.90    5.00
  26  16   0    7.40    4.60
 -26  16   0   22.90    4.70
 -28 -16   0    3.50    3.80
  28 -16   0    5.10    4.20
 -28 -16   0    4.00    3.50
  28  16   0   -2.10    3.70
 -28  16   0    5.10    4.00
 -30 -16   0    5.70    3.60
 -30 -16   0    3.90    2.40
 -30  16   0    4.40    4.00
 -32 -16   0    3.90    3.80
 -32 -16   0   12.00    2.90
  32  16   0    8.20    5.70
 -32  16   0   11.70    4.50
  -1 -17   0   15.40    2.80
   1 -17   0   11.10    2.60
   1 -17   0   16.20    3.10
   3 -17   0   13.50    4.50
  -3 -17   0   14.60    3.40
   3 -17   0   11.50    2.40
   5 -17   0   10.50    2.30
  -5 -17   0    8.90    3.90
   5 -17   0    7.70    2.30
   5  17   0   10.60    2.10
   7 -17   0   14.30    3.20
  -7 -17   0   19.50    3.10
   7  17   0   19.60    2.80
  -7  17   0   22.20    3.40
  -9 -17   0    7.60    2.70
   9 -17   0    1.30    1.60
   9  17   0    2.90    2.00
  -9  17   0    2.30    2.20
  11 -17   0   16.60    3.00
 -11 -17   0   22.10    3.50
 -11  17   0   22.90    3.90
  11  17   0   19.30    3.10
  13 -17   0    3.10    1.70
 -13 -17   0    4.50    2.60
  13  17   0    7.00    4.10
 -13  17   0    2.90    2.70
 -15 -17   0   17.40    3.40
  15 -17   0   16.00    3.10
 -15  17   0   19.00    3.60
  15  17   0   20.80    3.40
  17 -17   0    0.80    2.10
 -17 -17   0    4.90    2.30
 -17 -17   0    7.40    3.10
 -17  17   0    5.50    2.90
  17  17   0    6.20    3.20
 -19 -17   0   10.90    4.10
 -19 -17   0   14.50    2.80
  19 -17   0   14.10    3.40
 -19  17   0    4.50    3.00
  19  17   0   15.10    3.90
 -21 -17   0   19.10    3.20
 -21 -17   0    6.90    3.70
  21 -17   0    5.90    2.90
 -21  17   0   10.20    3.50
  21  17   0    5.60    3.70
  23 -17   0    3.10    1.70
 -23 -17   0   -0.50    2.00
 -23 -17   0    3.50    3.50
  23  17   0    2.30    3.60
 -23  17   0   -0.40    3.30
 -25 -17   0    2.70    3.60
 -25 -17   0    3.20    2.20
 -25  17   0    5.60    3.50
  25  17   0   -0.60    3.70
 -27 -17   0    2.60    2.40
  27 -17   0    0.70    3.30
 -27 -17   0    1.80    3.40
  27  17   0    6.00    4.50
 -27  17   0    0.50    3.60
 -29 -17   0    1.20    2.10
 -29 -17   0    5.70    4.20
 -29  17   0    1.70    3.70
 -31 -17   0    3.90    4.00
 -31 -17   0    9.60    2.90
 -31  17   0    6.60    4.00
  31  17   0   -0.60    5.00
   0 -18   0   51.69    4.30
   0 -18   0   46.10    4.60
   2 -18   0    4.80    2.20
  -2 -18   0    6.70    2.40
   2 -18   0    7.10    2.30
   4 -18   0   40.10    4.20
   4 -18   0   38.00    4.70
  -4 -18   0   42.50    4.40
   6 -18   0    0.90    1.60
  -6 -18   0    0.70    2.10
   6 -18   0    2.60    2.30
   6  18   0    1.50    1.60
  -8 -18   0    3.60    2.30
   8 -18   0    3.80    2.10
   8  18   0    5.20    2.10
  -8  18   0    4.00    2.30
  10 -18   0   21.30    3.60
 -10 -18   0   22.50    3.80
 -10  18   0   21.50    3.40
  10  18   0   25.80    3.30
 -12 -18   0    2.70    2.60
  12 -18   0    1.50    1.80
  12  18   0    3.60    2.30
 -12  18   0    0.30    2.30
  14 -18   0    1.00    2.00
 -14 -18   0   -1.20    2.50
 -14  18   0   -2.10    2.40
  14  18   0    1.50    2.30
  16 -18   0    9.00    2.90
 -16 -18   0    4.10    3.30
  16  18   0    2.20    2.70
 -16  18   0    4.30    3.10
 -18 -18   0   10.50    2.80
  18 -18   0   -0.20    2.60
 -18 -18   0    8.60    3.50
 -18  18   0    8.00    3.60
  18  18   0   10.80    3.50
 -20 -18   0   16.50    3.10
  20 -18   0   13.20    3.70
 -20 -18   0   18.30    4.30
  20  18   0   11.70    3.80
 -20  18   0   12.80    3.70
 -22 -18   0    2.80    2.50
 -22 -18   0    9.90    4.00
  22 -18   0   -2.90    1.50
  22  18   0    2.20    3.50
 -22  18   0    4.80    3.60
 -24 -18   0    0.30    2.20
 -24 -18   0    0.80    3.40
 -24  18   0    3.60    3.20
  24  18   0   -7.90    3.00
 -26 -18   0    1.60    2.00
 -26 -18   0    4.70    3.70
  26 -18   0    1.10    3.40
 -26  18   0   -2.40    3.00
  26  18   0   -1.80    3.50
 -28 -18   0    2.30    2.30
 -28  18   0   -3.20    3.20
 -30 -18   0    6.10    2.60
 -30 -18   0    4.40    3.90
 -30  18   0    6.90    4.50
  30  18   0   -7.70    4.60
   1 -19   0   22.20    3.20
   1 -19   0   18.00    3.20
  -1 -19   0   18.50    3.10
  -1 -19   0   25.30    3.40
   3 -19   0   39.80    4.20
  -3 -19   0   42.00    4.60
   3 -19   0   47.20    4.50
   5 -19   0    1.80    1.90
  -5 -19   0    7.70    2.50
   5 -19   0    0.50    1.90
   5  19   0    0.80    1.60
   7 -19   0   18.20    2.90
   7 -19   0   16.20    2.70
  -7 -19   0   22.90    3.90
   7  19   0   23.70    3.30
  -9 -19   0    3.30    2.40
   9 -19   0    3.20    2.00
  -9  19   0    4.20    2.90
  11 -19   0   96.39    6.70
 -11 -19   0  105.39    7.50
  11  19   0  108.09    6.90
 -11  19   0  103.19    7.30
 -13 -19   0    4.00    2.60
  13 -19   0    1.20    2.00
  13  19   0    2.80    2.50
 -13  19   0    3.40    2.70
  15 -19   0   50.79    5.20
 -15 -19   0   54.09    6.10
  15  19   0   51.39    5.60
 -15  19   0   54.49    5.90
 -17 -19   0   37.40    4.00
  17 -19   0   48.20    5.30
 -17 -19   0   55.89    6.20
 -17  19   0   39.40    5.00
  17  19   0   36.90    4.90
 -19 -19   0   53.99    4.60
  19 -19   0   56.69    6.10
 -19 -19   0   56.39    6.70
 -19  19   0   60.39    6.30
  19  19   0   54.19    6.30
 -21 -19   0   50.69    6.20
 -21 -19   0   46.50    4.40
 -21  19   0   51.79    6.40
  21  19   0   43.60    5.70
 -23 -19   0   29.60    5.10
 -23  19   0   10.40    3.80
  23  19   0   19.90    4.70
  25 -19   0   14.80    4.40
 -25 -19   0   13.80    4.20
 -25 -19   0   10.90    2.70
  25  19   0   14.50    4.90
 -25  19   0   14.70    4.40
 -27 -19   0    8.10    4.60
 -27 -19   0    5.10    2.20
 -27  19   0   14.20    4.60
  27  19   0   -6.30    2.80
 -29 -19   0    8.90    2.70
 -29 -19   0   15.60    4.40
  29  19   0   11.70    6.70
 -29  19   0    8.80    4.20
   0 -20   0   50.69    4.50
   0 -20   0   44.00    4.80
   2 -20   0   -0.10    1.80
   2 -20   0    0.20    2.30
  -2 -20   0    1.40    2.40
   4 -20   0  259.17   13.20
  -4 -20   0  263.67   13.50
   4 -20   0  254.17   13.30
   6 -20   0   17.20    3.00
  -6 -20   0   29.50    4.30
   6 -20   0   18.60    3.20
   6  20   0   17.40    4.70
   8 -20   0   30.50    4.10
   8 -20   0   30.40    4.20
  -8 -20   0   30.00    4.00
   8  20   0   33.50    3.90
 -10 -20   0    7.80    3.10
  10 -20   0    8.70    2.50
  10  20   0   11.10    2.60
 -10  20   0    5.40    2.80
 -12 -20   0    1.30    2.70
  12 -20   0    4.00    2.20
 -12  20   0    3.10    2.90
  12  20   0    1.60    2.70
  14 -20   0   88.79    6.60
 -14 -20   0   85.59    7.40
  14  20   0   94.49    6.80
 -14  20   0   78.49    7.00
 -16 -20   0   75.09    7.10
  16 -20   0   70.59    6.40
 -16  20   0   74.09    6.80
  16  20   0   79.89    6.70
 -18 -20   0   83.99    7.40
  18 -20   0   79.79    6.90
 -18 -20   0   68.69    5.50
  18  20   0   83.49    7.00
 -18  20   0   79.89    7.30
 -20 -20   0   57.79    6.80
 -20 -20   0   50.69    5.40
 -20  20   0   59.99    6.90
  20  20   0   50.89    6.10
 -22 -20   0   -3.30    3.20
 -22 -20   0    1.90    2.50
  22  20   0   -0.70    3.80
 -22  20   0    2.20    3.70
 -24 -20   0   43.60    4.10
  24 -20   0   41.40    5.90
 -24 -20   0   42.90    5.80
  24  20   0   46.90    6.50
 -24  20   0   32.30    5.10
 -26 -20   0   47.80    6.30
 -26 -20   0   40.80    4.10
  26 -20   0   49.30    9.50
 -26  20   0   50.19    8.30
 -28 -20   0   -2.10    2.10
 -28 -20   0    0.70    3.70
 -28  20   0   -2.30    3.20
 -30 -20   0    8.80    2.90
 -30 -20   0    5.30    4.30
 -30  20   0    2.80    3.90
  30  20   0  -11.40    4.60
   1 -21   0   22.50    3.70
  -1 -21   0   21.00    3.20
  -1 -21   0   22.80    3.90
   1 -21   0   23.80    3.60
   3 -21   0   34.80    4.30
  -3 -21   0   39.00    4.50
   3 -21   0   33.00    4.00
   5 -21   0   66.59    5.70
   5 -21   0   66.29    5.50
  -5 -21   0   71.59    6.10
   7 -21   0   13.80    2.90
   7 -21   0   11.70    2.90
  -7 -21   0   18.40    3.50
   7  21   0   17.50    3.10
  -9 -21   0   78.29    6.60
   9 -21   0   84.69    6.20
   9  21   0   77.69    6.00
 -11 -21   0    3.00    3.10
  11 -21   0    1.30    2.30
 -11  21   0   -0.70    2.90
  11  21   0    4.00    2.50
 -13 -21   0   38.90    5.50
  13 -21   0   33.70    4.80
  13  21   0   38.10    4.60
 -13  21   0   35.50    4.90
  15 -21   0    6.10    3.00
 -15 -21   0    5.10    3.70
  15  21   0    6.60    2.90
 -15  21   0    4.60    3.10
 -17 -21   0   41.50    5.40
  17 -21   0   55.49    6.10
  17  21   0   52.79    6.00
 -17  21   0   46.00    5.50
 -19 -21   0   33.60    5.00
 -19 -21   0   22.00    4.40
 -19  21   0   32.30    5.20
  19  21   0   32.00    5.00
 -21 -21   0   -1.30    3.40
 -21 -21   0    7.70    2.80
  21  21   0    8.10    4.10
 -21  21   0    6.10    3.80
 -23 -21   0    2.00    2.60
  23 -21   0    2.50    3.80
 -23 -21   0    3.00    3.80
  23  21   0   -4.80    3.50
 -23  21   0   -1.20    3.30
 -25 -21   0   33.70    5.40
 -25 -21   0   28.10    3.90
 -27 -21   0   22.60    5.30
 -27 -21   0   10.40    2.90
 -27  21   0   16.80    5.00
 -29 -21   0   17.00    3.20
 -29 -21   0   10.70    4.30
 -29  21   0   10.30    4.70
  29  21   0   12.60    6.20
   0 -22   0   -0.30    2.40
   0 -22   0    1.90    2.30
  -2 -22   0   -1.60    1.80
  -2 -22   0    2.90    2.70
   2 -22   0    1.50    2.50
   2 -22   0    0.80    1.80
  -4 -22   0   10.40    3.40
   4 -22   0   10.30    2.90
   4 -22   0    6.60    2.50
   6 -22   0   -0.30    2.10
   6 -22   0   -1.10    2.30
  -6 -22   0    3.50    2.90
  -8 -22   0   11.60    3.40
   8 -22   0   11.90    2.70
   8 -22   0   16.40    3.60
   8  22   0   11.50    3.00
  10 -22   0   19.20    3.60
 -10 -22   0   22.60    4.30
  10  22   0   20.50    3.70
  12 -22   0   -0.20    2.50
 -12 -22   0    4.60    3.50
  12  22   0    2.50    2.90
 -12  22   0    1.20    3.00
 -14 -22   0    7.00    4.00
  14 -22   0    8.90    3.10
  14  22   0    9.50    3.40
 -14  22   0    4.90    3.70
 -16 -22   0   -4.60    2.80
  16  22   0   -1.70    2.90
 -16  22   0    4.20    3.80
 -18 -22   0   13.20    4.10
 -18 -22   0    9.30    3.10
 -18  22   0   15.20    3.90
  18  22   0   16.40    4.40
 -20 -22   0   10.70    4.10
 -20 -22   0   13.10    3.20
 -20  22   0   10.80    4.30
  20  22   0   11.10    4.30
  22 -22   0   13.90    4.30
 -22 -22   0    2.20    3.70
 -22 -22   0    6.30    2.80
  22  22   0    5.00    3.80
 -22  22   0   10.90    4.20
  24 -22   0   -5.80    4.90
 -24 -22   0    2.00    2.50
 -24 -22   0   -4.00    3.30
 -24  22   0   -4.50    5.40
  24  22   0   -1.50    4.00
 -26 -22   0   -0.40    2.20
 -26 -22   0    0.80    3.70
 -26  22   0    1.40    3.50
 -28 -22   0   10.90    3.30
 -28 -22   0   18.50    5.30
 -28  22   0   13.60    4.50
  28  22   0    2.20    5.30
   1 -23   0    3.00    2.90
   1 -23   0   -1.90    1.90
  -1 -23   0   -1.40    2.50
  -1 -23   0   -0.70    1.70
   3 -23   0   10.80    3.30
  -3 -23   0   14.50    3.70
   3 -23   0    8.40    2.90
   5 -23   0    1.90    2.60
   5 -23   0    0.20    1.90
  -5 -23   0    3.40    3.10
   7 -23   0    0.80    2.20
  -7 -23   0    2.40    2.80
   7 -23   0    5.20    3.10
  -9 -23   0   -0.90    2.80
   9 -23   0    9.70    3.20
   9 -23   0    2.40    2.60
   9  23   0    3.70    2.30
  11 -23   0    1.00    2.60
 -11 -23   0   -1.20    3.00
  11  23   0    0.30    2.60
 -13 -23   0    1.80    3.70
 -13  23   0    7.80    3.70
  13  23   0    5.70    3.10
 -15 -23   0    0.90    3.10
 -15  23   0    5.00    3.60
  15  23   0    9.10    3.40
 -17 -23   0   -0.40    3.60
 -17  23   0    0.80    3.40
  17  23   0    1.40    3.40
 -19 -23   0    9.60    3.90
 -19 -23   0    8.90    3.10
  19  23   0    3.50    3.80
 -19  23   0    2.40    3.50
 -21 -23   0   17.20    3.70
 -21 -23   0   35.70    5.50
  21 -23   0   17.40    4.40
  21  23   0   25.60    5.00
 -21  23   0   32.70    5.40
 -23 -23   0   -0.40    3.60
 -23 -23   0    7.40    3.20
 -23  23   0    5.80    5.80
  23  23   0   -4.00    3.50
 -25 -23   0   -0.10    2.50
 -25 -23   0    4.10    4.20
 -25  23   0   11.70    4.80
 -27 -23   0    5.50    4.20
 -27 -23   0   -2.60    2.40
 -27  23   0    6.30    4.10
  27  23   0   -5.10    4.60
   0 -24   0    0.40    2.20
   0 -24   0   -1.20    2.90
  -2 -24   0   17.10    3.40
  -2 -24   0   17.60    3.90
   2 -24   0   22.30    3.90
   2 -24   0   16.00    3.30
   4 -24   0   33.20    4.60
   4 -24   0   39.90    5.00
  -4 -24   0   32.90    5.00
  -6 -24   0  145.79    9.90
   6 -24   0  146.29    9.40
   6 -24   0  160.18    9.70
  -8 -24   0   31.90    5.00
   8 -24   0   35.10    4.60
  10 -24   0    9.50    3.50
 -10 -24   0    6.50    3.80
  10  24   0   12.10    3.20
 -12 -24   0    7.30    3.90
  12 -24   0   17.50    3.90
  12  24   0   13.00    3.40
 -14 -24   0   56.99    6.70
 -14  24   0   49.90    6.20
  14  24   0   44.10    5.30
 -16 -24   0    4.90    3.50
 -16  24   0   12.40    4.60
  16  24   0   10.10    3.80
 -18 -24   0   -2.00    3.10
  18  24   0   -5.80    3.30
 -18  24   0    1.40    3.60
 -20 -24   0   24.30    4.70
 -20 -24   0    7.70    3.00
  20 -24   0   14.20    4.20
  20  24   0   21.00    4.80
 -20  24   0   18.40    4.80
 -22 -24   0   37.00    5.50
 -22 -24   0   19.00    3.80
  22  24   0    6.00    3.90
 -22  24   0   31.50    6.90
 -24 -24   0    6.00    2.80
 -24 -24   0    8.00    4.30
 -24  24   0    9.50    4.10
 -26 -24   0    2.70    2.50
 -26 -24   0   -0.40    4.00
  26  24   0    0.00    5.30
 -26  24   0    7.70    4.70
  -1 -25   0    1.30    3.00
   1 -25   0    0.50    3.00
  -1 -25   0    1.40    2.60
   1 -25   0    3.10    2.70
   3 -25   0    2.10    3.00
  -3 -25   0    0.90    2.80
   3 -25   0    0.70    2.30
  -3 -25   0    1.90    3.30
  -5 -25   0   57.19    6.70
   5 -25   0   73.39    6.70
  -7 -25   0  247.78   13.80
   7 -25   0  237.08   13.40
   9 -25   0    5.30    3.00
  -9 -25   0    3.20    3.60
 -11 -25   0   25.40    5.10
  11 -25   0   19.40    4.20
  11  25   0   16.00    3.70
  13 -25   0   82.09    7.20
 -13 -25   0   78.59    7.70
  13  25   0   72.69    6.60
 -15 -25   0   68.89    7.40
  15  25   0   65.09    6.50
 -15  25   0   60.19    7.00
 -17 -25   0    6.70    4.40
  17  25   0    8.60    4.10
 -17  25   0    7.30    4.00
  19 -25   0   43.60    6.50
 -19 -25   0   42.70    6.30
 -19 -25   0   24.00    4.30
  19  25   0   37.70    5.70
 -19  25   0   34.50    6.10
 -21 -25   0   48.30    6.90
 -21 -25   0   45.60    4.80
 -21  25   0   44.10   10.60
 -23 -25   0   33.20    4.90
 -23 -25   0   43.10    6.50
 -23  25   0   37.20    6.00
 -25 -25   0    0.70    2.60
 -25 -25   0   -1.80    3.70
 -25  25   0    3.30    4.10
  25  25   0    4.20    4.60
   0 -26   0    9.40    3.50
   0 -26   0    3.40    1.60
  -2 -26   0   12.20    2.80
   4 -26   0   50.09    6.10
  -4 -26   0   57.39    6.60
  -4 -26   0   42.10    5.20
   6 -26   0  109.79    8.30
  -6 -26   0   99.69    8.40
  -8 -26   0    7.10    3.50
   8 -26   0    8.00    3.40
  10 -26   0   10.10    3.50
 -10 -26   0    5.40    3.70
 -12 -26   0   74.09    7.70
  12 -26   0   82.39    7.30
  12  26   0   87.69    7.00
  14 -26   0   67.09    7.00
 -14 -26   0   58.59    6.70
  14  26   0   68.49    6.50
 -16 -26   0    2.70    3.30
  16  26   0   -1.40    3.30
 -16  26   0    0.20    3.80
  18 -26   0    6.40    3.60
 -18 -26   0    1.20    3.40
 -18  26   0   -2.00    4.00
  18  26   0    1.30    3.60
 -20 -26   0   42.20    4.80
 -20 -26   0   46.40    6.20
 -22 -26   0   -2.90    2.60
 -22 -26   0   -1.80    3.40
 -22  26   0    1.60    4.00
 -24 -26   0    2.40    3.60
 -24 -26   0    9.10    4.80
 -24  26   0   10.20    4.50
  24  26   0    1.20    5.20
   1 -27   0   36.10    5.20
  -1 -27   0   34.20    5.30
  -3 -27   0    2.60    3.30
  -3 -27   0   -2.00    1.10
   3 -27   0    0.20    3.30
  -5 -27   0   26.20    4.60
   5 -27   0   11.20    4.00
  -7 -27   0   -3.90    3.00
   7 -27   0   -1.30    3.20
  -9 -27   0    3.50    3.60
   9 -27   0    3.00    3.30
  11 -27   0    7.30    3.40
 -11 -27   0   16.20    4.60
  13 -27   0   16.20    4.00
 -13 -27   0   26.10    5.00
  13  27   0   28.90    4.80
  15 -27   0    1.00    3.40
 -15 -27   0   -3.50    3.10
  15  27   0    0.00    3.20
 -17 -27   0    2.90    3.50
  17 -27   0   -3.50    3.60
  17  27   0   -3.60    3.10
 -17  27   0    1.50    4.30
 -19 -27   0    2.30    5.00
 -19  27   0    3.10    4.70
 -21 -27   0    1.80    3.20
 -21 -27   0   -3.10    3.50
 -21  27   0   -0.20    4.00
 -23 -27   0    0.20    2.70
 -23 -27   0    3.80    4.20
 -23  27   0    4.20    4.00
   0 -28   0   43.20    6.20
  -2 -28   0    7.00    3.60
  -2 -28   0    1.20    1.40
   2 -28   0    6.10    3.40
  -4 -28   0   -3.10    1.10
   4 -28   0   -3.10    3.50
  -4 -28   0   -0.80    3.00
  -6 -28   0    8.20    3.60
   6 -28   0    1.90    3.70
  -8 -28   0    3.30    3.50
   8 -28   0    5.90    3.90
  10 -28   0   -0.70    3.30
 -10 -28   0    1.90    3.60
 -12 -28   0    1.70    4.00
  12 -28   0    7.40    3.60
 -14 -28   0    2.90    3.90
  14 -28   0    1.00    3.20
  14  28   0    3.20    3.50
  16 -28   0   -1.60    6.20
 -16 -28   0    3.90    3.90
 -18 -28   0    0.30    6.30
  18 -28   0   -4.50    3.30
 -18  28   0    4.90    4.20
 -20 -28   0   -4.20    3.10
 -20 -28   0   -0.40    2.70
 -20  28   0   -1.60    3.90
 -22 -28   0    1.90    3.60
 -22 -28   0    1.30    2.80
 -22  28   0    2.40    4.30
  22  28   0   -3.80    4.90
   1 -29   0   40.00    6.00
  -1 -29   0   27.50    4.70
  -3 -29   0    3.10    3.30
   3 -29   0   -3.30    3.20
  -3 -29   0   -0.60    1.70
   5 -29   0  136.99   10.00
  -5 -29   0  138.59   10.10
  -7 -29   0    7.60    4.40
   7 -29   0    6.80    3.80
   9 -29   0    0.70    3.50
  -9 -29   0   -1.60    3.60
  11 -29   0    5.90    3.80
 -11 -29   0    6.40    4.20
 -13 -29   0   -0.50    4.10
  13 -29   0    1.60    3.70
  15 -29   0    0.70    3.90
 -15 -29   0    0.30    3.90
  15  29   0   -5.50    2.50
 -17 -29   0   -4.80    3.30
  17 -29   0    1.00    3.30
 -19 -29   0    6.70    3.90
  19 -29   0    8.90    4.50
  19  29   0    4.50    4.90
 -21 -29   0    8.20    4.00
 -21 -29   0   -0.30    2.80
  21  29   0   -5.60    4.20
 -21  29   0    0.60    4.30
   0 -30   0   31.10    5.10
   2 -30   0    5.90    4.30
  -2 -30   0   16.00    4.20
  -4 -30   0  194.48   12.20
   4 -30   0  176.88   11.90
  -6 -30   0    2.50    3.40
   6 -30   0   -0.30    3.50
  -6 -30   0    0.20    2.80
   8 -30   0    7.20    4.00
  -8 -30   0    2.70    3.50
  10 -30   0    4.20    3.80
 -10 -30   0    9.80    4.50
 -12 -30   0   -2.40    3.80
  14 -30   0    1.30    3.40
 -16 -30   0    2.40    3.90
  16 -30   0   -3.50    3.00
  18 -30   0   10.40    4.70
 -18 -30   0    2.50    3.70
  18  30   0   10.30    4.50
  -1 -31   0   34.10    5.90
   1 -31   0   38.70    5.90
   3 -31   0  122.49    9.70
  -3 -31   0  118.49    9.80
  -5 -31   0   -1.60    3.70
  -5 -31   0   -2.20    3.50
   5 -31   0    1.20    3.60
   7 -31   0    0.70    3.70
  -7 -31   0   -4.50    3.80
  -7 -31   0    0.60    3.30
  -9 -31   0   10.90    4.30
   9 -31   0    5.60    6.90
 -11 -31   0    0.10    6.80
  11 -31   0    9.30    4.40
 -13 -31   0    2.40    4.10
  13 -31   0    0.40    3.40
 -15 -31   0   -1.50    3.90
  15 -31   0    0.10    3.90
  17 -31   0    5.70    4.50
 -17 -31   0    5.00    3.80
   0 -32   0    2.30    3.90
  -2 -32   0    4.20    3.90
   2 -32   0    6.40    4.50
   4 -32   0    5.00    5.20
  -4 -32   0   -1.30    3.80
  -6 -32   0   -4.30    5.60
   6 -32   0    1.00    6.00
  -8 -32   0    3.70    6.20
   8 -32   0    1.50    3.60
 -10 -32   0    1.20    3.90
  10 -32   0   -1.90    4.00
 -12 -32   0   -3.90    3.50
  12 -32   0   -4.30    4.00
  14 -32   0   -2.10    4.10
 -14 -32   0    7.00    4.70
 -16 -32   0   -1.20    3.50
  16 -32   0    4.10    4.20
  -1 -33   0    2.30    4.10
   1 -33   0    2.50    3.50
   3 -33   0    2.30    3.90
  -3 -33   0    7.30    4.10
  -5 -33   0    7.60    4.50
   5 -33   0    4.50    4.20
  -7 -33   0    2.50    3.60
   7 -33   0    0.90    4.00
   9 -33   0   -4.90    3.30
  -9 -33   0   -1.90    4.00
 -11 -33   0   -2.70    3.70
  11 -33   0   -4.40    3.80
  13 -33   0   -4.10    3.60
 -13 -33   0    1.90    4.10
   0 -34   0  139.59   11.00
   2 -34   0   13.80    4.50
  -2 -34   0   18.90    5.40
  -4 -34   0    1.50    4.40
   4 -34   0    4.80    4.50
  -6 -34   0    2.10    4.20
   6 -34   0    0.80    4.10
   8 -34   0    2.20    4.10
  -8 -34   0    0.70    4.20
  10 -34   0    0.60    4.20
 -10 -34   0   -7.70    3.40
  -1 -35   0   22.90    5.60
   1 -35   0   18.40    5.40
   3 -35   0    3.50    3.80
  -3 -35   0    7.60    4.40
  -5 -35   0   12.50    4.90
   5 -35   0    4.50    4.10
   7 -35   0   -6.40    4.10
  -7 -35   0   -5.00    3.70
 -36   0   1    5.60    3.60
 -36   0   1   -5.80    3.30
  34   0  -1    3.70    6.00
 -34   0   1   -2.30    3.20
 -34   0   1   -0.80    3.00
 -32   0   1    2.10    3.60
 -32   0   1    9.30    3.40
  32   0  -1    3.30    4.60
 -30   0   1   -3.40    2.40
 -30   0   1   -0.50    2.70
  30   0  -1   -1.70    1.80
 -28   0   1   -1.10    2.90
 -28   0   1   -1.30    2.90
  28   0  -1   -1.10    3.20
  26   0  -1   -1.70    2.70
 -26   0   1   -3.60    2.10
 -26   0   1    0.30    2.10
 -24   0   1   -1.70    2.20
 -24   0   1    0.50    2.00
  24   0  -1   -2.20    2.10
 -22   0   1   -0.70    2.20
 -22   0   1   -0.10    1.90
  22   0  -1    1.00    2.10
  20   0  -1   -0.30    1.70
 -20   0   1   -0.70    1.70
 -20   0   1    1.50    1.80
 -18   0   1   -2.50    1.30
  18   0  -1   -0.30    1.60
 -18   0   1    1.00    1.70
 -16   0   1    1.20    1.80
  16   0  -1    0.60    1.90
 -16   0   1   -1.60    2.60
 -14   0   1    2.10    1.70
 -14   0   1    1.10    1.30
  14   0  -1   -2.40    1.30
 -12   0   1   -1.40    1.10
  12   0  -1   -0.30    1.20
 -12   0   1   -0.70    1.20
 -10   0   1   -1.40    0.80
  10   0  -1    0.50    1.00
 -10   0   1   -0.40    1.10
  -8   0   1    0.50    1.00
   8   0  -1    0.80    1.10
  -8   0   1   -1.30    0.80
  -6   0   1    0.30    1.10
  -6   0   1   -2.10    1.00
   6   0  -1   -0.10    1.10
  -4   0   1    0.40    0.70
  -4   0   1    0.10    0.70
   4   0  -1    0.70    0.60
   2   0  -1    0.00    0.40
  -2   0   1    0.10    0.30
  -2   0   1    0.30    0.40
   0   0   1   -0.10    0.30
   2   0   1    0.20    0.30
   4   0   1    0.60    0.80
  -4   0  -1   -0.20    0.80
  -6   0  -1   -0.90    0.90
   6   0   1   -0.30    1.00
  -8   0  -1   -1.10    1.00
  -8   0  -1   -1.10    0.70
   8   0   1   -0.50    0.90
 -10   0  -1   -0.30    0.80
  10   0   1   -0.80    1.00
 -10   0  -1   -2.00    1.00
  12   0   1    0.10    1.20
 -12   0  -1   -1.60    1.40
 -12   0  -1    0.20    1.00
 -14   0  -1   -0.60    1.40
  14   0   1   -1.80    1.30
 -14   0  -1   -2.70    1.20
 -16   0  -1    1.90    1.40
  16   0   1    0.50    1.50
 -16   0  -1   -0.90    1.50
  18   0   1    1.50    1.80
 -18   0  -1   -0.30    1.90
 -18   0  -1   -2.50    1.40
 -20   0  -1    0.20    1.80
  20   0   1    0.80    1.80
 -20   0  -1   -2.10    1.50
  22   0   1   -0.30    1.90
 -22   0  -1    0.50    2.20
 -22   0  -1   -1.70    1.80
  24   0   1   -1.10    2.30
 -24   0  -1   -6.10    2.30
 -24   0  -1    0.80    2.50
 -26   0  -1   -1.00    2.50
  26   0   1   -1.10    2.90
 -26   0  -1    3.50    2.90
 -28   0  -1    2.10    3.10
  28   0   1    3.40    3.20
 -30   0  -1    2.00    2.70
  30   0   1   -2.60    3.40
 -32   0  -1   -3.20    3.00
  32   0   1   -0.30    3.20
  34   0   1   -4.30    4.80
 -34   0  -1    1.20    3.10
 -35  -1   1    8.00    3.40
 -35  -1   1    7.30    3.40
 -35   1   1    8.10    4.00
 -35   1   1   14.30    4.40
 -33  -1   1    4.10    3.10
 -33  -1   1    0.70    5.50
  33  -1  -1    9.00    4.10
 -33   1   1    2.80    5.20
  33   1  -1    6.90    4.50
 -33   1   1    0.50    3.40
 -31  -1   1   -0.70    2.90
 -31  -1   1    0.30    2.90
 -31   1   1   -0.30    2.80
 -31   1   1   -3.10    2.60
 -29  -1   1    6.70    3.00
  29  -1  -1    6.00    3.30
 -29   1   1    7.60    3.60
 -29   1   1    8.50    3.30
  29   1  -1    7.30    4.20
  27  -1  -1   13.70    3.70
 -27  -1   1    9.90    3.20
 -27  -1   1    6.60    3.30
 -27   1   1    5.50    3.10
  27   1  -1    7.00    3.20
 -27   1   1    8.80    3.30
  25  -1  -1   16.10    4.00
 -25  -1   1   15.30    3.10
 -25  -1   1   19.80    3.30
 -25   1   1   15.60    3.20
  25   1  -1   19.30    3.90
 -25   1   1   16.40    3.30
 -23  -1   1   -0.40    1.80
 -23  -1   1    1.10    2.40
  23  -1  -1    0.90    2.30
 -23   1   1    1.20    2.20
 -23   1   1    0.70    2.00
  23   1  -1    0.90    2.20
 -21  -1   1   20.60    3.20
 -21  -1   1   23.70    3.00
  21  -1  -1   25.50    3.60
 -21   1   1   21.60    3.20
 -21   1   1   27.00    3.60
  21   1  -1   22.50    3.40
 -19  -1   1   68.89    4.40
 -19  -1   1   69.79    5.00
  19  -1  -1   63.59    6.00
 -19   1   1   72.09    5.10
 -19   1   1   64.39    4.50
  19   1  -1   63.79    5.30
  17  -1  -1   41.00    3.90
 -17  -1   1   44.20    3.30
 -17  -1   1   44.40    4.20
 -17   1   1   46.90    3.50
  17   1  -1   45.40    4.20
 -17   1   1   50.29    4.70
 -15  -1   1   51.49    4.10
 -15  -1   1   54.09    3.40
  15  -1  -1   52.29    4.10
 -15   1   1   47.50    3.60
 -15   1   1   52.59    4.10
  15   1  -1   52.09    4.20
 -13  -1   1   99.39    5.20
 -13  -1   1   98.79    5.70
  13  -1  -1   97.29    5.70
 -13   1   1   94.89    5.60
 -13   1   1  102.49    5.30
  13   1  -1  104.49    5.80
  11  -1  -1   50.09    3.50
 -11  -1   1   54.19    3.50
 -11  -1   1   58.69    3.20
 -11   1   1   56.49    3.30
  11   1  -1   47.60    3.60
 -11   1   1   52.29    3.50
   9  -1  -1    6.50    1.60
  -9  -1   1    1.70    1.00
  -9  -1   1    3.10    1.30
   9   1  -1    3.10    1.40
  -9   1   1    5.00    1.20
  -9   1   1    4.00    1.10
   7  -1  -1   99.69    5.10
  -7  -1   1  100.99    4.90
  -7  -1   1   93.69    5.10
   7   1  -1   98.99    5.20
  -7   1   1   95.39    5.10
  -7   1   1  103.69    5.00
   5  -1  -1  285.17   12.50
  -5  -1   1  270.67   12.50
  -5   1   1  302.47   12.50
   5   1  -1  276.87   12.60
  -5   1   1  277.77   12.50
  -3  -1   1  690.33   27.70
  -3  -1   1  617.94   27.60
   3  -1  -1  647.74   27.60
  -3   1   1  689.63   27.70
   3   1  -1  558.14   27.60
  -3   1   1  654.53   27.60
  -1  -1   1   98.59    4.90
  -1  -1   1  119.59    5.00
  -1   1   1  121.19    5.00
   1   1  -1  101.99    4.90
   1   1   1   21.40    1.00
  -1   1  -1   16.40    1.10
  -1   1  -1   18.20    1.10
  -3  -1  -1  114.79    5.20
  -3   1  -1  114.79    5.20
   5  -1   1  190.48    8.70
  -5  -1  -1  191.68    8.70
   5   1   1  194.88    8.70
  -5   1  -1  193.58    8.70
  -7  -1  -1    9.30    1.40
   7  -1   1    8.50    1.30
  -7   1  -1    7.20    1.30
   7   1   1    8.70    1.30
  -9  -1  -1   10.90    1.10
  -9  -1  -1   10.30    1.60
   9  -1   1    7.20    1.40
  -9   1  -1    8.30    1.40
   9   1   1    7.30    1.40
  11  -1   1   24.30    2.70
 -11  -1  -1   22.90    2.40
 -11  -1  -1   23.40    1.70
  11   1   1   24.70    2.80
 -11   1  -1   24.30    2.40
 -13  -1  -1    4.70    1.80
 -13  -1  -1    2.30    1.40
  13  -1   1    5.80    1.80
 -13   1  -1    3.00    1.60
  13   1   1    3.30    1.60
 -13   1  -1    2.70    1.50
 -15  -1  -1    7.50    2.10
 -15  -1  -1    4.10    1.50
  15  -1   1    5.30    1.80
 -15   1  -1    7.40    1.80
 -15   1  -1    5.20    1.90
  15   1   1    5.70    1.80
 -17  -1  -1   81.39    4.40
  17  -1   1   80.49    5.30
 -17  -1  -1   76.49    5.20
 -17   1  -1   72.89    4.50
 -17   1  -1   79.79    5.20
  17   1   1   79.89    5.20
  19  -1   1   -1.00    1.90
 -19  -1  -1    0.60    1.60
 -19  -1  -1   -1.80    1.30
 -19   1  -1    0.30    1.90
 -19   1  -1   -1.40    1.60
  19   1   1    2.30    1.80
 -21  -1  -1    2.10    1.60
 -21  -1  -1    0.80    1.80
  21  -1   1   -0.60    3.20
 -21   1  -1    0.80    1.90
  21   1   1    2.80    2.00
 -21   1  -1    3.10    2.10
 -23  -1  -1    0.60    4.40
 -23  -1  -1    5.10    2.60
  23  -1   1    4.50    2.30
 -23   1  -1    4.30    2.60
  23   1   1    2.00    2.40
 -23   1  -1    7.90    2.60
  25  -1   1   -0.30    2.60
 -25  -1  -1   -0.90    2.90
 -25  -1  -1   -3.70    2.20
 -25   1  -1    1.70    2.80
  25   1   1    2.40    2.80
  27  -1   1   10.00    3.60
 -27  -1  -1   -6.00    2.80
 -27  -1  -1    3.80    3.10
  27   1   1    0.90    3.10
 -27   1  -1   -1.30    2.40
  29  -1   1   26.00    4.70
 -29  -1  -1   18.30    3.60
 -29  -1  -1   23.40    3.70
  29   1   1   19.60    4.20
 -29   1  -1   27.00    4.50
  31  -1   1    2.60    3.40
 -31  -1  -1    4.40    3.00
 -31   1  -1    2.90    3.10
  31   1   1    1.60    3.70
 -33  -1  -1   12.10    5.20
 -33   1  -1   10.90    4.00
 -35  -1  -1    1.60    3.30
  35  -1   1   -0.70    4.40
 -35   1  -1   -0.20    3.00
  35   1   1   -1.70    4.50
 -36  -2   1   14.20    3.80
 -36  -2   1   13.90    4.20
 -36   2   1    5.80    4.00
 -36   2   1    7.40    3.80
 -34  -2   1   -3.80    2.50
 -34  -2   1    2.20    3.50
  34   2  -1   -1.90    4.90
 -34   2   1   -1.40    3.00
 -34   2   1   -3.60    3.40
 -32  -2   1    0.60    2.90
 -32  -2   1   -3.80    2.60
  32  -2  -1   -5.70    3.30
 -32   2   1    2.30    3.60
  32   2  -1    6.80    6.60
 -32   2   1   -5.00    3.10
 -30  -2   1   10.40    3.30
 -30  -2   1   11.90    3.30
 -30   2   1   13.80    4.00
 -30   2   1    8.80    3.60
 -28  -2   1   54.29    5.90
  28  -2  -1   39.20    5.30
 -28  -2   1   45.60    4.60
 -28   2   1   51.69    5.80
  28   2  -1   59.99    6.70
 -28   2   1   49.50    8.60
 -26  -2   1    3.30    3.20
  26  -2  -1    1.70    2.70
 -26  -2   1    2.60    2.40
  26   2  -1    3.30    2.90
 -26   2   1   -0.90    2.60
 -26   2   1    3.40    2.60
 -24  -2   1    0.80    2.00
  24  -2  -1    1.70    2.20
 -24  -2   1   -1.30    2.40
 -24   2   1    0.30    2.20
  24   2  -1    0.10    2.70
 -24   2   1   -0.30    2.30
 -22  -2   1   31.90    3.20
  22  -2  -1   24.50    3.60
 -22  -2   1   29.90    3.70
 -22   2   1   31.80    3.70
  22   2  -1   33.20    4.10
 -22   2   1   29.80    3.30
 -20  -2   1  148.59    8.20
  20  -2  -1  144.49    8.30
 -20  -2   1  136.79    7.40
 -20   2   1  152.08    8.30
 -20   2   1  137.69    7.70
  20   2  -1  137.49    8.30
 -18  -2   1   44.40    3.30
 -18  -2   1   48.60    4.20
  18  -2  -1   52.99    4.30
 -18   2   1   41.60    3.60
 -18   2   1   46.60    4.10
  18   2  -1   42.20    4.20
 -16  -2   1  355.16   16.20
  16  -2  -1  340.27   16.20
 -16   2   1  343.97   16.10
  16   2  -1  333.27   16.20
 -16   2   1  334.47   15.80
 -14  -2   1    0.70    1.30
  14  -2  -1   -0.70    1.30
 -14  -2   1    0.10    1.60
  14   2  -1   -2.10    1.30
 -14   2   1    1.30    1.70
 -14   2   1   -0.90    1.30
  12  -2  -1  100.29    5.50
 -12  -2   1   98.29    5.60
 -12  -2   1   97.59    5.10
  12   2  -1   96.19    5.60
 -12   2   1  102.59    5.50
 -12   2   1  100.59    5.30
  10  -2  -1    6.40    1.40
 -10  -2   1   10.50    1.50
 -10  -2   1   11.00    1.80
 -10   2   1    7.00    1.40
  10   2  -1    9.00    1.80
 -10   2   1    8.70    1.50
   8  -2  -1  428.06   18.50
  -8  -2   1  417.76   18.30
  -8  -2   1  409.36   18.50
  -8   2   1  413.36   18.50
   8   2  -1  414.36   18.60
  -8   2   1  414.36   18.40
  -6  -2   1   68.89    3.80
   6  -2  -1   74.39    4.00
  -6  -2   1   77.19    4.20
  -6   2   1   75.29    4.10
  -6   2   1   75.99    4.00
   6   2  -1   76.49    4.20
  -4  -2   1 1589.34   71.39
  -4  -2   1 1739.93   71.39
   4  -2  -1 1671.73   71.39
  -4   2   1 1754.62   71.39
   4   2  -1 1601.04   71.39
  -4   2   1 1665.23   71.29
  -2  -2   1   19.80    1.50
  -2   2   1   19.50    1.20
   2   2  -1   17.20    1.30
  -2   2   1   24.10    1.40
   0  -2   1  649.64   28.40
   0   2  -1  627.34   28.50
   0   2  -1  682.23   28.50
   0   2   1  693.23   28.40
   2  -2   1  246.98   11.20
  -2   2  -1  267.47   11.30
  -4  -2  -1 1136.99   49.20
   4  -2   1 1151.08   49.20
  -4   2  -1 1157.68   49.20
  -6  -2  -1  475.65   21.20
   6  -2   1  482.95   21.30
   6   2   1  484.35   21.20
  -6   2  -1  505.25   21.30
  -8  -2  -1  329.67   15.20
   8  -2   1  336.47   15.20
  -8  -2  -1  353.26   14.70
   8   2   1  335.57   15.20
  -8   2  -1  341.07   15.20
 -10  -2  -1  242.08   10.30
  10  -2   1  234.28   11.00
 -10  -2  -1  232.28   10.90
 -10   2  -1  225.58   10.90
  10   2   1  230.18   10.90
  12  -2   1   24.50    2.60
 -12  -2  -1   28.30    2.70
 -12  -2  -1   23.60    1.80
  12   2   1   22.70    2.70
 -12   2  -1   26.10    2.60
 -14  -2  -1  118.09    6.60
 -14  -2  -1  128.39    5.90
  14  -2   1  115.69    6.60
 -14   2  -1  123.39    6.70
  14   2   1  112.19    6.60
 -16  -2  -1    7.90    2.00
  16  -2   1    5.70    1.90
 -16  -2  -1    9.10    1.70
 -16   2  -1    8.90    2.10
  16   2   1    5.40    1.90
 -18  -2  -1   91.49    6.40
  18  -2   1   83.09    5.60
 -18  -2  -1   88.59    4.70
 -18   2  -1   79.99    5.60
  18   2   1   92.59    5.70
  20  -2   1   14.20    2.60
 -20  -2  -1   21.30    3.10
 -20  -2  -1   20.00    2.60
 -20   2  -1   21.00    3.40
  20   2   1   18.00    3.00
 -22  -2  -1    4.00    1.90
 -22  -2  -1    1.00    2.00
  22  -2   1    4.10    2.30
 -22   2  -1    3.90    2.60
  22   2   1   -1.40    2.40
 -24  -2  -1   87.69    6.60
  24  -2   1   84.19    6.60
 -24  -2  -1   73.39    5.70
 -24   2  -1   91.89    6.70
  24   2   1   91.49    6.90
 -26  -2  -1    1.00    2.50
 -26  -2  -1   -3.70    2.30
  26  -2   1    1.60    2.60
  26   2   1   -3.00    3.00
 -26   2  -1    2.10    2.80
  28  -2   1   56.29    6.10
 -28  -2  -1   49.20    4.30
 -28  -2  -1   37.60    4.80
 -28   2  -1   55.79    5.90
  28   2   1   54.49    6.10
 -30  -2  -1   64.69    5.00
 -30  -2  -1   64.99    6.40
  30  -2   1   65.29    6.90
  30   2   1   59.99    6.90
 -30   2  -1   60.49    6.30
  32  -2   1   -2.40    2.50
 -32  -2  -1    2.00    3.10
 -32   2  -1    4.90    3.80
  32   2   1    0.80    3.80
 -34  -2  -1   16.60    4.30
  34  -2   1    5.00    4.20
 -34   2  -1    8.60    3.50
 -35  -3   1   -0.70    2.90
 -35  -3   1    1.70    3.50
 -35   3   1   -7.10    2.90
 -35   3   1   -0.50    4.00
 -33  -3   1    1.40    2.80
  33  -3  -1    0.80    3.90
 -33   3   1   -0.90    7.10
 -33   3   1    4.60    4.00
  33   3  -1    4.30    4.20
 -31  -3   1    0.70    3.00
 -31  -3   1    0.50    2.70
 -31   3   1   -2.60    3.40
 -31   3   1    2.10    2.90
 -29  -3   1   31.40    4.10
 -29  -3   1   32.00    5.40
 -29   3   1   34.00    5.30
 -29   3   1   26.30    4.20
  29   3  -1   30.90    4.80
 -27  -3   1   19.20    3.60
  27  -3  -1   22.90    4.50
 -27  -3   1   14.70    3.30
  27   3  -1   17.70    3.90
 -27   3   1   16.70    3.90
 -27   3   1   14.20    3.40
 -25  -3   1   -0.70    1.90
 -25  -3   1   -1.10    2.20
  25  -3  -1   -2.40    2.80
 -25   3   1    1.20    2.30
  25   3  -1   -0.70    2.50
 -25   3   1   -1.00    2.40
  23  -3  -1   -4.30    1.80
 -23  -3   1   -0.30    1.90
 -23  -3   1   -3.60    1.60
  23   3  -1    0.00    2.30
 -23   3   1   -1.70    2.00
 -23   3   1    0.70    2.50
 -21  -3   1    6.30    2.20
 -21  -3   1    7.70    2.20
  21  -3  -1    8.40    2.50
 -21   3   1    8.10    2.40
 -21   3   1    6.60    2.30
  21   3  -1    7.60    2.30
  19  -3  -1  105.59    8.40
 -19  -3   1   88.09    5.00
 -19  -3   1   83.69    5.80
  19   3  -1   79.99    6.70
 -19   3   1   86.89    5.80
 -19   3   1   81.09    5.40
 -17  -3   1   66.39    4.20
  17  -3  -1   72.39    5.00
  17   3  -1   74.89    5.20
 -17   3   1   69.99    4.60
 -15  -3   1  131.09    7.30
 -15  -3   1  134.69    6.70
  15  -3  -1  131.39    7.20
 -15   3   1  131.89    7.20
 -15   3   1  122.19    7.30
  15   3  -1  133.69    7.40
 -13  -3   1  254.27   11.40
 -13  -3   1  239.38   11.80
 -13   3   1  247.28   11.60
 -13   3   1  248.08   11.80
  13   3  -1  244.08   12.00
  11  -3  -1    0.60    1.00
 -11  -3   1    0.40    1.30
 -11  -3   1    1.30    1.10
 -11   3   1    0.00    1.20
 -11   3   1    0.00    1.10
  11   3  -1    2.00    1.20
  -9  -3   1   55.19    3.00
   9  -3  -1   46.00    4.20
  -9  -3   1   52.39    3.40
  -9   3   1   48.20    3.30
  -9   3   1   50.89    3.20
   9   3  -1   57.79    3.90
  -7  -3   1 1001.70   42.20
  -7  -3   1  954.00   42.40
   7  -3  -1  987.40   42.30
  -7   3   1  985.90   42.30
  -7   3   1  968.60   42.30
  -5  -3   1 1822.62   80.79
   5  -3  -1 1922.91   80.69
  -5  -3   1 1947.31   80.79
  -5   3   1 1877.21   80.79
  -5   3   1 1899.21   80.69
   5   3  -1 1857.41   80.89
  -3  -3   1  186.68    9.00
   3  -3  -1  210.68    9.00
  -3  -3   1  188.88    9.10
  -3   3   1  216.78    9.00
   3   3  -1  191.48    9.10
  -3   3   1  207.18    8.90
  -1  -3   1   91.79    4.50
   1   3  -1   86.49    4.50
  -1   3   1  100.99    4.40
   1  -3   1  294.17   13.20
  -1   3  -1  311.87   13.30
  -1   3  -1  298.97   13.20
  -3  -3  -1  901.31   37.10
   3  -3   1  814.72   37.10
  -3   3  -1  876.61   37.20
  -5  -3  -1  937.71   40.90
   5  -3   1  962.50   40.90
  -5   3  -1  964.30   41.00
   5   3   1  934.11   40.80
  -7  -3  -1   63.79    3.60
  -7  -3  -1   64.49    2.90
   7  -3   1   58.79    3.50
  -7   3  -1   58.29    3.60
   7   3   1   63.19    3.60
   9  -3   1   17.10    2.10
  -9  -3  -1   23.00    1.30
  -9  -3  -1   20.10    2.20
  -9   3  -1   18.20    2.20
   9   3   1   18.90    2.10
 -11  -3  -1   10.40    1.10
 -11  -3  -1   14.30    2.00
  11  -3   1   10.70    1.80
 -11   3  -1    8.00    1.70
  11   3   1   11.90    2.00
 -13  -3  -1  595.54   24.90
 -13  -3  -1  568.44   25.60
  13  -3   1  549.45   25.60
 -13   3  -1  595.84   25.70
  13   3   1  558.94   25.60
 -15  -3  -1   13.60    2.50
  15  -3   1    7.00    2.00
 -15  -3  -1   16.90    1.90
 -15   3  -1   10.30    2.20
  15   3   1    9.60    2.20
 -17  -3  -1    1.50    1.90
 -17  -3  -1    2.60    1.30
  17  -3   1    1.30    1.60
  17   3   1    3.60    1.80
  19  -3   1    1.50    2.10
 -19  -3  -1    6.50    2.30
 -19  -3  -1    7.70    1.70
 -19   3  -1    3.20    2.20
  19   3   1    5.30    2.10
  21  -3   1   23.10    3.30
 -21  -3  -1   18.60    3.00
 -21  -3  -1   28.00    2.50
 -21   3  -1   19.70    3.00
  21   3   1   23.40    3.50
 -23  -3  -1  120.39    6.50
 -23  -3  -1  126.09    7.80
  23  -3   1  121.69    7.80
  23   3   1  114.79    7.70
 -23   3  -1  117.09    7.80
  25  -3   1   58.59    6.00
 -25  -3  -1   63.59    4.40
 -25  -3  -1   68.39    5.90
  25   3   1   56.49    5.90
 -25   3  -1   61.69    5.90
 -27  -3  -1  283.37   13.80
 -27  -3  -1  285.57   15.10
  27  -3   1  295.27   15.30
  27   3   1  283.57   15.30
 -27   3  -1  290.07   15.20
 -29  -3  -1   22.40    3.40
 -29  -3  -1   17.90    3.80
  29  -3   1   23.50    4.20
 -29   3  -1   16.50    3.90
  29   3   1   19.00    4.20
 -31  -3  -1   48.10    4.30
 -31  -3  -1   35.40    4.70
  31  -3   1   23.80    4.90
  31   3   1   33.10    5.30
 -31   3  -1   36.90    4.90
 -33  -3  -1    7.00    3.90
 -33   3  -1   10.50    3.80
 -35  -3  -1    3.20    3.20
  35  -3   1   -3.70    4.30
  35   3   1   -6.40    4.40
 -35   3  -1   -0.10    3.50
 -36  -4   1   -0.10    2.80
 -36  -4   1   -0.10    3.10
 -36   4   1    9.50    4.10
 -34  -4   1   12.90    3.80
 -34  -4   1   13.00    3.60
 -34   4   1   14.60    4.20
  34   4  -1   11.90    5.90
 -34   4   1    9.10    4.40
 -32  -4   1    0.20    2.50
 -32  -4   1    2.00    2.90
  32  -4  -1    1.80    4.00
 -32   4   1   -0.90    3.50
  32   4  -1    3.90    5.20
 -32   4   1   -2.50    3.10
 -30  -4   1   19.50    3.70
 -30  -4   1   30.00    4.30
 -30   4   1   21.20    4.90
 -30   4   1   28.00    4.60
 -28  -4   1   34.20    4.40
 -28  -4   1   42.70    4.10
  28  -4  -1   38.50    5.50
 -28   4   1   38.00    4.90
  28   4  -1   32.90    5.10
 -28   4   1   34.50    5.00
  26  -4  -1   12.70    3.80
 -26  -4   1   16.60    3.20
 -26  -4   1   18.20    3.40
 -26   4   1   11.80    3.30
  26   4  -1   12.80    3.60
 -26   4   1   13.90    3.90
 -24  -4   1    3.50    2.80
 -24  -4   1    8.10    2.40
  24  -4  -1    6.10    2.80
 -24   4   1    6.50    3.10
  24   4  -1    7.30    2.80
 -24   4   1    8.20    2.50
  22  -4  -1    2.60    2.20
 -22  -4   1    0.40    2.30
 -22  -4   1    3.20    1.80
 -22   4   1   -0.70    2.40
  22   4  -1    0.30    2.10
 -22   4   1    2.70    2.20
 -20  -4   1   11.00    2.40
 -20  -4   1    6.00    2.10
  20  -4  -1    4.50    2.20
  20   4  -1    7.30    2.30
 -20   4   1    8.60    2.50
 -20   4   1    4.70    2.30
  18  -4  -1  170.78    9.00
 -18  -4   1  174.58    9.10
 -18  -4   1  162.58    8.30
  18   4  -1  156.38    9.10
 -18   4   1  169.78    8.80
 -18   4   1  165.78    9.00
  16  -4  -1    4.20    1.90
 -16  -4   1    2.20    2.00
 -16  -4   1    3.10    2.10
 -16   4   1    5.00    2.20
  16   4  -1    2.60    1.80
 -16   4   1    4.10    2.00
 -14  -4   1    1.60    1.90
 -14  -4   1    0.70    1.20
  14  -4  -1    0.20    1.40
 -14   4   1   -1.90    1.50
  14   4  -1    1.70    1.80
 -12  -4   1    1.20    1.50
 -12  -4   1    1.60    1.10
  12  -4  -1    0.60    1.40
  12   4  -1    2.10    1.60
 -12   4   1    1.20    1.50
 -12   4   1    2.10    1.30
 -10  -4   1   15.00    2.20
  10  -4  -1   12.50    1.80
 -10  -4   1   14.70    1.80
 -10   4   1   10.90    1.70
 -10   4   1   13.50    1.90
  10   4  -1   13.70    1.90
  -8  -4   1    5.30    1.40
   8  -4  -1    4.00    1.20
  -8  -4   1    7.20    1.30
  -8   4   1    3.30    1.30
   8   4  -1    4.70    1.60
  -8   4   1    2.60    1.30
   6  -4  -1  423.46   17.90
  -6  -4   1  386.56   18.00
  -6  -4   1  421.16   17.80
   6   4  -1  393.56   18.00
  -6   4   1  391.56   17.80
  -6   4   1  400.96   17.80
  -4  -4   1   79.19    4.50
   4  -4  -1   82.49    4.20
  -4  -4   1   83.89    4.20
  -4   4   1   79.99    4.20
   4   4  -1   77.09    4.50
  -4   4   1   80.79    4.20
   2  -4  -1   58.99    3.10
  -2  -4   1   58.89    3.50
  -2   4   1   59.79    3.20
   2   4  -1   54.89    3.40
   0  -4   1   29.20    2.30
   0   4  -1   29.40    2.20
   2  -4   1  440.76   19.90
  -2  -4  -1  480.35   19.70
   2  -4   1  438.76   19.90
  -2   4  -1  461.65   19.90
   4  -4   1  270.37   11.80
  -4  -4  -1  259.17   11.70
  -4   4  -1  261.07   11.90
   4   4   1  259.07   11.60
   6  -4   1  283.87   12.70
  -6  -4  -1  284.87   12.70
  -6   4  -1  270.87   12.70
   6   4   1  286.57   12.60
   8  -4   1   43.90    3.00
  -8  -4  -1   46.40    3.00
  -8  -4  -1   45.00    2.20
   8   4   1   41.40    3.00
  -8   4  -1   42.30    3.10
  10  -4   1   54.29    3.50
 -10  -4  -1   55.29    2.70
 -10  -4  -1   54.69    3.60
  10   4   1   52.89    3.60
 -10   4  -1   52.89    3.60
 -12  -4  -1  378.36   17.40
  12  -4   1  367.76   17.30
 -12  -4  -1  401.66   16.60
  12   4   1  364.06   17.40
 -12   4  -1  387.06   17.40
  14  -4   1   49.90    3.80
 -14  -4  -1   45.80    3.90
 -14  -4  -1   49.90    2.80
 -14   4  -1   46.60    3.90
  14   4   1   48.00    4.00
  16  -4   1   -0.60    1.40
 -16  -4  -1    1.00    1.10
 -16  -4  -1    2.00    1.80
  16   4   1   -0.90    1.70
 -16   4  -1    0.40    1.70
  18  -4   1    3.70    1.90
 -18  -4  -1    4.70    1.40
 -18  -4  -1    5.00    2.10
  18   4   1    4.00    2.00
 -18   4  -1    5.70    2.30
 -20  -4  -1   -0.80    1.30
  20  -4   1   -2.10    2.30
 -20  -4  -1   -0.50    1.90
 -20   4  -1   -0.20    1.90
  20   4   1   -0.30    1.80
 -22  -4  -1   66.99    4.10
 -22  -4  -1   62.89    5.40
  22  -4   1   68.79    5.60
  22   4   1   64.09    6.40
 -22   4  -1   61.49    5.40
 -24  -4  -1   64.39    5.90
  24  -4   1   52.99    5.60
 -24   4  -1   59.99    5.80
  24   4   1   64.89    6.00
  26  -4   1  262.47   14.30
 -26  -4  -1  279.97   12.90
 -26  -4  -1  261.87   14.20
  26   4   1  264.67   14.40
 -26   4  -1  267.57   14.30
 -28  -4  -1    1.40    2.80
  28  -4   1    3.70    3.30
 -28  -4  -1    0.50    2.10
 -28   4  -1    4.50    3.30
  28   4   1    3.40    3.10
 -30  -4  -1    9.80    3.10
  30  -4   1   12.70    3.80
 -30  -4  -1   11.30    3.30
  30   4   1    7.60    3.90
 -30   4  -1   12.60    4.10
 -32  -4  -1    8.60    3.20
 -32  -4  -1   12.50    3.20
  32   4   1    3.80    4.10
 -32   4  -1   12.50    5.30
  34  -4   1   -2.00    4.00
 -34  -4  -1    3.60    3.20
 -34   4  -1    2.50    3.60
 -35  -5   1    2.70    3.10
 -35  -5   1    4.00    3.20
 -35   5   1   -1.70    3.00
 -33  -5   1    3.20    3.00
 -33  -5   1    3.10    2.90
  33  -5  -1    1.20    4.50
 -33   5   1   -0.30    3.70
 -33   5   1   11.30    4.20
  33   5  -1   -6.00    4.00
 -31  -5   1   -0.90    2.30
 -31  -5   1    1.20    2.70
 -31   5   1    1.30    3.00
 -31   5   1    1.40    3.90
 -29  -5   1    1.00    2.80
  29  -5  -1   -1.20    1.60
 -29  -5   1    0.50    2.60
  29   5  -1   -0.10    3.10
 -29   5   1    1.50    3.20
 -29   5   1    1.30    3.30
 -27  -5   1   17.20    3.30
 -27  -5   1   11.60    3.50
  27  -5  -1   13.80    3.90
 -27   5   1   16.60    3.40
 -27   5   1   16.10    6.70
  27   5  -1    6.90    3.60
  25  -5  -1   -0.20    2.60
 -25  -5   1    0.60    3.00
 -25  -5   1   -1.60    1.90
 -25   5   1    0.40    2.50
  25   5  -1    1.30    2.40
 -25   5   1   -0.30    2.60
 -23  -5   1    5.10    2.10
 -23  -5   1    2.90    2.30
  23  -5  -1    6.80    2.50
  23   5  -1    6.60    2.90
 -23   5   1    2.10    2.40
 -23   5   1    4.90    2.60
  21  -5  -1   11.40    2.70
 -21  -5   1   10.70    2.90
 -21  -5   1   11.30    2.10
 -21   5   1    9.20    2.70
 -21   5   1    9.70    2.50
  21   5  -1   12.40    2.80
  19  -5  -1   17.00    2.80
 -19  -5   1   23.70    2.80
 -19  -5   1   22.90    3.30
 -19   5   1   18.60    2.90
  19   5  -1   22.50    5.30
 -19   5   1   17.60    2.80
  17  -5  -1   17.40    2.60
 -17  -5   1   23.90    2.60
 -17  -5   1   22.70    3.10
 -17   5   1   19.30    3.00
 -17   5   1   22.60    3.10
  17   5  -1   15.20    2.70
 -15  -5   1   -1.00    1.80
  15  -5  -1    1.90    1.50
 -15  -5   1    1.30    1.50
 -15   5   1    0.80    1.70
 -15   5   1   -0.70    1.60
  15   5  -1   -0.70    1.90
 -13  -5   1    3.60    1.80
  13  -5  -1    3.30    1.60
 -13  -5   1    4.60    1.50
 -13   5   1    4.70    2.00
 -13   5   1    4.80    1.90
  13   5  -1    2.90    1.90
 -11  -5   1    0.30    1.40
  11  -5  -1    1.30    1.30
 -11  -5   1   -0.20    1.00
  11   5  -1    0.60    1.40
 -11   5   1   -0.30    1.40
 -11   5   1   -0.30    1.30
  -9  -5   1    1.20    1.10
   9  -5  -1   -0.10    1.00
  -9  -5   1    0.70    1.00
  -9   5   1    1.40    1.20
   9   5  -1    1.30    1.20
  -9   5   1    3.00    1.50
   7  -5  -1    0.90    1.00
  -7  -5   1    3.20    1.30
  -7  -5   1    3.40    1.20
   7   5  -1    2.80    1.30
  -7   5   1    0.80    1.10
  -7   5   1    1.50    1.40
  -5  -5   1  243.38   11.50
   5  -5  -1  258.47   11.40
  -5   5   1  262.87   11.40
  -5   5   1  246.88   11.40
   5   5  -1  233.68   11.60
  -3  -5   1    8.80    1.90
   3  -5  -1    6.40    1.40
  -3   5   1    5.40    1.40
   3   5  -1    7.50    1.80
  -3   5   1    8.00    1.50
  -1  -5   1   52.79    3.50
   1   5  -1   56.09    3.50
   1  -5   1   24.40    2.60
   1  -5   1   26.50    2.40
  -1   5  -1   22.90    2.40
  -1   5  -1   24.20    2.50
  -3  -5  -1    5.50    1.30
   3  -5   1    1.20    1.30
   3  -5   1    4.00    1.30
  -3   5  -1    1.30    1.40
   3   5   1    4.60    1.00
  -5  -5  -1  119.19    5.80
   5  -5   1  113.29    5.90
   5   5   1  122.69    5.70
  -5   5  -1  111.79    6.00
   7  -5   1    6.20    1.30
  -7  -5  -1    8.20    1.60
   7   5   1   11.90    1.50
  -7   5  -1    6.90    1.60
   9  -5   1    8.20    1.70
  -9  -5  -1   11.80    1.80
  -9  -5  -1   14.40    1.30
   9   5   1    8.30    1.60
  -9   5  -1    9.80    2.00
 -11  -5  -1   45.50    2.40
  11  -5   1   38.40    3.20
 -11  -5  -1   45.20    3.50
 -11   5  -1   39.70    3.40
  13  -5   1    1.70    1.60
 -13  -5  -1    3.80    1.70
 -13  -5  -1    5.40    1.20
  13   5   1    2.50    1.80
 -13   5  -1    1.30    1.60
  15  -5   1    0.50    1.50
 -15  -5  -1    0.70    0.90
 -15  -5  -1    1.90    1.80
  15   5   1   -0.60    1.50
 -15   5  -1   -1.00    1.50
 -17  -5  -1   15.00    1.70
 -17  -5  -1   16.90    2.70
  17  -5   1   13.20    2.30
 -17   5  -1   16.40    2.60
  17   5   1   10.90    2.30
 -19  -5  -1   13.10    1.80
 -19  -5  -1    7.80    2.40
  19  -5   1    9.80    2.40
  19   5   1   10.00    2.40
 -19   5  -1    8.30    2.40
  21  -5   1   15.40    2.90
 -21  -5  -1   23.40    3.60
 -21  -5  -1   23.90    2.60
  21   5   1   18.60    3.30
 -21   5  -1   17.60    3.10
  23  -5   1    3.10    2.60
 -23  -5  -1    7.20    2.80
 -23  -5  -1    7.10    2.00
  23   5   1    1.00    2.50
 -23   5  -1    0.30    2.50
  25  -5   1   37.30    4.90
 -25  -5  -1   24.50    3.90
 -25  -5  -1   28.40    3.00
  25   5   1   28.50    4.80
 -25   5  -1   25.80    4.10
 -27  -5  -1    7.90    2.30
  27  -5   1    0.20    2.90
 -27  -5  -1   -0.30    2.90
  27   5   1    1.10    3.10
 -27   5  -1    0.80    3.30
 -29  -5  -1   -1.70    2.00
  29  -5   1    2.10    3.50
 -29  -5  -1    0.70    2.90
 -29   5  -1   -0.80    2.80
  29   5   1   -6.60    3.20
 -31  -5  -1    4.00    2.80
 -31  -5  -1    0.90    2.70
  31  -5   1    0.90    2.30
  31   5   1   -9.90    3.20
 -31   5  -1    4.10    3.00
  33  -5   1    5.00    4.20
 -33  -5  -1    0.10    2.50
 -33  -5  -1    2.70    3.30
 -33   5  -1    4.70    3.30
  35  -5   1    1.10    6.20
 -35  -5  -1    3.90    3.60
  35   5   1   -1.90    4.30
 -35   5  -1    2.70    3.50
 -36  -6   1   -0.70    3.00
 -36  -6   1    1.80    3.50
 -36   6   1   -0.30    3.60
 -34  -6   1    4.30    2.90
 -34  -6   1    0.10    3.30
  34   6  -1   -2.50    6.70
 -34   6   1   -2.60    3.30
  32  -6  -1   25.10    5.80
 -32  -6   1   13.30    3.40
 -32  -6   1   13.10    4.20
  32   6  -1    4.80    5.00
 -32   6   1   10.60    4.40
 -32   6   1   11.60    4.10
 -30  -6   1   51.09    6.00
 -30  -6   1   50.59    4.50
 -30   6   1   42.30    5.60
 -30   6   1   39.30    5.10
  28  -6  -1    4.80    3.20
 -28  -6   1    4.70    2.60
 -28  -6   1    6.40    3.10
 -28   6   1    6.40    4.10
 -28   6   1   15.50    3.90
  28   6  -1    3.30    3.70
 -26  -6   1    3.60    2.10
  26  -6  -1    2.00    3.10
 -26  -6   1    3.50    3.20
 -26   6   1    7.50    4.30
 -26   6   1    2.80    2.90
  26   6  -1    0.30    3.10
  24  -6  -1    0.80    2.30
 -24  -6   1   -2.50    1.80
 -24  -6   1    0.60    2.40
  24   6  -1   -0.10    2.70
 -24   6   1   -3.40    2.30
 -24   6   1   -1.90    2.40
 -22  -6   1   12.30    3.10
 -22  -6   1    8.70    2.10
  22  -6  -1   12.00    2.70
 -22   6   1    5.00    2.50
 -22   6   1    9.80    2.90
  22   6  -1    5.50    2.40
 -20  -6   1   18.40    2.50
  20  -6  -1   14.20    2.60
 -20  -6   1   20.20    3.30
 -20   6   1   17.80    2.90
 -20   6   1   14.40    3.20
  20   6  -1   16.20    3.00
 -18  -6   1    3.10    1.60
 -18  -6   1    5.80    2.30
 -18   6   1    1.40    2.00
 -18   6   1    2.10    1.90
  18   6  -1    0.90    2.00
 -16  -6   1   89.39    6.90
  16  -6  -1   95.59    5.90
 -16  -6   1   88.09    5.10
 -16   6   1   97.39    6.50
  16   6  -1   92.79    6.20
 -16   6   1   96.09    5.80
 -14  -6   1    4.10    1.40
  14  -6  -1    2.00    1.70
 -14  -6   1   -2.70    1.60
 -14   6   1   -0.30    2.00
  14   6  -1    1.10    1.80
 -14   6   1   -0.30    1.60
  12  -6  -1    2.80    1.50
 -12  -6   1   -2.00    1.00
 -12  -6   1    1.20    1.70
 -12   6   1   -1.00    1.50
  12   6  -1    1.20    1.60
 -12   6   1    0.10    1.20
  10  -6  -1   72.49    4.40
 -10  -6   1   73.19    4.60
 -10  -6   1   76.79    4.20
  10   6  -1   77.39    4.70
 -10   6   1   73.09    4.40
 -10   6   1   74.39    4.50
  -8  -6   1  371.66   16.80
   8  -6  -1  386.96   16.70
  -8  -6   1  375.76   16.60
  -8   6   1  360.06   16.60
   8   6  -1  350.76   16.80
  -8   6   1  370.16   16.70
  -6  -6   1   13.60    1.90
   6  -6  -1   13.50    1.80
  -6   6   1   12.00    1.90
  -6   6   1   14.10    1.80
   6   6  -1   14.60    1.90
  -4  -6   1   29.70    2.90
   4  -6  -1   26.40    2.30
   4   6  -1   30.40    2.90
  -4   6   1   25.90    2.50
   2  -6  -1    6.30    1.30
  -2  -6   1    7.30    1.70
   2   6  -1    9.10    1.90
   0  -6   1   61.99    4.10
   0  -6   1   70.39    4.00
   0   6  -1   64.29    4.00
   2  -6   1 1163.28   49.90
  -2  -6  -1 1213.48   49.70
   2  -6   1 1102.19   49.80
  -2   6  -1 1148.69   49.90
  -4  -6  -1 1073.09   45.80
   4  -6   1 1059.19   46.00
   4   6   1 1088.09   45.70
  -4   6  -1 1035.20   46.00
   6  -6   1   20.30    2.30
  -6  -6  -1   25.90    2.40
   6   6   1   24.30    2.20
  -6   6  -1   21.10    2.50
   8  -6   1   47.20    3.20
  -8  -6  -1   48.20    3.30
   8   6   1   46.20    3.10
  -8   6  -1   40.40    3.20
 -10  -6  -1   33.20    3.10
 -10  -6  -1   35.90    2.10
  10  -6   1   35.60    3.00
  10   6   1   32.80    3.10
 -10   6  -1   35.60    3.10
 -12  -6  -1  208.08   10.30
  12  -6   1  210.98   10.30
 -12  -6  -1  209.98    9.50
 -12   6  -1  212.38   10.40
  12   6   1  209.48   10.30
 -14  -6  -1    4.50    2.00
  14  -6   1   -0.50    1.50
 -14  -6  -1    3.60    1.10
  14   6   1    2.60    1.80
 -14   6  -1    0.70    1.90
 -16  -6  -1   81.29    5.50
  16  -6   1   78.49    5.30
 -16  -6  -1   85.09    4.30
  16   6   1   88.89    5.60
 -16   6  -1   72.19    7.50
 -18  -6  -1  110.99    6.70
  18  -6   1  108.09    6.60
 -18  -6  -1  110.79    5.50
 -18   6  -1  111.49    6.80
  18   6   1  104.89    6.70
 -20  -6  -1   13.40    2.70
 -20  -6  -1   19.20    2.30
  20  -6   1   15.50    2.90
  20   6   1   19.50    3.30
 -20   6  -1   15.50    2.90
 -22  -6  -1   13.50    3.10
  22  -6   1   10.00    2.90
 -22  -6  -1   14.60    2.30
 -22   6  -1   12.00    3.00
  22   6   1   15.40    3.60
 -24  -6  -1   36.60    4.50
  24  -6   1   38.30    4.70
 -24   6  -1   35.00    4.40
  24   6   1   48.10    5.40
 -26  -6  -1   59.49    6.10
 -26  -6  -1   64.19    4.30
  26  -6   1   60.69    6.30
  26   6   1   59.79    6.40
 -26   6  -1   66.39    6.20
  28  -6   1   -0.70    3.00
 -28  -6  -1    3.20    2.20
 -28  -6  -1    1.30    3.40
 -28   6  -1    5.30    3.00
  28   6   1   -1.30    3.00
 -30  -6  -1    0.80    2.20
 -30  -6  -1    0.60    2.90
  30  -6   1   -3.70    3.10
 -30   6  -1   -2.40    2.90
  30   6   1    1.70    3.60
 -32  -6  -1   -0.40    2.10
 -32  -6  -1    3.50    3.40
 -32   6  -1    0.30    4.40
  32   6   1    2.30    3.90
 -34  -6  -1    6.20    2.80
  34  -6   1    3.50    4.40
 -34  -6  -1    3.00    3.50
 -34   6  -1   -3.00    3.70
 -35  -7   1    3.50    3.00
 -35  -7   1    5.90    3.50
 -35   7   1    5.20    3.80
 -33  -7   1    9.40    3.70
 -33  -7   1   10.40    3.20
  33   7  -1    4.40    4.50
 -33   7   1    6.30    3.60
  31  -7  -1   90.29    8.50
 -31  -7   1   85.99    6.20
 -31  -7   1  101.79    7.80
 -31   7   1   97.59    8.00
 -29  -7   1   14.50    3.50
 -29   7   1    9.60    4.10
  29   7  -1    9.50    4.20
 -29   7   1   13.40    3.80
 -27  -7   1   91.39    6.10
 -27  -7   1  106.69    7.80
  27  -7  -1  109.39    8.20
  27   7  -1   93.59    8.30
 -27   7   1   86.19    7.30
 -27   7   1  102.19    7.70
 -25  -7   1    7.60    2.40
  25  -7  -1    7.70    3.10
 -25  -7   1   11.60    3.00
  25   7  -1   11.40    3.50
 -25   7   1    6.30    3.30
 -25   7   1    6.30    3.20
 -23  -7   1    4.20    2.00
 -23  -7   1    4.90    2.90
  23  -7  -1    5.80    2.70
 -23   7   1    4.40    2.70
 -23   7   1    2.20    2.90
  23   7  -1    7.50    2.90
  21  -7  -1   -0.50    1.60
 -21  -7   1   -0.30    1.50
 -21  -7   1    0.90    2.40
 -21   7   1    0.20    2.40
 -21   7   1    0.90    2.20
  21   7  -1    1.60    2.10
 -19  -7   1    1.10    2.00
  19  -7  -1    0.70    1.80
 -19  -7   1    0.40    1.30
 -19   7   1   -1.50    1.90
 -19   7   1    0.10    2.00
  19   7  -1    0.00    2.00
 -17  -7   1  193.18   10.10
  17  -7  -1  186.98    9.90
 -17  -7   1  190.18    9.20
 -17   7   1  194.38   10.00
 -17   7   1  183.68    9.80
  17   7  -1  183.78   10.20
  15  -7  -1   24.90    3.20
 -15  -7   1   27.40    3.20
 -15  -7   1   26.40    2.40
  15   7  -1   23.80    3.30
 -15   7   1   25.00    3.30
 -15   7   1   25.00    3.40
 -13  -7   1    2.70    1.30
 -13  -7   1    1.30    1.90
  13  -7  -1    4.10    1.90
  13   7  -1    1.90    1.80
 -13   7   1    1.60    1.90
 -13   7   1    2.20    1.80
  11  -7  -1   12.80    2.10
 -11  -7   1   14.30    2.50
 -11  -7   1   13.40    2.00
 -11   7   1    7.90    1.80
  11   7  -1   11.50    2.20
 -11   7   1   13.70    2.80
   9  -7  -1  149.29    7.40
  -9  -7   1  150.88    7.10
  -9  -7   1  144.69    7.50
  -9   7   1  142.09    7.30
   9   7  -1  138.99    7.50
  -9   7   1  137.99    7.30
  -7  -7   1    4.40    1.40
   7  -7  -1    3.60    1.20
   7   7  -1    2.90    1.40
  -7   7   1    5.20    1.40
   5  -7  -1   75.09    4.20
  -5  -7   1   77.69    4.60
   5   7  -1   78.59    4.70
  -5   7   1   70.89    4.30
   3  -7  -1  557.04   24.20
  -3  -7   1  544.35   24.40
  -3   7   1  563.24   24.10
   3   7  -1  539.35   24.40
  -1  -7   1  180.08    8.80
   1   7  -1  185.58    8.80
   1  -7   1    4.20    1.60
  -1  -7  -1    2.20    1.10
   1  -7   1    3.70    1.50
  -1   7  -1    4.00    1.60
  -1   7  -1    2.60    1.30
   3  -7   1 2113.99   95.29
  -3  -7  -1 2269.57   95.29
   3  -7   1 2254.77   95.49
  -3   7  -1 2272.57   95.49
  -5  -7  -1 2205.38   94.29
   5  -7   1 2204.68   94.39
   5   7   1 2206.38   94.09
  -5   7  -1 2190.78   94.49
   7  -7   1  381.56   17.30
  -7  -7  -1  387.16   17.30
  -7   7  -1  373.26   17.30
   7   7   1  386.16   17.10
   9  -7   1  127.99    6.80
  -9  -7  -1  133.09    6.90
   9   7   1  127.49    6.70
  -9   7  -1  135.59    6.90
  11  -7   1  427.16   20.00
 -11  -7  -1  456.65   19.40
 -11  -7  -1  443.06   20.10
  11   7   1  426.66   20.00
 -11   7  -1  452.75   20.20
  13  -7   1  263.67   12.90
 -13  -7  -1  265.27   12.90
 -13  -7  -1  274.07   12.00
  13   7   1  262.47   12.90
 -13   7  -1  273.47   13.00
 -15  -7  -1   95.09    6.10
  15  -7   1  105.29    6.10
 -15  -7  -1  101.79    5.00
  15   7   1  104.09    6.20
 -15   7  -1  104.79    6.50
  17  -7   1   28.70    3.30
 -17  -7  -1   25.80    2.10
  17   7   1   28.50    3.50
 -17   7  -1   29.00    3.30
  19  -7   1   92.69    6.60
 -19  -7  -1   78.29    4.40
 -19  -7  -1   88.79    6.00
 -19   7  -1   82.39    5.90
  19   7   1   85.59    6.00
 -21  -7  -1   -0.70    2.00
  21  -7   1    2.80    2.20
 -21  -7  -1   -0.90    1.20
 -21   7  -1   -0.10    2.30
  21   7   1   -1.20    2.40
  23  -7   1  362.16   17.50
 -23  -7  -1  342.37   17.40
 -23  -7  -1  329.57   16.20
 -23   7  -1  374.36   17.80
  23   7   1  357.76   17.70
  25  -7   1   16.00    3.60
 -25  -7  -1   16.20    2.70
 -25  -7  -1   13.90    4.00
 -25   7  -1   12.10    3.50
  25   7   1    9.80    3.60
  27  -7   1   56.19    6.30
 -27  -7  -1   53.19    3.90
 -27  -7  -1   50.99    5.70
 -27   7  -1   54.49    6.00
  27   7   1   48.00    5.90
  29  -7   1    4.80    3.70
 -29  -7  -1    3.30    3.00
 -29  -7  -1    6.30    2.30
  29   7   1    6.10    3.90
 -29   7  -1    6.40    3.70
 -31  -7  -1   -3.00    1.90
 -31  -7  -1   -0.80    3.20
 -31   7  -1    0.00    3.30
  31   7   1   -3.60    3.80
 -33  -7  -1    3.10    2.30
  33  -7   1   -0.20    4.20
 -33  -7  -1    4.00    2.90
 -33   7  -1   -1.00    3.10
 -34  -8   1    1.40    3.40
 -34  -8   1    3.60    2.90
 -34   8   1    1.40    3.30
 -32  -8   1   11.00    5.80
  32  -8  -1   10.50    4.50
 -32  -8   1   10.50    3.20
  32   8  -1   16.60    5.30
 -32   8   1   18.00    7.40
 -30  -8   1   19.00    4.30
 -30  -8   1   16.40    3.50
 -30   8   1   11.40    3.90
 -28  -8   1   -0.70    2.60
  28  -8  -1   -0.70    1.60
 -28  -8   1   -1.60    1.90
 -28   8   1    0.60    2.90
  28   8  -1   -5.60    3.40
 -26  -8   1  331.07   16.70
 -26  -8   1  365.26   18.10
  26  -8  -1  375.46   18.50
 -26   8   1  374.96   18.20
  26   8  -1  358.66   18.60
 -26   8   1  321.17   17.70
 -24  -8   1    6.80    3.20
 -24  -8   1    7.80    2.20
  24  -8  -1    9.60    3.10
  24   8  -1    4.00    3.10
 -24   8   1    8.10    3.50
 -24   8   1    7.80    2.90
 -22  -8   1   38.60    3.30
  22  -8  -1   39.30    4.50
 -22  -8   1   42.40    4.80
 -22   8   1   45.80    4.80
  22   8  -1   37.20    4.40
 -22   8   1   29.70    4.40
  20  -8  -1    4.10    2.00
 -20  -8   1    9.40    1.90
 -20  -8   1    5.10    2.60
 -20   8   1    5.80    2.60
  20   8  -1    5.70    2.30
 -20   8   1    6.40    2.40
  18  -8  -1   49.70    4.30
 -18  -8   1   54.19    4.80
 -18  -8   1   43.80    3.30
 -18   8   1   49.40    4.50
 -18   8   1   50.09    4.40
 -16  -8   1   79.59    4.60
  16  -8  -1   82.59    5.40
 -16  -8   1   75.99    5.50
 -16   8   1   72.99    5.30
 -16   8   1   68.99    5.10
  16   8  -1   75.49    5.60
 -14  -8   1   59.19    3.80
 -14  -8   1   59.59    4.70
  14  -8  -1   58.99    4.30
 -14   8   1   55.19    4.40
  14   8  -1   57.99    4.80
 -14   8   1   56.59    4.40
  12  -8  -1   43.70    3.60
 -12  -8   1   49.90    4.10
 -12  -8   1   42.80    3.10
 -12   8   1   41.80    3.70
 -12   8   1   45.00    3.80
  12   8  -1   44.80    4.10
 -10  -8   1  223.98   10.40
 -10  -8   1  221.08   10.80
  10  -8  -1  220.48   10.60
  10   8  -1  216.78   10.80
 -10   8   1  208.58   10.60
  -8  -8   1  203.58   10.10
   8  -8  -1  212.48    9.90
   8   8  -1  206.98   10.10
  -8   8   1  193.18    9.80
  -6  -8   1   87.39    5.30
   6  -8  -1   92.39    5.10
  -6   8   1   97.29    5.10
   6   8  -1   92.29    5.30
   4  -8  -1   34.70    2.70
  -4  -8   1   34.40    3.10
  -4   8   1   34.20    2.80
   4   8  -1   43.00    4.80
  -2  -8   1   41.70    3.30
   2  -8  -1   39.70    2.80
   2   8  -1   41.10    3.20
   0  -8   1  150.48    7.50
   0  -8   1  153.08    7.50
   0   8  -1  148.29    7.40
   2  -8   1    5.20    1.50
   2  -8   1    8.70    1.60
  -2  -8  -1   10.80    1.60
  -2   8  -1    8.50    1.90
  -4  -8  -1  120.99    6.20
   4  -8   1  115.79    6.20
  -4   8  -1  126.19    6.50
   4   8   1  129.79    6.00
  -6  -8  -1    6.50    1.60
   6  -8   1    3.20    1.30
   6   8   1    5.70    1.30
  -6   8  -1    4.80    1.50
   8  -8   1  200.78    9.70
  -8  -8  -1  202.38    9.70
  -8   8  -1  194.98    9.70
   8   8   1  192.18    9.40
 -10  -8  -1  631.64   27.90
  10  -8   1  626.04   27.90
 -10   8  -1  635.14   28.00
  10   8   1  612.34   28.00
  12  -8   1  109.79    6.40
 -12  -8  -1  118.89    6.60
 -12  -8  -1  115.29    5.60
  12   8   1  113.09    6.50
 -12   8  -1  110.09    6.60
  14  -8   1    3.50    1.60
 -14  -8  -1    6.80    1.40
 -14  -8  -1    2.50    1.70
  14   8   1    5.40    1.90
 -14   8  -1    4.90    1.90
 -16  -8  -1    4.50    2.10
 -16  -8  -1    4.90    1.30
  16  -8   1    6.10    2.00
  16   8   1    3.40    2.10
 -16   8  -1    4.50    2.10
  18  -8   1   28.70    5.80
 -18  -8  -1   28.00    3.50
 -18  -8  -1   24.40    2.10
  18   8   1   34.00    3.80
 -18   8  -1   23.60    3.30
 -20  -8  -1   70.49    5.50
 -20  -8  -1   58.99    3.60
  20  -8   1   63.89    5.00
  20   8   1   56.59    5.30
 -20   8  -1   58.09    5.30
 -22  -8  -1  298.17   13.40
  22  -8   1  291.27   14.90
 -22  -8  -1  300.67   14.90
  22   8   1  280.77   15.00
 -22   8  -1  282.87   14.90
 -24  -8  -1    4.30    1.80
 -24  -8  -1   -1.10    2.60
  24  -8   1    5.20    2.70
 -24   8  -1    1.10    2.80
  24   8   1    0.30    2.90
 -26  -8  -1    0.30    2.90
  26  -8   1    5.90    2.90
 -26  -8  -1    6.70    2.10
 -26   8  -1    3.90    3.30
  26   8   1    3.30    3.30
  28  -8   1    9.50    3.50
 -28  -8  -1    4.40    3.50
 -28  -8  -1   11.20    2.60
 -28   8  -1   18.80    4.40
  28   8   1   11.20    3.80
 -30  -8  -1    5.10    2.30
 -30  -8  -1    2.60    3.40
 -30   8  -1    1.20    3.20
  30   8   1   -0.90    3.80
  32  -8   1    6.80    4.30
 -32  -8  -1    7.60    2.50
 -32   8  -1    7.70    3.90
  32   8   1    1.10    4.10
 -34  -8  -1    1.90    3.50
 -34  -8  -1   -3.80    2.00
 -34   8  -1    4.40    3.60
 -35  -9   1    0.90    3.10
 -35  -9   1   -1.50    2.80
 -35   9   1   -0.80    3.30
 -33  -9   1    4.00    2.60
 -33  -9   1    3.50    3.50
  33   9  -1    4.00    5.20
 -33   9   1    2.50    3.30
 -31  -9   1    2.80    2.40
  31  -9  -1   -7.80    3.40
 -31  -9   1   -1.20    2.90
 -31   9   1    3.90    3.50
 -29  -9   1   -5.30    2.90
 -29  -9   1    1.00    2.30
 -29   9   1    1.70    3.20
  29   9  -1   -3.10    2.10
 -27  -9   1    6.20    2.60
 -27  -9   1    5.30    3.10
  27  -9  -1    4.10    3.10
  27   9  -1    1.20    3.70
 -27   9   1    2.00    3.00
 -25  -9   1  245.48   13.40
  25  -9  -1  238.38   13.50
 -25  -9   1  240.28   12.10
  25   9  -1  252.87   13.90
 -25   9   1  248.68   13.40
  23  -9  -1   27.80    3.90
 -23  -9   1   35.70    4.40
 -23  -9   1   36.60    3.30
  23   9  -1   37.00    5.10
 -23   9   1   36.70    4.50
 -21  -9   1   34.90    4.40
 -21  -9   1   35.60    3.20
  21  -9  -1   32.30    4.30
 -21   9   1   41.10    4.60
  21   9  -1   34.40    4.20
 -19  -9   1   18.80    3.40
 -19  -9   1   16.30    2.60
  19  -9  -1   18.40    2.90
 -19   9   1   17.50    3.10
  19   9  -1   19.30    3.50
  17  -9  -1   13.40    2.70
 -17  -9   1   14.60    3.20
 -17  -9   1   17.60    2.50
 -17   9   1   17.10    3.10
  17   9  -1   12.50    2.90
 -15  -9   1   68.69    5.90
  15  -9  -1   63.09    4.60
 -15  -9   1   57.69    3.90
  15   9  -1   63.09    5.10
  13  -9  -1   33.50    3.30
 -13  -9   1   36.10    3.90
 -13  -9   1   37.60    2.90
 -13   9   1   33.60    3.60
  13   9  -1   27.20    3.40
 -11  -9   1    6.20    1.90
 -11  -9   1    3.70    1.70
  11  -9  -1   -0.80    1.40
  11   9  -1    4.50    1.80
 -11   9   1    4.80    2.10
   9  -9  -1   17.00    2.40
  -9  -9   1   25.10    3.00
   9   9  -1   19.30    2.60
  -9   9   1   17.50    2.30
   7  -9  -1   39.30    3.10
  -7  -9   1   40.60    3.60
   7   9  -1   46.40    3.60
  -7   9   1   42.20    3.30
  -5  -9   1   90.89    5.30
   5  -9  -1   90.39    5.00
  -5   9   1   89.99    5.00
   5   9  -1   89.19    5.30
  -3  -9   1    4.80    1.60
   3  -9  -1    5.80    1.50
   3   9  -1    4.50    1.50
  -1  -9   1   18.40    2.30
   1   9  -1   20.50    2.10
  -1  -9  -1    5.90    1.30
   1  -9   1    7.40    1.60
   1  -9   1    7.20    2.00
  -1   9  -1    6.20    1.60
   3  -9   1   20.00    2.30
   3  -9   1   20.70    2.40
  -3  -9  -1   22.20    2.20
  -3   9  -1   21.10    2.40
   5  -9   1  225.58   10.90
  -5  -9  -1  232.88   10.80
   5   9   1  228.88   10.50
  -5   9  -1  224.28   10.90
  -7  -9  -1  171.28    8.40
   7  -9   1  162.98    8.40
  -7   9  -1  166.38    8.50
   7   9   1  166.38    8.10
   9  -9   1  346.67   16.10
  -9  -9  -1  345.37   16.10
   9   9   1  348.77   17.10
  -9   9  -1  341.57   16.10
  11  -9   1   94.29    5.70
 -11  -9  -1   93.29    5.80
 -11   9  -1   97.49    5.90
  11   9   1   93.59    5.70
 -13  -9  -1   35.00    2.40
  13  -9   1   34.40    3.40
 -13  -9  -1   30.00    3.60
  13   9   1   34.90    3.50
 -13   9  -1   33.50    3.60
 -15  -9  -1   24.10    3.10
  15  -9   1   16.40    2.70
 -15  -9  -1   18.60    1.80
  15   9   1   25.50    3.20
 -15   9  -1   26.50    3.50
 -17  -9  -1   17.50    1.70
 -17  -9  -1   17.40    2.90
  17  -9   1   17.20    2.60
  17   9   1   18.00    2.90
 -17   9  -1   19.10    3.20
 -19  -9  -1   -0.70    2.10
 -19  -9  -1    0.90    1.10
  19  -9   1    0.50    1.80
 -19   9  -1   -0.80    2.30
  19   9   1    2.10    2.10
 -21  -9  -1  106.49    5.50
 -21  -9  -1  102.19    7.20
  21  -9   1  106.99    7.10
  21   9   1   93.89   10.10
 -21   9  -1  100.29    7.20
  23  -9   1   -1.20    2.40
 -23  -9  -1    0.00    1.70
 -23  -9  -1   -2.20    2.40
  23   9   1    5.00    3.00
 -23   9  -1    2.50    2.60
 -25  -9  -1    0.90    3.10
  25  -9   1    0.80    2.80
 -25  -9  -1    1.90    1.80
  25   9   1   -6.70    2.80
 -25   9  -1   -2.10    2.70
 -27  -9  -1   -2.00    1.60
  27  -9   1   -4.80    2.80
 -27  -9  -1   -0.30    3.10
 -27   9  -1   -0.40    2.90
  27   9   1   -1.20    3.20
 -29  -9  -1   -5.60    2.80
 -29  -9  -1   -2.20    1.80
  29  -9   1    4.10    2.40
  29   9   1   -7.70    3.40
 -29   9  -1   -1.00    2.90
 -31  -9  -1    4.60    2.30
 -31  -9  -1    0.20    3.10
  31   9   1   -3.90    3.70
 -33  -9  -1    2.70    3.60
 -33  -9  -1    3.10    2.20
  33  -9   1   -0.80    4.40
 -33   9  -1    6.50    3.90
 -34 -10   1    0.60    3.40
 -34 -10   1   -0.30    2.70
 -34  10   1   -1.30    3.10
 -32 -10   1   -2.30    3.40
 -32 -10   1    1.30    2.40
  32  10  -1    1.20    4.60
 -32  10   1    3.30    3.30
  30 -10  -1    0.00    3.20
 -30 -10   1    3.70    3.10
 -30 -10   1    1.80    2.40
 -30  10   1   -0.10    3.40
 -28 -10   1    1.50    3.40
  28  10  -1   -4.20    3.40
 -28  10   1    2.50    3.40
 -26 -10   1    0.10    2.00
 -26 -10   1   -6.20    2.70
  26 -10  -1    4.00    3.00
  26  10  -1   -0.50    3.40
 -26  10   1    1.20    3.10
 -24 -10   1   42.40    3.70
 -24 -10   1   33.70    5.00
  24 -10  -1   34.40    4.90
 -24  10   1   32.20    4.60
  24  10  -1   32.10    4.70
  22 -10  -1    7.90    2.50
 -22 -10   1   12.70    2.50
 -22 -10   1   12.30    3.50
 -22  10   1    4.00    2.70
  22  10  -1   10.30    3.50
 -20 -10   1    8.70    2.60
  20 -10  -1    6.10    2.20
 -20 -10   1   10.40    2.10
 -20  10   1    9.00    2.70
  20  10  -1    8.30    2.90
 -18 -10   1   14.10    2.30
  18 -10  -1    8.90    2.40
 -18 -10   1   11.70    2.80
 -18  10   1    8.70    2.70
  18  10  -1   13.20    3.00
 -16 -10   1   -0.70    1.30
 -16 -10   1    1.90    2.00
 -16  10   1    1.40    1.80
  16  10  -1    2.30    1.90
 -14 -10   1   26.20    2.90
  14 -10  -1   21.50    2.90
  14  10  -1   16.80    2.80
 -14  10   1   14.90    2.70
 -12 -10   1    2.60    2.00
  12 -10  -1    0.20    1.60
 -12 -10   1    2.00    1.60
 -12  10   1    2.00    1.90
  12  10  -1    2.00    1.90
 -10 -10   1    2.20    1.80
  10 -10  -1    0.30    1.40
 -10  10   1    3.50    1.80
  10  10  -1    2.10    1.80
  -8 -10   1    3.70    1.90
   8 -10  -1    0.30    1.30
  -8  10   1    2.30    1.70
   8  10  -1    4.50    1.80
  -6 -10   1    1.10    1.50
   6 -10  -1    1.80    1.10
   6  10  -1    0.20    1.40
  -6  10   1    0.20    1.30
   4 -10  -1    1.00    1.10
  -4 -10   1    2.60    1.50
   4  10  -1    2.30    1.40
  -2 -10   1    1.80    1.40
   2 -10  -1   -0.10    1.10
   2  10  -1   -1.20    1.20
   0 -10   1    1.90    1.20
   0 -10   1    2.00    1.40
   0  10  -1    1.40    1.10
   2 -10   1    4.90    1.50
  -2 -10  -1    2.80    1.30
   2 -10   1    4.10    1.50
  -4 -10  -1    3.30    1.40
   4 -10   1    0.90    1.30
   4 -10   1    2.40    1.40
  -4  10  -1    0.40    1.40
   4  10   1    3.20    1.20
   6 -10   1   -0.40    1.20
  -6 -10  -1    2.20    1.50
   6  10   1    2.00    1.30
  -6  10  -1    3.60    1.90
   8 -10   1   13.50    2.30
  -8 -10  -1   22.70    2.90
   8  10   1   17.20    2.80
  -8  10  -1   15.50    2.50
  10 -10   1    9.30    2.00
 -10 -10  -1   15.90    2.60
 -10  10  -1   13.30    2.70
  10  10   1   13.00    2.30
  12 -10   1    0.20    1.50
 -12 -10  -1   -0.10    1.70
  12  10   1    1.90    1.70
 -12  10  -1    0.50    1.80
  14 -10   1    0.90    1.50
 -14 -10  -1    0.00    1.10
 -14 -10  -1    0.60    1.80
 -14  10  -1    0.60    1.80
  14  10   1    1.60    1.70
 -16 -10  -1    6.90    1.50
  16 -10   1    4.90    2.00
 -16 -10  -1    6.10    2.30
  16  10   1    4.30    2.20
 -16  10  -1    5.30    2.30
 -18 -10  -1    0.30    1.10
  18 -10   1    1.70    2.00
 -18 -10  -1   -0.40    2.10
  18  10   1   -4.60    1.80
 -18  10  -1   -2.10    1.90
  20 -10   1   15.60    3.30
 -20 -10  -1   15.70    3.20
 -20 -10  -1   16.60    2.10
 -20  10  -1   14.00    3.40
  20  10   1   15.70    3.50
  22 -10   1   10.30    3.00
 -22 -10  -1   12.40    3.40
 -22 -10  -1   16.60    3.60
  22  10   1    8.20    3.40
 -22  10  -1    8.10    3.20
 -24 -10  -1    0.20    3.20
  24 -10   1   -2.30    2.40
 -24 -10  -1    3.20    1.80
  24  10   1    5.90    3.40
 -24  10  -1    4.10    3.00
 -26 -10  -1    3.90    3.20
 -26 -10  -1    2.80    1.80
  26 -10   1   -1.50    2.60
 -26  10  -1   -2.60    2.50
  26  10   1    5.50    3.30
 -28 -10  -1    2.80    2.00
  28 -10   1   -0.10    2.80
 -28 -10  -1    0.20    2.80
  28  10   1    2.60    3.70
 -28  10  -1   -1.10    3.00
 -30 -10  -1    4.40    2.10
 -30 -10  -1   -2.80    2.80
 -30  10  -1    5.10    3.50
  30  10   1   -6.00    3.80
  32 -10   1    2.00    4.20
 -32 -10  -1    4.40    2.40
 -32 -10  -1   -1.10    3.40
 -32  10  -1   -1.30    3.30
  32  10   1   -2.80    4.20
 -34 -10  -1    0.90    2.30
 -34 -10  -1   -4.50    3.00
 -34  10  -1    0.40    3.40
 -33 -11   1   17.00    3.40
 -33 -11   1   14.90    4.50
 -33  11   1   20.50    4.50
  33  11  -1   17.00    6.70
  31 -11  -1   26.70    5.40
 -31 -11   1   25.70    3.90
 -31 -11   1   24.40    5.30
 -31  11   1   19.90    5.60
  31  11  -1   17.20    5.80
 -29 -11   1   11.00    3.60
 -29 -11   1    2.40    2.30
 -29  11   1   -0.50    3.20
  27 -11  -1   -0.20    1.40
 -27 -11   1    4.70    2.80
 -27 -11   1    8.10    3.80
  27  11  -1   13.90    4.70
 -27  11   1    3.60    3.20
 -25 -11   1    2.60    2.10
  25 -11  -1    2.40    3.40
 -25 -11   1    3.10    3.40
 -25  11   1    1.40    3.00
  25  11  -1    3.60    4.10
 -23 -11   1    0.60    2.80
  23 -11  -1    2.90    2.50
 -23 -11   1    5.90    2.20
 -23  11   1    3.00    2.80
  23  11  -1   -0.50    2.90
  21 -11  -1    9.40    2.70
 -21 -11   1    8.10    2.20
 -21 -11   1   12.20    3.40
  21  11  -1    9.30    3.40
 -21  11   1    5.00    2.60
 -19 -11   1   16.80    2.70
  19 -11  -1   19.50    3.00
 -19 -11   1   22.80    3.50
  19  11  -1   24.00    4.00
 -19  11   1   25.90    3.80
 -17 -11   1   12.20    2.80
 -17 -11   1    9.00    2.10
  17 -11  -1    9.00    2.10
  17  11  -1    9.40    2.70
 -17  11   1    7.10    2.40
  15 -11  -1    3.40    1.90
 -15 -11   1    5.50    2.50
 -15 -11   1    8.30    2.00
  15  11  -1    4.30    2.20
 -15  11   1    6.10    2.40
 -13 -11   1  142.59    9.40
 -13 -11   1  130.79    7.00
  13 -11  -1  132.89    7.50
 -13  11   1  131.09    7.60
  13  11  -1  130.99    7.80
 -11 -11   1    4.20    2.20
  11 -11  -1    4.50    1.70
 -11 -11   1    2.60    1.70
 -11  11   1    4.30    2.10
  11  11  -1    5.90    2.20
  -9 -11   1    3.30    2.10
   9 -11  -1    2.20    1.70
  -9  11   1    2.90    2.00
   9  11  -1    3.90    1.90
   7 -11  -1    8.80    1.70
  -7 -11   1   17.50    2.80
   7  11  -1   10.70    2.10
  -7  11   1   12.50    2.20
  -5 -11   1    7.00    1.90
   5 -11  -1    5.20    1.50
   5  11  -1    4.90    1.90
  -5  11   1    6.20    1.60
  -3 -11   1   52.69    4.10
   3 -11  -1   55.69    3.80
   3  11  -1   57.59    4.00
  -1 -11   1    0.00    1.40
   1  11  -1    2.10    1.30
  -1 -11  -1   33.40    2.80
   1 -11   1   31.10    3.10
   1 -11   1   33.60    3.00
  -3 -11  -1   41.60    3.20
   3 -11   1   37.50    3.20
   3 -11   1   38.20    3.30
  -3  11  -1   39.00    3.50
  -5 -11  -1   17.90    2.50
   5 -11   1   16.20    2.50
   5 -11   1   20.60    2.70
  -5  11  -1   20.90    2.90
   5  11   1   18.90    2.30
  -7 -11  -1  202.58   10.00
   7 -11   1  204.18   10.10
   7  11   1  197.28    9.80
  -7  11  -1  196.98   10.10
  -9 -11  -1  111.39    6.50
   9 -11   1  107.29    6.30
   9  11   1  102.49    6.10
  -9  11  -1  114.29    6.60
  11 -11   1   11.20    2.10
 -11 -11  -1   13.20    2.50
 -11  11  -1   16.40    2.90
  11  11   1   13.90    2.30
  13 -11   1   14.80    2.40
 -13 -11  -1   22.00    3.10
  13  11   1   16.60    2.60
 -13  11  -1   16.70    2.70
 -15 -11  -1   18.90    2.10
  15 -11   1   20.60    2.80
 -15  11  -1   19.90    2.80
  15  11   1   21.60    3.10
 -17 -11  -1    9.20    2.60
  17 -11   1    8.50    2.20
 -17 -11  -1   11.30    1.90
 -17  11  -1    7.60    2.60
  17  11   1    7.60    2.50
  19 -11   1    1.50    2.00
 -19 -11  -1    2.20    1.40
 -19 -11  -1   -0.10    2.30
 -19  11  -1   -2.70    2.00
  19  11   1    0.00    2.30
 -21 -11  -1    9.60    3.20
 -21 -11  -1    8.20    2.30
  21 -11   1    7.40    2.90
  21  11   1    5.70    2.90
 -21  11  -1    3.00    2.90
 -23 -11  -1   -5.80    2.50
  23 -11   1    0.90    2.40
 -23 -11  -1   -2.00    1.40
 -23  11  -1    1.70    2.80
  23  11   1   -6.40    2.70
  25 -11   1    5.80    3.20
 -25 -11  -1    6.60    2.10
 -25 -11  -1    5.90    3.70
 -25  11  -1    9.60    3.80
  25  11   1    5.60    3.10
 -27 -11  -1   16.90    4.10
  27 -11   1   17.50    4.30
 -27 -11  -1   17.80    2.70
  27  11   1   17.40    4.30
 -27  11  -1   17.10    4.00
 -29 -11  -1   25.80    4.50
 -29 -11  -1   29.00    3.00
 -29  11  -1   23.90    4.60
  29  11   1   30.80    5.40
 -31 -11  -1    2.20    1.90
 -31 -11  -1    1.40    3.40
  31 -11   1   -0.20    4.10
 -31  11  -1    3.00    3.80
  31  11   1   -2.80    3.90
 -33 -11  -1    2.30    2.30
 -33 -11  -1    3.80    3.70
 -33  11  -1    4.90    3.70
 -34 -12   1   23.70    4.10
 -34 -12   1   23.70    5.30
 -34  12   1   18.20    4.10
 -32 -12   1   35.50    5.40
 -32 -12   1   47.90    4.30
 -32  12   1   45.60    5.80
  32  12  -1   38.90    6.70
 -30 -12   1    2.60    3.10
  30 -12  -1   10.90    4.40
 -30 -12   1    2.90    2.10
 -30  12   1    0.60    3.20
 -28 -12   1    2.90    2.20
 -28 -12   1    4.80    3.30
  28  12  -1   -6.10    2.50
 -28  12   1    0.90    2.90
  26 -12  -1    1.30    1.90
 -26 -12   1    6.80    3.40
 -26 -12   1    4.90    2.40
 -26  12   1    9.10    3.80
  26  12  -1    5.00    3.60
  24 -12  -1   20.40    3.80
 -24 -12   1   23.20    3.40
 -24 -12   1   26.40    4.50
  24  12  -1   21.50    4.60
 -24  12   1   17.70    3.80
 -22 -12   1   60.69    6.20
 -22 -12   1   51.59    4.10
  22 -12  -1   63.29    5.60
  22  12  -1   46.70    5.50
 -22  12   1   59.59    5.90
 -20 -12   1   72.89    4.80
  20 -12  -1   74.79    5.80
 -20 -12   1   74.99    6.30
  20  12  -1   72.49    6.40
 -20  12   1   69.59    6.00
 -18 -12   1   34.60    4.00
 -18 -12   1   24.20    2.80
  18 -12  -1   22.70    3.10
 -18  12   1   37.40    4.50
  18  12  -1   30.80    4.00
  16 -12  -1    1.60    1.80
 -16 -12   1    2.30    2.40
 -16 -12   1    0.50    1.60
 -16  12   1    0.50    1.90
  16  12  -1    1.50    2.30
  14 -12  -1   15.50    2.50
 -14 -12   1   17.60    3.20
 -14 -12   1   25.70    3.00
 -14  12   1   18.90    3.00
  14  12  -1   23.50    3.60
 -12 -12   1   16.40    4.30
 -12 -12   1   10.90    2.20
  12 -12  -1    9.60    2.00
  12  12  -1    8.50    2.40
 -12  12   1    9.00    2.50
 -10 -12   1  322.87   15.60
  10 -12  -1  316.17   15.30
 -10  12   1  323.67   15.30
  10  12  -1  324.67   15.60
   8 -12  -1  375.16   17.30
  -8 -12   1  384.66   17.60
  -8  12   1  362.26   17.30
   8  12  -1  363.56   17.50
  -6 -12   1   74.39    5.10
   6 -12  -1   68.69    4.60
   6  12  -1   65.29    4.80
  -6  12   1   66.39    4.70
  -4 -12   1  604.74   27.50
   4 -12  -1  626.94   27.30
   4  12  -1  602.14   27.30
   2 -12  -1    0.30    1.30
  -2 -12   1    0.50    1.70
   2  12  -1   -1.10    1.30
   0 -12   1   42.60    3.50
   0 -12  -1   41.80    3.30
   0 -12   1   47.40    3.90
   0  12  -1   44.10    3.50
   2 -12   1  152.78    8.00
  -2 -12  -1  148.89    7.70
   2 -12   1  154.38    8.00
   4 -12   1   38.60    3.70
   4 -12   1   42.60    3.60
  -4 -12  -1   41.30    3.60
  -4  12  -1   45.30    3.90
   6 -12   1  393.76   18.10
  -6 -12  -1  385.66   18.00
   6  12   1  390.86   17.60
  -6  12  -1  388.06   18.20
  -8 -12  -1   73.29    5.20
   8 -12   1   75.09    5.00
   8  12   1   76.89    4.80
  -8  12  -1   67.69    5.20
 -10 -12  -1    2.90    1.90
  10 -12   1    2.50    1.80
 -10  12  -1    3.20    2.00
  10  12   1    0.80    1.60
  12 -12   1   16.60    2.60
 -12 -12  -1   18.60    3.00
 -12  12  -1   23.60    3.20
  12  12   1   20.50    2.90
 -14 -12  -1   80.09    4.60
 -14 -12  -1   80.89    6.70
  14 -12   1   84.09    5.50
  14  12   1   78.99    5.50
 -14  12  -1   84.29    5.80
 -16 -12  -1   25.20    2.40
  16 -12   1   25.50    3.50
 -16 -12  -1   30.70    4.00
  16  12   1   27.20    3.40
 -16  12  -1   28.10    3.80
 -18 -12  -1   10.10    3.00
 -18 -12  -1   11.80    2.40
  18 -12   1   10.60    2.60
 -18  12  -1   13.90    3.30
  18  12   1   13.40    3.10
  20 -12   1    4.80    2.40
 -20 -12  -1    6.80    2.90
 -20 -12  -1    7.60    1.90
 -20  12  -1    6.00    2.70
 -22 -12  -1   -2.60    2.70
  22 -12   1    2.90    2.60
 -22 -12  -1    3.80    1.70
  22  12   1    1.10    2.90
 -22  12  -1   -0.30    2.60
 -24 -12  -1   -3.90    2.70
  24 -12   1    0.90    2.60
 -24 -12  -1    1.90    1.70
  24  12   1   -5.10    2.70
 -24  12  -1    0.10    2.50
 -26 -12  -1    8.60    2.00
 -26 -12  -1    7.70    3.60
  26 -12   1    0.60    3.00
  26  12   1   11.20    3.90
 -26  12  -1    1.70    3.30
 -28 -12  -1   61.39    6.60
 -28 -12  -1   67.59    4.40
  28  12   1   69.79    7.20
 -28  12  -1   56.39    6.60
 -30 -12  -1   32.20    3.30
  30 -12   1   36.70    6.10
 -30 -12  -1   37.90    5.40
  30  12   1   35.80    5.60
 -30  12  -1   39.50    7.40
 -32 -12  -1   10.60    4.10
  32 -12   1    9.60    7.00
 -32 -12  -1   16.40    2.90
 -32  12  -1   15.30    4.70
  32  12   1   -0.20    3.50
 -33 -13   1   24.60    4.30
 -33 -13   1   17.50    4.50
 -33  13   1   14.10    4.30
 -31 -13   1    3.30    2.60
 -31 -13   1   -1.20    3.30
  31  13  -1    2.50    4.50
 -31  13   1    1.00    3.20
  29 -13  -1   10.00    4.20
 -29 -13   1   18.70    3.40
 -29 -13   1   14.00    3.90
 -29  13   1   14.30    3.80
 -27 -13   1   22.60    4.20
 -27 -13   1   17.10    3.00
 -27  13   1   21.20    4.80
  27  13  -1    8.90    3.90
  25 -13  -1   -1.80    2.30
 -25 -13   1   -3.30    3.10
 -25 -13   1   -0.60    2.00
  25  13  -1   -4.80    3.40
 -25  13   1   -2.80    2.80
  23 -13  -1   38.60    5.20
 -23 -13   1   44.40    6.00
 -23 -13   1   40.80    3.70
  23  13  -1   45.50    5.50
 -23  13   1   50.99    5.70
 -21 -13   1   69.89    6.50
  21 -13  -1   60.09    5.50
 -21 -13   1   65.49    4.60
  21  13  -1   65.39    6.50
 -21  13   1   60.99    6.00
 -19 -13   1   45.00    3.70
 -19 -13   1   44.20    5.20
  19 -13  -1   38.40    4.30
 -19  13   1   42.50    5.00
  19  13  -1   48.00    5.40
 -17 -13   1  104.69    6.10
 -17 -13   1  110.89    7.30
  17 -13  -1  100.39    6.70
  17  13  -1   99.49    7.20
 -17  13   1  108.49    7.00
 -15 -13   1    0.40    2.10
  15 -13  -1   -1.40    1.30
 -15 -13   1    0.20    1.60
  15  13  -1    1.30    2.50
 -15  13   1   -1.40    2.20
 -13 -13   1   17.90    3.20
  13 -13  -1   15.90    2.70
 -13 -13   1   20.00    2.80
  13  13  -1   18.70    3.10
 -13  13   1   17.20    2.90
  11 -13  -1   97.79    6.10
 -11  13   1   97.49    6.30
  11  13  -1  103.09    6.60
   9 -13  -1  126.39    7.00
  -9 -13   1  116.19    7.30
  -9  13   1  113.79    7.00
   9  13  -1  130.09    7.30
  -7 -13   1  597.84   26.40
   7 -13  -1  570.54   26.10
  -7  13   1  565.64   26.00
   7  13  -1  580.34   26.30
   5 -13  -1  228.88   11.30
  -5 -13   1  233.28   11.60
   5  13  -1  224.88   11.40
  -3 -13   1  199.78   10.10
   3 -13  -1  196.08    9.80
   3  13  -1  188.88    9.80
   1 -13  -1    2.50    1.60
  -1 -13   1    3.30    1.80
  -1 -13   1    3.30    2.10
   1 -13  -1    2.90    1.80
   1  13  -1    3.50    1.80
  -1 -13  -1  456.45   20.40
   1 -13   1  433.86   20.70
   1 -13   1  466.65   20.80
   3 -13   1  121.49    6.90
  -3 -13  -1  120.39    6.70
   3 -13   1  121.09    6.90
   5 -13   1   83.69    5.50
   5 -13   1   80.09    5.50
  -5 -13  -1   89.69    5.50
   5  13   1   93.69    5.10
  -5  13  -1   88.19    5.70
  -7 -13  -1   20.10    2.80
   7 -13   1   17.40    2.60
   7  13   1   20.20    2.40
  -7  13  -1   17.70    2.70
  -9 -13  -1  143.49    7.90
   9 -13   1  142.79    7.80
   9  13   1  132.99    7.40
  -9  13  -1  136.49    7.90
 -11 -13  -1   17.90    2.90
  11 -13   1   20.20    2.80
 -11  13  -1   19.80    3.10
  11  13   1   18.30    2.60
  13 -13   1   79.59    5.50
 -13 -13  -1   84.99    6.10
  13  13   1   77.69    5.40
 -13  13  -1   77.19    5.80
  15 -13   1   18.90    2.80
 -15 -13  -1   30.00    3.90
 -15 -13  -1   23.10    2.40
 -15  13  -1   19.30    3.30
  15  13   1   25.50    3.40
 -17 -13  -1   86.29    6.60
 -17 -13  -1   90.29    6.70
  17 -13   1   98.39    6.50
 -17  13  -1   85.49    6.60
  17  13   1   95.09    6.40
 -19 -13  -1   50.09    3.50
  19 -13   1   53.39    5.10
 -19 -13  -1   56.79    5.60
 -19  13  -1   55.19    5.50
  19  13   1   49.00    5.40
 -21 -13  -1   24.50    2.50
  21 -13   1   22.40    3.90
 -21 -13  -1   24.40    4.10
  21  13   1   26.60    4.40
 -21  13  -1   23.80    4.00
 -23 -13  -1    7.40    2.00
  23 -13   1    0.70    2.60
 -23 -13  -1   -5.80    2.80
  23  13   1    5.20    3.30
 -23  13  -1    2.30    2.80
 -25 -13  -1    0.60    1.80
  25 -13   1   -5.90    2.50
 -25 -13  -1   -1.60    2.90
  25  13   1   -3.80    2.90
 -25  13  -1    0.20    2.80
  27 -13   1    1.60    2.10
 -27 -13  -1    4.50    3.70
 -27 -13  -1    7.90    2.20
  27  13   1    3.40    3.70
 -27  13  -1    3.90    3.40
 -29 -13  -1   54.09    6.40
 -29 -13  -1   55.79    4.10
 -29  13  -1   53.99    7.40
  29  13   1   58.19    6.80
  31 -13   1   -1.00    4.70
 -31 -13  -1    3.10    4.10
 -31 -13  -1    3.30    1.90
  31  13   1    2.70    4.30
 -31  13  -1    3.70    4.00
 -33 -13  -1   -5.60    3.00
 -33 -13  -1    4.50    2.40
 -33  13  -1    1.10    4.20
 -32 -14   1    5.70    2.80
 -32 -14   1    7.50    3.90
 -32  14   1    4.50    3.40
  32  14  -1    4.80    6.60
 -30 -14   1    7.30    2.90
  30  14  -1   -1.10    4.70
  28 -14  -1   18.60    4.90
 -28 -14   1   30.90    4.80
 -28 -14   1   23.00    3.50
 -28  14   1   21.60    4.80
 -26 -14   1    5.40    3.40
 -26 -14   1    8.10    2.70
 -26  14   1    9.70    3.30
  26  14  -1    8.10    4.50
 -24 -14   1   -2.10    1.70
  24 -14  -1   -2.60    3.00
 -24 -14   1   -3.60    3.20
  24  14  -1   -7.70    3.00
 -24  14   1   -4.00    2.60
 -22 -14   1   43.00    3.80
  22 -14  -1   35.00    4.50
 -22 -14   1   38.30    5.10
  22  14  -1   37.10    5.10
 -22  14   1   34.70    4.90
  20 -14  -1   12.00    2.80
 -20 -14   1   20.50    3.20
 -20 -14   1   23.60    4.30
 -20  14   1   15.00    3.50
  20  14  -1   11.40    3.40
  18 -14  -1   26.10    3.80
 -18 -14   1   29.50    3.60
 -18 -14   1   30.00    4.30
 -18  14   1   27.90    3.90
  18  14  -1   20.60    3.80
  16 -14  -1   58.79    4.90
 -16 -14   1   54.99    5.50
 -16 -14   1   56.39    4.20
 -16  14   1   55.59    5.10
  16  14  -1   63.99    5.50
  14 -14  -1    0.30    1.80
 -14 -14   1    0.70    1.40
 -14 -14   1   -0.20    1.90
  14  14  -1    0.10    2.60
 -14  14   1    2.00    2.00
  12 -14  -1    9.80    2.30
 -12 -14   1   11.80    2.80
  12  14  -1   12.10    2.90
 -12  14   1   12.30    2.80
 -10 -14   1   14.60    3.50
  10 -14  -1   12.30    2.20
  10  14  -1   13.30    2.90
 -10  14   1   11.80    2.80
   8 -14  -1    7.20    2.00
  -8 -14   1    7.30    2.30
   8  14  -1    5.20    2.00
  -8  14   1    0.30    2.10
  -6 -14   1  632.94   28.80
   6 -14  -1  636.84   28.50
   6  14  -1  632.24   28.60
   4 -14  -1   17.00    2.40
  -4 -14   1   18.20    3.00
   4  14  -1   15.40    2.60
   2 -14  -1    2.80    1.60
  -2 -14   1    5.30    2.10
   2  14  -1    5.60    2.20
   0 -14  -1  111.19    6.20
   0 -14   1  109.69    6.50
   0 -14   1  106.39    6.60
   2 -14   1  116.19    6.90
   2 -14   1  119.09    6.90
  -2 -14  -1  119.29    6.70
  -4 -14  -1    1.60    1.80
   4 -14   1   -0.10    1.50
   4 -14   1    0.00    1.60
  -4  14  -1    0.10    2.00
   6 -14   1   13.00    2.40
   6 -14   1   16.70    2.60
  -6 -14  -1   15.80    2.60
  -6  14  -1   16.70    2.90
   6  14   1   19.30    2.40
   8 -14   1   58.79    4.60
  -8 -14  -1   64.69    4.80
   8  14   1   60.19    4.30
  -8  14  -1   66.19    5.90
 -10 -14  -1   18.90    3.10
  10 -14   1   16.10    2.50
  10  14   1   23.10    2.80
 -10  14  -1   21.60    3.30
  12 -14   1    5.40    2.20
 -12 -14  -1    6.10    2.60
  12  14   1    4.90    2.10
 -12  14  -1    6.90    2.70
  14 -14   1    4.80    2.20
 -14 -14  -1    5.20    2.40
  14  14   1    8.70    2.40
 -14  14  -1    2.80    2.10
 -16 -14  -1  133.49    7.00
 -16 -14  -1  135.09    8.30
  16 -14   1  136.49    8.10
 -16  14  -1  130.79    8.30
  16  14   1  132.49    7.90
  18 -14   1    1.40    2.20
 -18 -14  -1    1.50    1.60
 -18 -14  -1    4.80    2.90
  18  14   1   -0.10    2.50
 -18  14  -1    3.70    2.70
 -20 -14  -1   18.50    4.00
 -20 -14  -1   27.10    3.10
  20 -14   1   11.90    3.30
  20  14   1   15.00    3.50
 -20  14  -1   17.90    4.00
 -22 -14  -1   25.10    2.60
 -22 -14  -1   19.50    4.40
  22 -14   1   17.70    3.80
  22  14   1   19.80    4.20
 -22  14  -1   22.10    4.00
  24 -14   1    2.70    2.90
 -24 -14  -1    7.20    2.00
 -24 -14  -1    2.60    3.50
  24  14   1    2.80    3.40
 -24  14  -1    0.90    3.00
 -26 -14  -1    1.10    1.60
  26 -14   1    1.80    1.90
 -26 -14  -1   -0.60    3.10
 -26  14  -1   -0.60    2.90
  26  14   1   -6.90    3.20
 -28 -14  -1    5.90    3.60
 -28 -14  -1    9.10    2.40
 -28  14  -1    7.20    3.80
  28  14   1    3.70    3.90
  30 -14   1    2.60    4.30
 -30 -14  -1   -2.30    4.40
 -30 -14  -1    2.50    1.90
 -30  14  -1    3.50    3.80
  30  14   1    0.70    4.40
 -32 -14  -1    7.00    3.90
 -32 -14  -1    4.90    2.40
 -32  14  -1    7.70    4.20
 -33 -15   1   -1.90    2.30
 -33 -15   1    2.50    3.50
 -33  15   1   -3.20    3.50
 -31 -15   1    0.00    3.40
 -31 -15   1    3.60    2.60
  31  15  -1   -7.20    4.90
 -31  15   1    0.20    3.30
 -29 -15   1   -1.70    2.10
 -29 -15   1   -0.20    3.80
  29 -15  -1   -6.50    3.50
 -29  15   1    3.80    3.70
 -27 -15   1    5.80    2.60
  27 -15  -1   10.50    4.70
 -27 -15   1    8.60    3.80
 -27  15   1    9.00    3.50
 -25 -15   1    1.50    3.30
 -25 -15   1   -4.20    1.90
 -25  15   1   -1.90    2.90
  25  15  -1   -1.30    3.40
 -23 -15   1   -2.00    2.00
 -23 -15   1   -3.80    3.40
 -23  15   1   -2.10    2.70
  23  15  -1   -1.10    3.20
  21 -15  -1   25.60    4.30
 -21 -15   1   25.40    3.50
 -21 -15   1   25.00    4.50
  21  15  -1   21.90    4.10
 -21  15   1   23.40    4.70
 -19 -15   1    5.00    3.10
  19 -15  -1    5.50    2.40
 -19 -15   1    5.90    2.40
 -19  15   1    2.40    3.30
  19  15  -1    5.00    3.30
 -17 -15   1    4.60    3.00
 -17 -15   1    1.70    2.00
  17 -15  -1    4.30    2.30
  17  15  -1    3.40    2.90
 -17  15   1    3.60    2.50
 -15 -15   1   10.80    2.80
  15 -15  -1    6.90    2.40
 -15 -15   1   11.00    2.40
  15  15  -1    8.80    2.80
 -15  15   1   10.50    2.80
 -13 -15   1    4.60    2.40
  13 -15  -1    0.80    1.50
  13  15  -1    3.50    2.60
 -13  15   1    0.90    2.00
 -11 -15   1    0.00    2.20
  11 -15  -1   -0.70    1.90
  11  15  -1   -2.50    1.50
 -11  15   1   -0.90    2.10
   9 -15  -1    0.30    1.60
  -9 -15   1    0.50    2.00
   9  15  -1    0.50    1.80
  -9  15   1    1.50    1.90
  -7 -15   1   17.40    3.10
   7 -15  -1   21.60    2.80
  -7  15   1   23.30    3.20
   7  15  -1   22.30    3.00
   5 -15  -1    1.00    1.50
  -5 -15   1    4.00    2.40
   5  15  -1    4.10    2.00
   3 -15  -1    5.80    2.10
  -3 -15   1    6.90    2.30
   3  15  -1    6.00    2.00
  -1 -15   1    6.50    2.10
   1 -15  -1    3.40    1.70
  -1 -15   1    6.20    2.50
   1 -15  -1    4.90    1.90
   1  15  -1    2.60    1.80
   1 -15   1    7.20    2.20
   1 -15   1    9.70    2.40
  -1 -15  -1    8.00    2.10
  -3 -15  -1    0.60    1.80
   3 -15   1    4.80    2.00
   3 -15   1    2.50    1.80
  -5 -15  -1    7.30    2.10
   5 -15   1    9.00    2.30
   5 -15   1    9.10    2.10
  -5  15  -1   11.60    2.50
   7 -15   1    1.10    1.60
  -7 -15  -1    0.70    2.00
   7 -15   1    0.00    3.10
   7  15   1    1.60    1.40
  -7  15  -1   -2.10    2.10
   9 -15   1    2.70    1.70
  -9 -15  -1    6.40    2.30
  -9  15  -1    4.90    2.40
   9  15   1    6.90    1.90
 -11 -15  -1    3.20    3.60
  11  15   1    1.50    1.80
 -11  15  -1    4.70    2.30
 -13 -15  -1   11.70    3.00
  13 -15   1    6.60    2.20
  13  15   1   10.10    2.40
 -13  15  -1    9.30    2.80
  15 -15   1   -1.30    2.00
 -15 -15  -1    4.30    2.50
 -15  15  -1    1.90    2.40
  15  15   1   -0.20    2.00
 -17 -15  -1    3.50    1.70
  17 -15   1   -2.20    1.80
 -17 -15  -1    2.40    2.80
 -17  15  -1    0.80    2.80
  17  15   1    2.10    2.40
 -19 -15  -1    0.40    1.80
  19 -15   1    0.30    2.30
 -19 -15  -1    0.60    3.00
 -19  15  -1   -4.20    2.80
  19  15   1   -0.80    2.60
 -21 -15  -1    2.10    1.90
  21 -15   1   -1.60    2.40
 -21 -15  -1   -0.50    2.70
  21  15   1   -3.80    2.60
 -21  15  -1   -0.60    2.80
 -23 -15  -1    4.00    3.20
 -23 -15  -1   -1.20    1.60
  23 -15   1    0.00    2.50
  23  15   1   -1.00    2.90
 -23  15  -1   -1.70    2.80
 -25 -15  -1    1.20    3.10
 -25 -15  -1   -0.70    1.60
  25 -15   1   -0.60    2.00
 -25  15  -1    5.40    3.60
  25  15   1    0.40    3.20
 -27 -15  -1    4.00    2.10
 -27 -15  -1    2.00    3.60
  27  15   1   -6.30    3.40
 -27  15  -1   -5.20    2.50
 -29 -15  -1    0.20    1.80
 -29 -15  -1   -3.90    2.70
  29 -15   1   -1.80    3.90
 -29  15  -1    0.60    3.60
  29  15   1   -4.20    3.90
 -31 -15  -1    0.60    3.20
 -31 -15  -1    0.90    2.00
  31  15   1   -4.80    3.80
 -31  15  -1    8.60    4.30
 -32 -16   1    6.50    3.00
 -32 -16   1    1.30    3.40
 -32  16   1    8.90    4.20
 -30 -16   1    3.10    3.90
 -30 -16   1    3.00    2.30
 -30  16   1    6.10    3.70
  30  16  -1    2.80    5.50
 -28 -16   1    2.90    4.20
  28 -16  -1    1.90    3.40
 -28 -16   1    2.30    2.40
 -28  16   1    0.50    3.40
 -26 -16   1    3.50    3.70
 -26 -16   1    4.70    2.40
 -26  16   1    5.70    3.90
  26  16  -1   -6.30    2.50
 -24 -16   1    0.30    2.30
 -24 -16   1    0.70    3.30
  24  16  -1    1.80    3.40
 -24  16   1   -4.60    3.10
 -22 -16   1    2.30    2.20
 -22 -16   1   -1.60    3.10
 -22  16   1    0.40    3.10
  22  16  -1    1.20    3.10
  20 -16  -1   48.20    5.30
 -20 -16   1   42.50    4.20
 -20 -16   1   49.10    6.10
 -20  16   1   52.69    5.90
  20  16  -1   46.80    5.60
 -18 -16   1   27.60    4.50
 -18 -16   1   31.60    3.40
  18 -16  -1   24.60    3.90
  18  16  -1   25.50    4.00
 -18  16   1   22.40    3.90
 -16 -16   1    5.50    2.70
 -16 -16   1    7.40    2.30
  16 -16  -1    0.30    1.90
 -16  16   1    7.90    2.80
  16  16  -1    3.30    2.50
  14 -16  -1    0.90    1.90
 -14 -16   1    1.80    2.30
  14  16  -1    2.30    2.30
 -14  16   1   -0.50    2.50
 -12 -16   1    1.50    2.20
  12 -16  -1   -0.40    1.50
  12  16  -1    0.70    2.00
 -12  16   1    0.70    2.10
  10 -16  -1    1.50    3.00
 -10 -16   1    0.90    2.30
 -10  16   1    0.40    2.20
  10  16  -1    3.00    2.20
   8 -16  -1  137.29    7.80
  -8 -16   1  130.79    8.20
  -8  16   1  142.39    8.70
   8  16  -1  136.89    8.00
   6 -16  -1   28.10    3.40
  -6 -16   1   40.00    4.50
   6  16  -1   35.80    3.90
   4 -16  -1    0.90    1.50
  -4 -16   1    2.40    2.50
   4  16  -1    2.00    1.70
   2 -16  -1    1.10    1.70
   2 -16  -1    2.40    1.70
  -2 -16   1    1.80    2.10
   2  16  -1    1.90    1.90
   0 -16   1    1.60    2.20
   0 -16   1    0.10    1.70
   0 -16  -1    0.10    1.80
   2 -16   1   10.40    2.50
   2 -16   1   12.00    2.70
  -2 -16  -1    9.40    2.40
  -4 -16  -1   28.80    3.20
   4 -16   1   27.10    5.40
   4 -16   1   29.40    3.30
   6 -16   1    0.90    1.90
  -6 -16  -1    1.40    2.00
   6 -16   1    0.40    1.60
  -6  16  -1    2.20    2.00
   8 -16   1    2.60    2.00
   8 -16   1    1.70    1.80
  -8 -16  -1    6.80    2.40
   8  16   1    2.80    1.60
  -8  16  -1    5.90    2.50
  10 -16   1    0.50    1.70
 -10 -16  -1    2.80    2.80
  10  16   1   -0.80    1.50
 -10  16  -1   -2.40    1.90
  12 -16   1   13.90    2.50
 -12 -16  -1   11.20    2.90
  12  16   1   17.00    2.80
 -12  16  -1   20.00    3.40
 -14 -16  -1   36.60    4.30
  14 -16   1   32.00    4.10
  14  16   1   41.30    4.40
 -14  16  -1   37.00    4.50
 -16 -16  -1   13.00    3.60
  16 -16   1   10.40    2.90
  16  16   1   15.70    3.10
 -16  16  -1   13.40    3.50
 -18 -16  -1   28.70    3.50
  18 -16   1   19.60    3.40
 -18 -16  -1   24.70    4.50
  18  16   1   23.80    4.30
 -18  16  -1   18.60    3.90
 -20 -16  -1   -0.10    2.90
 -20 -16  -1    1.70    1.80
  20 -16   1    0.60    2.70
 -20  16  -1   -2.40    2.60
  20  16   1    0.80    3.00
 -22 -16  -1    9.90    2.30
  22 -16   1   12.30    3.60
 -22 -16  -1    9.10    3.80
  22  16   1    7.60    3.50
 -22  16  -1    6.10    3.60
 -24 -16  -1    2.80    2.00
  24 -16   1    3.40    2.70
 -24 -16  -1    9.10    3.70
  24  16   1    5.30    3.70
 -24  16  -1    9.30    3.60
 -26 -16  -1   -0.80    1.70
 -26 -16  -1   -3.80    3.00
  26  16   1   -0.10    3.30
 -26  16  -1    3.90    3.60
 -28 -16  -1    4.60    2.10
  28 -16   1    5.40    4.20
 -28 -16  -1   10.00    3.90
 -28  16  -1    5.10    3.90
  28  16   1   -2.20    4.20
 -30 -16  -1    4.70    2.20
 -30 -16  -1    4.80    3.60
 -30  16  -1    5.80    3.80
  30  16   1   -3.30    4.20
 -31 -17   1   -0.10    2.40
 -31 -17   1   -1.70    3.30
 -31  17   1    2.20    3.40
 -29 -17   1    0.40    2.30
 -29 -17   1   -3.60    3.30
  29  17  -1   -3.40    4.50
 -29  17   1    3.20    3.90
 -27 -17   1    7.20    4.20
  27 -17  -1    6.40    4.00
 -27 -17   1    4.20    2.50
 -27  17   1    5.70    3.80
 -25 -17   1    2.30    3.60
 -25 -17   1    3.00    2.40
 -25  17   1    2.70    3.40
  25  17  -1   -0.10    3.90
 -23 -17   1   30.50    4.20
 -23 -17   1   37.60    5.30
  23  17  -1   27.80    5.60
 -23  17   1   34.60    5.50
 -21 -17   1  130.59    9.50
 -21 -17   1  124.99    8.60
 -21  17   1  133.99    9.10
  21  17  -1  141.89    9.80
 -19 -17   1  103.79    8.00
  19 -17  -1   80.69    6.70
 -19 -17   1   90.29    6.10
  19  17  -1   96.79    7.70
 -19  17   1  101.49    7.50
 -17 -17   1   26.00    3.70
 -17 -17   1   24.80    4.20
  17 -17  -1   23.90    3.70
  17  17  -1   31.90    4.80
 -17  17   1   16.20    3.60
 -15 -17   1    3.40    2.50
 -15 -17   1    0.70    1.90
  15 -17  -1    0.30    1.80
  15  17  -1   -0.60    2.20
 -15  17   1    0.60    2.50
  13 -17  -1    0.80    1.80
 -13 -17   1    1.10    2.50
 -13  17   1    0.40    2.10
  13  17  -1   -0.90    2.00
 -11 -17   1   26.70    4.10
  11 -17  -1   17.00    2.80
 -11  17   1   27.50    3.70
  11  17  -1   21.50    3.20
  -9 -17   1  253.57   12.90
   9 -17  -1  243.68   12.40
  -9  17   1  232.78   12.30
  -7 -17   1   11.50    2.80
   7 -17  -1    5.10    2.10
   7  17  -1    6.90    2.40
   5 -17  -1  500.05   23.50
  -5 -17   1  523.95   23.90
   5  17  -1  509.75   23.60
  -3 -17   1    7.00    2.70
   3 -17  -1    5.50    2.20
   3 -17  -1    4.70    1.90
   3  17  -1    6.70    2.20
  -1 -17   1  206.08   10.50
   1 -17  -1  193.58   10.20
  -1 -17   1  188.88   10.60
   1 -17  -1  203.58   10.20
  -1 -17  -1    0.90    1.80
   1 -17   1    0.40    1.60
   1 -17   1    0.80    2.00
  -3 -17  -1    6.60    2.10
   3 -17   1    6.50    2.40
   3 -17   1    6.70    2.00
   5 -17   1   56.59    4.60
  -5 -17  -1   56.39    4.70
   5 -17   1   52.49    4.70
   7 -17   1   40.10    6.80
  -7 -17  -1   38.10    5.10
   7 -17   1   37.90    4.10
  -7  17  -1   37.30    4.40
   7  17   1   41.00    3.60
  -9 -17  -1    1.10    2.30
   9 -17   1   -1.90    1.50
   9  17   1    0.10    1.70
  -9  17  -1    1.10    2.20
 -11 -17  -1   21.70    3.40
  11 -17   1   16.20    2.90
  11  17   1   19.40    2.90
 -11  17  -1   15.00    2.90
 -13 -17  -1  175.98   10.00
  13 -17   1  169.18    9.70
 -13  17  -1  171.68   10.00
  13  17   1  167.88    9.30
  15 -17   1   -0.90    2.00
 -15 -17  -1   -0.30    2.80
 -15  17  -1    0.10    2.50
  15  17   1    0.90    2.40
  17 -17   1  202.98   11.20
 -17 -17  -1  192.48   10.00
 -17 -17  -1  197.98   11.40
 -17  17  -1  196.88   11.40
  17  17   1  192.28   11.70
 -19 -17  -1   37.40    5.20
 -19 -17  -1   30.70    3.20
  19 -17   1   27.50    4.10
  19  17   1   33.00    4.50
 -19  17  -1   30.80    4.70
  21 -17   1    5.40    2.90
 -21 -17  -1    3.80    2.10
 -21 -17  -1    4.70    3.10
 -21  17  -1    9.30    3.90
  21  17   1    1.10    2.90
 -23 -17  -1   45.30    3.60
  23 -17   1   27.70    4.20
 -23 -17  -1   48.10    5.70
 -23  17  -1   38.70    5.20
  23  17   1   45.20    5.50
 -25 -17  -1    3.00    3.30
 -25 -17  -1    3.10    1.90
  25  17   1    3.90    3.50
 -25  17  -1    0.80    3.10
 -27 -17  -1    6.50    2.30
  27 -17   1    3.60    4.20
 -27 -17  -1    5.00    3.60
 -27  17  -1    8.70    5.90
  27  17   1    7.90    4.30
 -29 -17  -1    9.20    2.50
 -29 -17  -1   18.10    5.60
 -29  17  -1   13.00    4.40
  29  17   1    7.90    4.70
 -31 -17  -1   21.50    3.40
 -31 -17  -1   30.00    5.50
 -31  17  -1   28.70    5.40
 -30 -18   1    0.90    2.30
 -30 -18   1    5.00    3.90
 -30  18   1    3.30    3.70
  30  18  -1    0.00    5.90
 -28 -18   1    9.60    5.70
 -28 -18   1    0.60    2.30
 -28  18   1    3.20    5.90
  28  18  -1   -4.80    4.50
 -26 -18   1   -0.90    3.30
  26 -18  -1    3.10    3.50
 -26 -18   1    5.00    2.60
 -26  18   1    4.80    3.70
 -24 -18   1    9.70    2.90
 -24 -18   1    9.00    4.10
 -24  18   1    8.30    3.60
  24  18  -1    5.70    4.50
 -22 -18   1   99.19    6.80
 -22 -18   1  115.39    8.90
  22  18  -1  121.49    9.10
 -22  18   1  112.39    8.50
 -20 -18   1   71.69    7.40
  20  18  -1   75.89    7.40
 -20  18   1   75.49    7.00
 -18 -18   1   44.80    4.30
 -18 -18   1   43.70    5.60
 -18  18   1   44.50    5.20
  18  18  -1   47.20    5.50
 -16 -18   1    2.20    2.20
  16 -18  -1   -0.40    1.90
 -16 -18   1    1.10    2.90
  16  18  -1    4.40    2.90
 -16  18   1    3.00    2.80
 -14 -18   1   16.00    3.50
  14 -18  -1   14.30    2.80
 -14  18   1   17.50    3.70
  14  18  -1   19.30    3.70
  12 -18  -1   33.80    4.00
 -12 -18   1   40.80    4.70
 -12  18   1   44.10    4.80
  12  18  -1   39.80    4.70
 -10 -18   1    3.00    2.40
  10 -18  -1    1.50    1.70
  10  18  -1    2.00    2.30
 -10  18   1    2.60    2.20
   8 -18  -1   27.90    3.60
  -8 -18   1   39.20    4.50
   8  18  -1   26.80    3.50
  -6 -18   1   79.89    6.00
   6 -18  -1   66.89    7.70
  -4 -18   1  140.49    8.40
   4 -18  -1  137.29    8.00
   4  18  -1  143.89    8.20
   2 -18  -1  144.69    8.50
  -2 -18   1  161.58   10.00
  -2 -18   1  153.38    9.00
   2 -18  -1  169.78   10.60
   0 -18   1    2.30    2.20
   0 -18  -1   -1.20    1.70
   0 -18   1   -0.20    2.00
   0 -18  -1    2.10    2.20
   2 -18   1   24.40    5.50
   2 -18   1   39.20    4.20
  -2 -18  -1   40.70    4.60
   4 -18   1    3.10    2.20
   4 -18   1    3.80    2.40
  -6 -18  -1    0.80    1.90
   6 -18   1    1.50    2.10
   6 -18   1    0.00    1.60
  -8 -18  -1   21.70    3.30
   8 -18   1    8.40    2.30
   8 -18   1   12.40    2.80
  -8  18  -1   15.40    3.10
   8  18   1   20.00    2.80
  10 -18   1   39.60    4.30
 -10 -18  -1   38.20    4.40
 -10  18  -1   49.40    5.00
  10  18   1   42.90    4.00
  12 -18   1    6.20    2.40
 -12 -18  -1    8.20    2.70
  12  18   1    9.50    2.50
 -12  18  -1    7.80    3.00
  14 -18   1   16.30    3.00
 -14 -18  -1   20.70    3.80
  14  18   1   18.00    3.20
 -14  18  -1   15.00    3.40
  16 -18   1   97.59    7.20
 -16 -18  -1   97.19    7.60
  16  18   1  105.59    7.80
 -16  18  -1  102.49    7.70
  18 -18   1  118.89    8.00
 -18 -18  -1  108.69    6.60
 -18 -18  -1  114.49    8.40
 -18  18  -1  116.59    8.40
  18  18   1  117.79    7.90
  20 -18   1   22.70    4.20
 -20 -18  -1   29.00    3.20
 -20 -18  -1   29.40    4.90
  20  18   1   27.40    4.20
 -20  18  -1   27.80    4.90
 -22 -18  -1   48.40    5.80
  22 -18   1   31.10    4.70
 -22 -18  -1   50.99    3.90
  22  18   1   63.19    6.10
 -22  18  -1   53.29    5.80
 -24 -18  -1    4.00    2.10
 -24 -18  -1    3.60    3.20
 -24  18  -1   -2.20    3.30
  24  18   1    2.90    3.40
 -26 -18  -1   12.00    2.50
 -26 -18  -1   16.20    4.50
  26 -18   1    7.00    3.90
 -26  18  -1    6.60    4.10
  26  18   1    9.70    4.20
 -28 -18  -1   23.50    7.10
 -28 -18  -1   15.80    2.70
 -28  18  -1    8.30    4.00
  28  18   1   17.40    4.80
 -30 -18  -1   13.90    4.40
 -30 -18  -1    6.10    2.40
 -30  18  -1    2.90    3.80
 -31 -19   1    6.40    3.90
 -31 -19   1    7.20    3.20
 -31  19   1    8.00    4.10
 -29 -19   1   13.50    3.20
 -29 -19   1   11.50    4.40
  29  19  -1    9.30    5.50
 -29  19   1    3.20    3.90
 -27 -19   1    3.70    6.00
 -27 -19   1    3.90    2.70
  27  19  -1   -4.80    5.70
 -27  19   1    5.40    5.00
 -25 -19   1    0.70    2.30
 -25 -19   1    1.20    3.30
 -25  19   1   -2.60    3.70
 -23 -19   1   22.40    3.90
 -23 -19   1   28.40    5.40
 -23  19   1   22.70    4.50
  23  19  -1   20.00    4.70
 -21 -19   1    5.00    3.70
 -21 -19   1    1.60    2.40
 -21  19   1    9.20    3.70
  21  19  -1    5.40    4.30
 -19 -19   1   13.50    3.00
 -19 -19   1    9.50    4.10
  19  19  -1   16.70    4.00
 -19  19   1   12.20    3.70
 -17 -19   1    9.50    3.40
  17 -19  -1    5.20    2.50
 -17 -19   1   13.40    4.30
 -17  19   1   19.30    4.30
  17  19  -1   12.20    3.60
 -15 -19   1    5.70    3.20
  15 -19  -1    3.70    2.30
 -15  19   1    5.10    3.00
  15  19  -1    5.60    3.40
  13 -19  -1   34.20    4.40
 -13 -19   1   36.90    5.20
  13  19  -1   40.40    4.90
 -13  19   1   40.60    5.10
 -11 -19   1   28.20    4.20
  11 -19  -1   18.00    2.90
 -11  19   1   23.20    3.80
  11  19  -1   25.90    4.10
   9 -19  -1    4.70    2.20
  -9 -19   1    6.30    3.00
   9  19  -1    6.20    2.40
  -7 -19   1   24.90    3.90
   7 -19  -1   17.10    2.90
   7  19  -1   17.10    3.10
  -5 -19   1    3.60    2.30
   5 -19  -1    0.50    1.80
   5  19  -1    2.10    2.00
   3 -19  -1   90.29    7.10
  -3 -19   1   91.59    6.60
   3 -19  -1   92.59    6.10
   3  19  -1   94.89    6.20
   1 -19  -1   -0.70    3.20
   1 -19  -1    3.50    1.90
  -1 -19   1    2.90    2.50
  -1 -19   1    1.30    1.80
  -1 -19  -1    0.60    2.00
   1 -19   1    2.20    2.30
   1 -19   1    2.40    1.90
   3 -19   1   11.30    3.00
   3 -19   1    8.30    2.30
  -3 -19  -1   13.40    2.70
   5 -19   1   13.60    2.90
  -5 -19  -1   16.80    2.90
   5 -19   1   13.10    2.70
   7 -19   1    0.30    2.00
  -7 -19  -1    1.90    2.40
   7 -19   1   -2.10    1.90
   9 -19   1   11.80    3.00
  -9 -19  -1   19.10    3.60
   9 -19   1   17.70    3.30
   9  19   1   21.40    2.90
  -9  19  -1   19.70    3.90
 -11 -19  -1    8.70    3.00
  11 -19   1    5.70    2.30
  11  19   1    5.20    2.30
 -11  19  -1    5.20    3.10
 -13 -19  -1   65.99    6.20
  13 -19   1   67.59    5.50
 -13  19  -1   61.29    6.20
  13  19   1   60.49    5.20
  15 -19   1    1.10    2.30
 -15 -19  -1    4.70    3.10
 -15  19  -1    3.10    3.40
  15  19   1    4.20    2.70
  17 -19   1   19.20    3.60
 -17 -19  -1   29.30    4.90
 -17  19  -1   21.20    4.20
  17  19   1   34.80    4.30
  19 -19   1   28.00    4.50
 -19 -19  -1   30.60    3.40
 -19 -19  -1   30.00    4.70
  19  19   1   36.00    4.80
 -19  19  -1   38.00    5.40
  21 -19   1   15.20    3.80
 -21 -19  -1   36.50    5.30
 -21 -19  -1   32.10    3.90
 -21  19  -1   25.50    4.40
  21  19   1   25.90    4.60
 -23 -19  -1   23.10    3.30
 -23 -19  -1   21.70    4.50
 -23  19  -1    9.20    3.90
  23  19   1   19.20    4.30
  25 -19   1    6.20    3.90
 -25 -19  -1    1.80    2.00
 -25 -19  -1    0.90    3.40
  25  19   1   -7.70    3.30
 -25  19  -1    3.20    3.20
  27 -19   1    0.90    3.40
 -27 -19  -1    3.60    2.10
 -27 -19  -1    4.70    4.40
  27  19   1    2.50    4.20
 -27  19  -1    5.60    3.60
 -29 -19  -1    4.20    3.70
 -29 -19  -1    1.70    2.10
  29  19   1   -9.70    3.70
 -29  19  -1   -1.60    3.90
 -30 -20   1    1.50    3.00
 -30 -20   1    6.30    4.00
 -30  20   1    0.70    3.60
 -28 -20   1    5.60    4.00
 -28 -20   1    7.20    3.20
  28  20  -1   -0.70    4.70
 -28  20   1    4.10    3.50
 -26 -20   1    2.30    2.60
 -26 -20   1    0.10    4.00
 -26  20   1    0.40    3.60
 -24 -20   1   -1.40    2.50
 -24 -20   1    3.60    3.70
 -24  20   1    0.10    3.70
 -22 -20   1    8.60    4.30
 -22 -20   1    8.40    3.10
  22  20  -1    7.40    3.90
 -22  20   1    9.80    3.80
 -20 -20   1   16.90    4.50
 -20 -20   1   21.50    3.90
  20  20  -1   25.10    5.30
 -20  20   1   14.30    4.10
 -18 -20   1   18.00    3.80
 -18 -20   1   21.60    4.80
 -18  20   1   15.40    4.50
  18  20  -1   19.70    4.40
 -16 -20   1   -1.60    3.20
  16 -20  -1    1.10    1.40
 -16  20   1   -0.60    3.10
  16  20  -1   -1.10    2.90
  14 -20  -1    2.90    2.30
 -14 -20   1   -0.90    2.70
 -14  20   1   -2.10    2.80
  14  20  -1   -1.80    2.40
 -12 -20   1   13.60    3.70
  12 -20  -1   11.10    2.60
 -12  20   1    7.30    3.30
  12  20  -1   15.50    3.40
  10 -20  -1    3.20    2.20
 -10 -20   1    5.30    3.20
  10  20  -1    1.50    2.50
   8 -20  -1    2.50    2.00
  -8 -20   1   11.70    3.40
   8  20  -1    6.70    2.50
  -6 -20   1    5.90    2.90
   6 -20  -1   -0.20    1.80
   6  20  -1    3.50    2.00
   4 -20  -1   14.60    2.80
   4 -20  -1   20.00    3.20
  -4 -20   1   22.10    3.80
   4  20  -1   27.10    3.80
  -2 -20   1    2.50    2.30
   2 -20  -1    2.50    1.80
  -2 -20   1    3.30    2.10
   2 -20  -1    9.80    2.70
   0 -20   1    2.50    2.10
   0 -20   1   -0.30    2.40
   0 -20  -1    3.10    2.20
   0 -20  -1    3.30    2.00
   2 -20   1   -2.60    2.30
   2 -20   1   -1.70    1.70
  -2 -20  -1    1.50    2.30
   4 -20   1    4.40    2.60
  -4 -20  -1    3.90    2.50
   4 -20   1    2.50    2.00
   6 -20   1    1.50    2.20
  -6 -20  -1    3.10    2.50
   6 -20   1    0.40    1.80
   8 -20   1    4.70    2.60
   8 -20   1    1.20    2.00
  -8 -20  -1    0.10    2.30
  10 -20   1   -1.90    2.00
 -10 -20  -1    3.70    2.70
  10 -20   1    1.20    2.20
 -10  20  -1   -2.20    2.60
  10  20   1   -0.80    1.90
  12 -20   1    9.10    2.80
 -12 -20  -1   16.10    3.70
  12  20   1   18.10    4.70
 -12  20  -1   15.20    4.20
  14 -20   1   -3.80    2.00
 -14 -20  -1    3.60    3.00
 -14  20  -1   -2.60    2.80
  14  20   1    1.70    2.50
 -16 -20  -1    5.80    3.20
  16 -20   1   -2.90    2.20
  16  20   1    0.30    2.80
 -16  20  -1    2.10    3.50
  18 -20   1    2.30    2.60
 -18 -20  -1    6.20    3.10
 -18 -20  -1    0.70    2.00
 -18  20  -1    6.20    3.30
  18  20   1    1.50    2.70
 -20 -20  -1   12.30    2.80
  20 -20   1    5.40    2.40
 -20 -20  -1   11.00    4.10
 -20  20  -1    8.60    3.70
  20  20   1    5.00    3.40
 -22 -20  -1    2.40    3.30
 -22 -20  -1    1.80    2.10
 -22  20  -1   -2.90    3.00
  22  20   1    4.00    3.40
 -24 -20  -1   -1.30    3.20
 -24 -20  -1   -0.20    2.00
  24 -20   1    4.30    3.60
 -24  20  -1    3.70    3.50
  24  20   1   -4.40    3.20
 -26 -20  -1   -2.20    1.80
  26 -20   1    2.90    4.40
 -26 -20  -1    0.00    3.60
  26  20   1   -8.10    3.70
 -26  20  -1   -1.20    4.00
 -28 -20  -1    2.80    3.90
  28  20   1   -8.50    4.00
 -28  20  -1   -3.30    3.60
 -29 -21   1    2.10    3.60
 -29 -21   1    7.80    4.30
 -29  21   1    4.60    4.50
 -27 -21   1   19.10    5.30
 -27 -21   1    7.50    3.00
  27  21  -1   13.80    6.00
 -27  21   1    9.20    4.30
 -25 -21   1    4.00    2.90
 -25 -21   1    5.60    4.40
 -25  21   1    4.60    4.10
 -23 -21   1    8.80    4.30
 -23 -21   1    6.70    2.80
 -23  21   1    9.60    3.80
 -21 -21   1  109.19    7.50
 -21 -21   1  129.89    9.60
 -21  21   1  122.29    9.20
  21  21  -1  126.19    9.50
 -19 -21   1    0.70    3.10
 -19 -21   1    2.90    2.50
 -19  21   1   -0.80    3.40
  19  21  -1   -0.10    4.00
 -17 -21   1    8.30    3.40
 -17 -21   1    5.70    3.70
 -17  21   1    4.60    3.50
  17  21  -1    9.40    4.10
 -15 -21   1   19.30    4.70
 -15  21   1   15.70    3.80
  15  21  -1   11.70    3.50
  13 -21  -1    2.20    2.40
 -13 -21   1   -2.40    2.90
  13  21  -1    1.20    3.10
 -13  21   1    3.90    3.10
  11 -21  -1   43.00    4.70
 -11 -21   1   44.20    5.50
  11  21  -1   52.09    5.70
  -9 -21   1    8.70    3.50
   9 -21  -1   10.80    3.00
   9  21  -1   10.80    2.80
   7 -21  -1   47.40    4.80
  -7 -21   1   46.50    5.50
   7  21  -1   50.49    4.90
   5 -21  -1    1.60    2.00
  -5 -21   1    4.20    2.70
   5 -21  -1    3.30    2.20
   5  21  -1    3.30    2.10
  -3 -21   1    8.50    2.60
   3 -21  -1   12.20    3.00
  -3 -21   1   10.60    3.00
   3 -21  -1    9.50    3.10
  -1 -21   1    3.90    2.50
   1 -21  -1    4.40    2.40
  -1 -21   1    3.30    2.00
   1 -21  -1    5.70    2.60
   1 -21   1   19.10    3.30
  -1 -21  -1   20.30    3.50
   1 -21   1   22.10    4.10
  -1 -21  -1   19.00    3.20
   3 -21   1    8.20    2.70
   3 -21   1    9.50    2.90
  -3 -21  -1    8.60    2.70
   5 -21   1    2.30    2.50
  -5 -21  -1   -0.10    2.30
   5 -21   1    2.30    2.00
  -7 -21  -1   72.59    6.10
   7 -21   1   64.09    5.50
   7 -21   1   74.89    6.10
   9 -21   1   19.60    3.60
   9 -21   1   17.60    3.40
  -9 -21  -1   21.40    3.60
  -9  21  -1   19.40    3.80
  11 -21   1    0.80    2.60
 -11 -21  -1   -3.50    3.00
  11 -21   1    1.80    2.40
 -11  21  -1    3.20    3.20
  11  21   1   -3.50    2.20
 -13 -21  -1   10.80    3.60
  13 -21   1    6.50    3.10
  13  21   1    6.10    2.60
 -13  21  -1    9.10    3.50
 -15 -21  -1    9.10    3.50
  15 -21   1    8.80    3.30
 -15  21  -1    8.20    3.50
  15  21   1    8.80    3.10
 -17 -21  -1   13.70    3.80
  17 -21   1   10.30    3.40
  17  21   1   15.50    3.50
 -17  21  -1    6.90    3.40
  19 -21   1   -1.00    1.50
 -19 -21  -1    3.60    2.50
 -19 -21  -1    4.80    3.50
 -19  21  -1    0.10    3.30
  19  21   1   -1.80    2.70
 -21 -21  -1    1.20    2.40
 -21 -21  -1    1.30    3.40
  21  21   1   -5.60    2.80
 -21  21  -1    1.40    3.20
 -23 -21  -1   22.80    4.80
 -23 -21  -1   28.30    4.10
  23 -21   1   22.40    4.60
  23  21   1   23.10    4.60
 -23  21  -1   13.90    4.40
 -25 -21  -1   10.20    4.20
  25 -21   1   13.90    5.20
  25  21   1   10.20    4.50
 -25  21  -1    9.60    4.10
 -27 -21  -1   -5.30    1.70
 -27 -21  -1    9.70    4.30
 -27  21  -1   -0.30    3.70
  27  21   1   -0.20    4.00
 -28 -22   1   10.70    4.40
 -28  22   1    3.70    4.10
 -26 -22   1    2.90    3.70
 -26 -22   1    0.30    2.70
 -26  22   1    6.10    4.00
 -24 -22   1    6.30    4.30
 -24 -22   1    2.20    2.70
 -24  22   1    4.70    4.20
 -22 -22   1  223.48   13.30
 -22 -22   1  186.88   11.20
 -22  22   1  216.38   12.90
 -20 -22   1    5.80    2.90
 -20 -22   1   10.80    4.00
  20  22  -1    7.90    4.20
 -20  22   1    5.30    3.80
 -18 -22   1    3.70    3.40
 -18 -22   1   -4.40    2.20
 -18  22   1   -1.10    3.60
  18  22  -1   -5.00    3.60
 -16 -22   1   -3.30    3.10
  16  22  -1   -0.60    3.40
 -16  22   1   -0.20    3.50
 -14 -22   1   42.90    6.00
 -14  22   1   52.59    6.20
  14  22  -1   42.80    5.20
 -12 -22   1   19.70    4.20
  12 -22  -1   20.00    3.40
  12  22  -1   17.30    3.60
  10 -22  -1   87.69    6.80
 -10 -22   1   91.49    7.60
  10  22  -1   99.69    7.20
  -8 -22   1   27.50    4.40
   8 -22  -1   25.90    4.00
   8  22  -1   43.40    5.10
  -6 -22   1    5.40    2.90
   6 -22  -1    6.00    2.80
   6 -22  -1    1.20    2.20
   6  22  -1    4.50    2.50
   4 -22  -1   76.49    6.10
  -4 -22   1   74.29    6.60
   4 -22  -1   83.99    6.20
   2 -22  -1    6.50    2.50
   2 -22  -1    5.80    2.60
  -2 -22   1    4.90    2.20
  -2 -22   1   10.10    3.00
   0 -22  -1   64.19    5.70
   0 -22   1   65.29    6.00
   0 -22  -1   52.99    5.10
   0 -22   1   55.69    5.30
   2 -22   1    9.40    2.50
   2 -22   1    4.20    2.70
  -2 -22  -1    4.80    2.60
   4 -22   1   45.90    4.90
   4 -22   1   54.39    5.70
  -4 -22  -1   49.90    5.40
  -6 -22  -1  241.68   13.10
   6 -22   1  239.18   13.10
   6 -22   1  248.78   13.20
   8 -22   1  160.38    9.50
  -8 -22  -1  146.29    9.50
   8 -22   1  143.69    9.20
  10 -22   1   67.99    6.30
 -10 -22  -1   65.09    6.60
  10 -22   1   64.69    6.10
 -10  22  -1   75.39    6.80
  12 -22   1    7.80    3.20
  12 -22   1    5.00    3.00
 -12 -22  -1    8.40    3.50
 -12  22  -1   11.90    4.10
  12  22   1    4.90    2.80
  14 -22   1   11.70    3.50
 -14 -22  -1   24.60    4.30
 -14  22  -1   17.70    4.30
  14  22   1   28.00    4.00
 -16 -22  -1   16.50    4.10
  16 -22   1   10.40    3.30
 -16  22  -1   19.90    4.70
  16  22   1   13.60    3.60
 -18 -22  -1  124.49    9.10
 -18  22  -1  123.79    9.20
  18  22   1  125.09    8.30
 -20 -22  -1    7.00    3.70
 -20 -22  -1    3.30    2.50
  20  22   1   -2.40    2.90
 -20  22  -1   -4.20    3.10
 -22 -22  -1   -2.70    3.00
  22 -22   1    3.40    3.70
  22  22   1   -2.70    3.20
 -22  22  -1   -3.20    3.20
 -24 -22  -1   56.29    6.60
 -24 -22  -1   47.60    4.40
  24 -22   1   57.29    9.10
 -24  22  -1   44.80    6.70
  24  22   1   58.49    6.80
 -26 -22  -1    4.80    2.60
 -26 -22  -1    3.80    3.80
  26  22   1    2.50    4.20
 -26  22  -1    4.00    4.40
 -27 -23   1    7.40    4.10
 -27 -23   1    0.80    2.70
 -27  23   1   -4.90    3.80
 -25 -23   1   -1.10    2.40
 -25 -23   1    3.50    3.80
  25  23  -1   -8.30    4.60
 -25  23   1    3.20    4.00
 -23 -23   1   33.20    4.60
 -23 -23   1   34.80    6.10
 -23  23   1   36.10    5.50
 -21 -23   1   41.00    5.80
 -21 -23   1   27.10    4.70
 -21  23   1   38.70    5.50
 -19 -23   1    6.60    3.10
 -19 -23   1    7.60    3.80
 -19  23   1    1.50    3.90
  19  23  -1    3.00    4.00
 -17 -23   1    3.90    3.60
  17  23  -1    8.70    4.20
 -17  23   1    1.00    3.30
 -15 -23   1   -3.70    3.00
  15  23  -1    4.00    3.40
 -15  23   1    4.90    3.40
 -13 -23   1   91.89    8.10
  13  23  -1   88.59    7.50
  11 -23  -1   22.40    3.70
 -11 -23   1   32.20    5.30
  11  23  -1   28.20    4.40
   9 -23  -1   20.60    3.60
  -9 -23   1   24.60    4.40
   9  23  -1   30.50    4.60
   7 -23  -1    5.30    2.60
  -7 -23   1    3.20    3.30
   7 -23  -1    0.70    2.50
   7  23  -1   -0.30    2.30
  -5 -23   1   13.90    3.70
   5 -23  -1   17.50    3.20
   5 -23  -1   12.70    3.00
  -3 -23   1    0.40    3.00
   3 -23  -1   -1.70    2.10
   3 -23  -1   -0.70    2.20
  -3 -23   1    1.10    2.40
   1 -23  -1    6.70    3.10
  -1 -23   1    7.30    2.90
  -1 -23   1    7.70    3.00
   1 -23  -1    5.80    2.40
   1 -23   1   21.40    3.90
  -1 -23  -1   33.80    4.50
  -1 -23  -1   29.60    4.30
   1 -23   1   33.30    4.40
  -3 -23  -1   16.60    3.70
   3 -23   1   13.50    3.60
   3 -23   1   11.30    2.90
  -5 -23  -1  101.89    7.70
   5 -23   1  109.09    7.50
   5 -23   1  107.89    7.90
  -7 -23  -1  355.26   17.90
   7 -23   1  361.46   17.90
   7 -23   1  342.47   17.80
   9 -23   1    5.30    3.00
  -9 -23  -1    1.30    2.90
   9 -23   1    4.70    2.90
 -11 -23  -1   34.20    4.80
  11 -23   1   36.50    5.10
  11 -23   1   34.90    5.10
 -11  23  -1   28.10    4.70
  13 -23   1    0.80    3.00
 -13 -23  -1   -3.00    3.00
  13 -23   1    1.30    3.00
  13  23   1    3.80    2.60
 -13  23  -1    1.80    3.50
  15 -23   1    2.70    3.10
  15 -23   1    1.40    2.70
 -15 -23  -1    1.60    3.20
 -15  23  -1    1.80    3.60
  15  23   1    2.80    2.60
 -17 -23  -1   48.90    6.40
  17  23   1   55.39    5.60
 -17  23  -1   48.00    5.90
 -19 -23  -1   26.90    4.00
 -19 -23  -1   17.30    4.20
  19  23   1   20.10    4.00
 -19  23  -1   19.20    4.50
 -21 -23  -1   14.50    4.20
 -21 -23  -1   18.90    3.30
  21 -23   1   10.40    4.20
  21  23   1   10.00    3.90
 -21  23  -1    9.50    3.90
 -23 -23  -1    9.80    4.00
 -23 -23  -1    2.90    2.50
  23 -23   1    4.50    5.70
 -23  23  -1    0.50    3.60
  23  23   1   -1.70    3.90
 -25 -23  -1    4.00    3.80
 -25 -23  -1    0.50    2.40
 -25  23  -1   -0.70    3.70
  25  23   1    2.90    4.00
 -27 -23  -1   -3.30    3.70
 -27 -23  -1   -0.50    2.40
 -27  23  -1   -2.90    3.70
 -26 -24   1    0.60    2.70
 -26 -24   1   -1.60    3.60
 -26  24   1    1.20    3.90
 -24 -24   1    4.60    4.40
 -24 -24   1    4.90    4.00
 -24  24   1   13.90    4.20
  24  24  -1   -2.40    4.60
 -22 -24   1   -1.60    4.30
 -22 -24   1   -2.50    2.30
 -22  24   1    0.50    3.40
 -20 -24   1   -0.60    3.70
 -20 -24   1   -0.60    2.60
 -20  24   1   -2.10    3.50
 -18 -24   1   14.60    3.60
 -18 -24   1   20.20    4.90
  18  24  -1    8.60    4.50
 -18  24   1   20.40    4.90
 -16 -24   1   19.90    4.80
 -16  24   1   19.40    5.00
  16  24  -1   26.40    5.40
 -14 -24   1   10.70    4.30
  14  24  -1    2.60    3.20
 -12 -24   1   57.09    6.80
  12  24  -1   58.59    6.80
  10 -24  -1   26.00    4.30
 -10 -24   1   36.20    5.00
  10  24  -1   47.50    5.60
   8 -24  -1   16.20    3.50
  -8 -24   1   20.30    4.30
   8 -24  -1   21.50    3.90
   8  24  -1   20.00    3.80
   6 -24  -1   -2.80    2.80
   6 -24  -1   -0.90    2.30
  -6 -24   1   -2.40    2.90
   6  24  -1    0.00    2.50
   4 -24  -1    9.40    3.40
   4 -24  -1    6.00    2.80
  -4 -24   1    1.10    3.10
  -4 -24   1    5.80    2.70
  -2 -24   1   -1.50    2.90
   2 -24  -1   -0.30    3.00
  -2 -24   1    2.60    2.50
   2 -24  -1    2.80    2.90
   0 -24   1    1.60    3.20
   0 -24   1    1.10    2.60
   0 -24  -1    0.80    2.80
   0 -24  -1   -0.70    2.30
   2 -24   1    2.90    2.50
  -2 -24  -1    5.10    3.40
  -2 -24  -1    2.90    2.30
   2 -24   1   10.50    4.10
   4 -24   1  100.49    7.30
  -4 -24  -1   96.09    7.50
   4 -24   1   94.19    7.70
  -6 -24  -1  158.88   10.20
   6 -24   1  164.08   10.10
   6 -24   1  162.78   10.30
   8 -24   1    2.10    2.60
   8 -24   1    0.40    3.00
  -8 -24  -1    6.70    3.50
  10 -24   1   20.30    3.90
 -10 -24  -1   17.30    4.20
  10 -24   1    9.70    3.30
  12 -24   1   16.60    4.20
  12 -24   1   22.20    4.50
 -12 -24  -1   14.60    3.90
 -12  24  -1   23.60    4.50
  14 -24   1   -0.80    1.80
  14 -24   1    4.00    3.20
 -14 -24  -1    4.30    3.20
 -14  24  -1    0.70    3.40
  14  24   1    3.00    2.60
  16 -24   1    9.90    3.60
 -16 -24  -1    4.00    3.40
  16  24   1    3.90    2.90
 -16  24  -1    0.00    3.40
 -18 -24  -1   -1.90    2.90
 -18  24  -1   -1.80    3.40
  18  24   1    1.40    2.90
  20 -24   1    7.40    3.80
 -20 -24  -1    1.90    2.50
 -20 -24  -1    2.00    3.40
  20  24   1   -2.50    3.10
 -20  24  -1   -2.80    3.60
 -22 -24  -1    2.20    2.30
 -22 -24  -1    5.70    4.20
  22  24   1    0.00    3.80
 -22  24  -1    5.10    3.70
 -24 -24  -1    7.10    2.90
 -24 -24  -1    9.40    4.60
  24  24   1   -1.30    3.90
 -24  24  -1   -0.50    3.80
 -26 -24  -1    1.80    2.60
 -26 -24  -1   -4.60    3.50
  26  24   1   -7.80    3.90
 -26  24  -1   -3.70    3.60
 -25 -25   1   13.20    4.50
 -25 -25   1   11.00    3.50
 -25  25   1   12.80    5.10
 -23 -25   1   -1.70    3.70
 -23 -25   1   -3.00    2.80
 -23  25   1    0.60    3.60
  23  25  -1    3.00    5.00
 -21 -25   1   -2.50    3.50
 -21 -25   1    1.20    2.80
 -21  25   1    5.30    3.80
 -19 -25   1   -1.00    2.40
 -19 -25   1   -0.50    3.20
 -19  25   1   -1.60    3.50
 -17 -25   1    7.20    3.80
 -17  25   1    5.40    3.90
  17  25  -1   -4.10    2.50
 -15 -25   1    6.70    3.60
  15  25  -1    4.90    4.10
 -13 -25   1    1.20    3.30
  13  25  -1   -2.40    2.90
 -11 -25   1    8.00    4.00
  11  25  -1   11.00    3.80
  -9 -25   1    3.70    3.60
   9 -25  -1   12.60    3.40
   9 -25  -1    7.50    2.60
   9  25  -1    8.50    3.50
   7 -25  -1    4.80    2.90
  -7 -25   1   -4.40    3.30
   7 -25  -1   -1.80    2.70
   7  25  -1   -0.10    2.70
  -5 -25   1   -0.10    1.20
   5 -25  -1   -2.80    2.40
  -5 -25   1   -0.50    3.20
   5 -25  -1    1.90    3.00
  -3 -25   1    5.80    3.10
   3 -25  -1    6.20    3.40
   3 -25  -1   -0.10    2.60
  -3 -25   1   -1.90    2.20
  -1 -25   1   -1.20    2.30
  -1 -25   1    1.80    2.80
   1 -25  -1    0.50    3.10
   1 -25  -1    3.90    3.10
   1 -25   1   -1.40    2.80
   1 -25   1    0.00    2.40
  -1 -25  -1   -1.20    2.50
  -1 -25  -1    0.80    3.10
   3 -25   1    7.40    3.10
  -3 -25  -1   16.80    4.20
   3 -25   1    8.50    3.80
   5 -25   1   11.50    3.60
  -5 -25  -1   11.50    3.80
   5 -25   1   10.10    3.30
   7 -25   1    4.70    3.50
   7 -25   1    8.50    3.50
  -7 -25  -1    6.80    3.30
  -9 -25  -1   10.50    3.60
   9 -25   1    9.70    3.40
   9 -25   1   10.50    3.80
 -11 -25  -1   -0.50    3.40
  11 -25   1    6.80    3.30
  11 -25   1    0.60    2.30
  13 -25   1    6.40    3.70
  13 -25   1    0.60    1.40
 -13 -25  -1   -1.40    3.30
 -13  25  -1    2.70    3.50
 -15 -25  -1    4.10    3.30
  15 -25   1    3.80    3.80
  15  25   1   -2.60    2.50
 -15  25  -1    3.70    3.50
 -17 -25  -1    5.20    3.60
  17 -25   1    5.40    3.70
  17 -25   1    5.80    3.60
 -17  25  -1   -2.70    3.30
  17  25   1    0.30    2.80
  19 -25   1    8.60    3.90
 -19 -25  -1   -0.70    3.40
 -19  25  -1   -2.70    3.50
  19  25   1    1.50    3.30
 -21 -25  -1    0.30    3.40
 -21 -25  -1    2.00    2.50
 -21  25  -1    6.80    4.00
  21  25   1    6.30    3.90
 -23 -25  -1    2.60    2.80
 -23 -25  -1   -0.60    3.50
 -23  25  -1    1.70    3.70
  23  25   1    0.30    3.90
 -25 -25  -1    1.40    4.20
 -25 -25  -1    2.60    2.70
 -25  25  -1   -7.40    3.70
 -24 -26   1    1.50    4.40
 -24 -26   1    5.50    3.10
 -24  26   1   12.10    4.40
 -22 -26   1    3.60    3.10
 -22 -26   1   -0.50    3.80
  22  26  -1    1.80    4.40
 -22  26   1   -3.30    3.60
 -20  26   1    2.70    3.60
  20  26  -1   -0.10    6.10
 -18 -26   1    4.20    4.00
 -18  26   1   -1.20    3.70
 -16 -26   1   13.40    4.00
 -14 -26   1   16.80    4.40
  14  26  -1   19.70    5.00
 -12 -26   1   -1.00    3.40
  12  26  -1    1.90    3.30
 -10 -26   1    2.10    3.40
  10 -26  -1    1.90    1.30
  10 -26  -1    3.00    3.00
  10  26  -1    4.30    3.10
  -8 -26   1    7.00    4.00
   8 -26  -1    5.70    3.00
   8 -26  -1    6.50    2.70
   8  26  -1    4.30    3.10
   6 -26  -1   19.80    4.10
  -6 -26   1   21.10    4.70
   6 -26  -1   14.50    4.00
   4 -26  -1   17.90    4.00
  -4 -26   1   28.80    5.20
   4 -26  -1   20.20    4.30
  -2 -26   1    1.60    3.50
   2 -26  -1    2.90    3.30
   2 -26  -1    5.10    3.20
   0 -26   1   26.20    4.70
   0 -26  -1   27.80    4.20
   0 -26  -1   24.60    4.60
  -2 -26  -1   42.80    5.20
   2 -26   1   39.60    5.30
  -2 -26  -1   43.30    5.00
   4 -26   1   46.70    6.00
  -4 -26  -1   48.30    6.20
  -6 -26  -1    9.90    3.40
   6 -26   1    0.20    3.20
   6 -26   1    5.50    4.20
   8 -26   1    0.90    2.50
  -8 -26  -1    1.20    3.10
   8 -26   1    2.30    3.30
 -10 -26  -1    7.90    3.70
  10 -26   1    2.50    3.50
  10 -26   1   -2.70    1.20
 -12 -26  -1    8.70    3.60
  12 -26   1    5.80    3.30
  14 -26   1    0.90    2.90
 -14 -26  -1    1.00    3.30
  16 -26   1    0.70    2.90
 -16 -26  -1    2.60    3.20
  16 -26   1   -0.70    3.10
  16  26   1    1.70    3.00
 -16  26  -1   -1.10    3.40
  18 -26   1   17.40    4.40
  18 -26   1   15.10    4.30
 -18 -26  -1   13.20    4.40
  18  26   1   22.60    4.30
 -18  26  -1   24.00    5.50
 -20 -26  -1    3.00    2.80
  20 -26   1    2.10    3.30
 -20 -26  -1    4.70    3.80
 -20  26  -1    1.60    3.70
  20  26   1    4.60    3.70
 -22 -26  -1   20.80    4.00
 -22 -26  -1   30.60    5.50
  22  26   1   44.30    5.70
 -22  26  -1   31.40    5.90
 -24 -26  -1    3.10    4.00
 -24 -26  -1    4.60    3.20
 -24  26  -1    4.00    3.80
  24  26   1   -9.70    3.30
 -23 -27   1    0.80    3.90
 -23 -27   1    3.10    3.00
 -23  27   1    5.60    4.20
 -21 -27   1    0.80    2.80
 -21 -27   1   -2.80    3.80
  21  27  -1   -7.00    4.50
 -21  27   1   -2.80    3.90
 -19 -27   1    1.00    2.80
 -19 -27   1   -1.70    4.40
 -19  27   1   -1.00    3.40
  19  27  -1   -9.40    3.70
 -17 -27   1    0.20    3.80
 -15 -27   1  110.99    9.10
 -13 -27   1    9.70    4.10
  13  27  -1    0.90    2.50
 -11 -27   1    3.50    3.80
  11 -27  -1    2.20    3.50
  11  27  -1   -3.90    2.70
   9 -27  -1    9.00    3.40
  -9 -27   1    7.50    4.00
   9  27  -1    6.80    3.50
   7 -27  -1    5.80    2.60
   7 -27  -1    7.30    3.40
  -7 -27   1   12.50    4.10
   5 -27  -1    3.90    3.40
  -5 -27   1    1.60    3.30
   5 -27  -1    2.30    3.20
   3 -27  -1   70.69    6.90
  -3 -27   1   75.09    7.60
   3 -27  -1   77.19    7.20
  -1 -27   1   95.89    8.10
   1 -27  -1   93.59    7.70
   1 -27  -1   75.39    7.30
  -1 -27  -1   10.50    3.90
  -1 -27  -1   11.70    3.90
   1 -27   1   10.70    4.20
  -3 -27  -1  146.79    9.90
   3 -27   1  152.58   10.40
  -3 -27  -1  163.68   10.30
  -5 -27  -1   84.89    7.60
   5 -27   1   87.79    7.90
  -7 -27  -1   19.30    4.50
   7 -27   1    7.70    3.90
  -9 -27  -1   52.29    6.10
   9 -27   1   67.69    7.20
  11 -27   1   44.10    5.90
 -11 -27  -1   44.50    6.20
  13 -27   1    1.90    3.20
  13 -27   1    3.90    4.10
 -13 -27  -1   -1.20    2.90
 -15 -27  -1    2.00    3.80
  15 -27   1    2.50    3.20
  15 -27   1   -3.70    3.10
  17 -27   1   17.20    7.30
 -17 -27  -1   10.20    4.10
  17 -27   1    7.20    4.70
 -17  27  -1    1.20    7.10
  17  27   1    4.80    3.40
  19 -27   1   10.00    4.10
 -19 -27  -1    5.90    3.90
 -19  27  -1    1.70    4.00
  19  27   1    2.50    3.60
 -21 -27  -1    3.00    3.40
 -21 -27  -1    5.90    2.90
  21 -27   1    1.20    4.10
  21  27   1    5.30    3.70
 -21  27  -1    7.10    4.40
 -23 -27  -1   91.39    6.60
 -23 -27  -1   84.29    8.90
 -23  27  -1   88.79    8.70
 -22 -28   1    0.70    3.90
 -22 -28   1    5.10    3.40
 -22  28   1    3.90    4.70
 -20 -28   1    0.70    4.10
 -20 -28   1   -0.70    2.60
 -20  28   1    4.10    4.50
 -18 -28   1    5.50    3.80
  18  28  -1   -2.30    3.90
 -16 -28   1    9.50    4.30
 -14 -28   1   44.00    6.60
  12 -28  -1    1.80    3.70
 -12 -28   1    6.20    4.30
  10 -28  -1    0.80    1.50
 -10 -28   1    8.30    3.80
  10 -28  -1    7.00    3.50
  -8 -28   1    3.20    3.40
   8 -28  -1    8.40    3.40
   8 -28  -1    5.60    2.90
   6 -28  -1   -2.90    2.90
  -6 -28   1    6.00    3.70
   6 -28  -1    2.10    3.00
   4 -28  -1    7.50    3.60
   4 -28  -1   11.00    3.90
  -4 -28   1    9.80    4.00
   2 -28  -1  219.28   13.10
   2 -28  -1  228.68   13.20
  -2 -28   1  226.48   13.50
   0 -28  -1    3.00    3.60
   0 -28   1    7.30    3.40
   0 -28  -1    2.00    3.50
   2 -28   1   14.80    4.60
  -2 -28  -1   17.60    4.50
  -2 -28  -1   10.70    3.60
  -4 -28  -1   47.40    5.90
   4 -28   1   44.10    6.00
  -4 -28  -1   49.20    5.70
   6 -28   1    2.00    3.50
  -6 -28  -1   -0.60    3.20
   8 -28   1   -2.50    3.40
  -8 -28  -1   11.60    3.80
  10 -28   1   47.60    6.20
 -10 -28  -1   65.39    7.30
 -12 -28  -1    4.00    3.40
  12 -28   1   10.30    4.00
  12 -28   1   12.70    4.50
 -14 -28  -1   -7.40    2.90
  14 -28   1   -4.70    3.20
  14 -28   1    1.10    3.70
 -16 -28  -1    3.80    4.00
  16 -28   1    2.20    5.00
 -18 -28  -1   -0.10    4.50
  18 -28   1   -4.00    2.90
 -18  28  -1    6.90    3.90
 -20 -28  -1   11.90    3.40
  20 -28   1   14.90    4.90
 -20 -28  -1   17.20    4.90
  20  28   1   12.90    4.20
 -20  28  -1   21.30    5.20
 -21 -29   1    5.50    3.20
 -21 -29   1    8.90    4.20
 -21  29   1    6.80    4.50
 -19 -29   1    2.30    4.20
 -19 -29   1    0.30    2.90
  19  29  -1   -6.10    4.70
 -17 -29   1    2.80    3.80
  17  29  -1    8.30    5.40
  15  29  -1   -4.50    4.00
 -13 -29   1    4.00    4.40
  13 -29  -1    3.00    3.60
  13 -29  -1    5.70    3.60
  11 -29  -1    0.60    2.20
 -11 -29   1   -2.10    3.30
  11 -29  -1   -1.60    3.30
   9 -29  -1    1.50    2.00
   9 -29  -1    2.00    3.20
  -9 -29   1    5.70    3.90
   7 -29  -1   45.90    6.10
  -7 -29   1   48.20    6.20
   7 -29  -1   40.00    5.50
   5 -29  -1    3.60    3.60
  -5 -29   1   -1.10    3.80
   5 -29  -1   -4.10    3.20
   3 -29  -1    8.30    5.70
  -3 -29   1   12.30    4.20
   3 -29  -1    7.80    3.80
  -1 -29   1   35.60    5.90
   1 -29  -1   25.50    8.70
   1 -29  -1   28.00    5.20
   1 -29   1   14.10    4.10
  -1 -29  -1   16.50    4.60
  -1 -29  -1   17.20    7.00
   3 -29   1   41.00    6.00
  -3 -29  -1   44.70    5.90
  -5 -29  -1   -3.00    4.70
   5 -29   1    1.80    3.50
  -5 -29  -1    1.30    3.30
  -7 -29  -1    2.00    3.60
   7 -29   1   -0.80    3.30
   9 -29   1    9.20    4.00
  -9 -29  -1    3.60    3.60
   9 -29   1    1.40    3.60
 -11 -29  -1    5.40    3.70
  11 -29   1   17.30    4.80
  11 -29   1    9.20    4.10
  13 -29   1   -4.10    4.60
  13 -29   1    6.70    5.10
 -13 -29  -1   -2.50    3.30
  15 -29   1    4.70    4.00
 -15 -29  -1   14.50    4.20
  17 -29   1   -0.10    3.50
 -17 -29  -1    4.70    4.30
 -19 -29  -1    1.00    3.90
  19 -29   1    9.60    4.90
 -19  29  -1    0.00    4.30
 -20 -30   1   -2.10    3.40
 -20 -30   1    1.30    2.70
 -18 -30   1   -0.20    4.00
 -16 -30   1   -1.70    3.30
  16 -30  -1   -0.80    3.60
  16  30  -1   -3.20    3.90
 -14 -30   1    6.40    4.40
  14 -30  -1    2.90    3.80
  14  30  -1   -3.50    3.70
  12 -30  -1    3.60    4.00
 -12 -30   1    3.70    5.70
  10 -30  -1    1.90    3.90
 -10 -30   1    1.90    3.60
  10 -30  -1   -6.90    3.20
   8 -30  -1    5.00    4.30
   8 -30  -1    3.10    3.70
  -8 -30   1    3.10    4.00
   6 -30  -1    8.60    3.90
  -6 -30   1    8.70    4.20
   6 -30  -1   19.70    4.90
   4 -30  -1    4.70    4.30
   4 -30  -1    0.90    3.50
  -4 -30   1    5.90    3.80
   2 -30  -1    3.50    3.70
   2 -30  -1    1.20    3.40
  -2 -30   1    1.80    3.80
   0 -30  -1    9.40    4.10
   0 -30   1   12.10    4.30
   0 -30  -1   16.50    4.70
  -2 -30  -1    5.60    3.40
  -2 -30  -1    5.80    3.40
   2 -30   1    9.10    3.60
   4 -30   1    3.90    3.70
  -4 -30  -1   -0.40    3.20
  -4 -30  -1    3.80    3.30
  -6 -30  -1    0.00    3.20
   6 -30   1    1.60    3.70
   8 -30   1   -4.00    3.70
   8 -30   1   -4.40    3.40
  -8 -30  -1   -3.30    3.00
 -10 -30  -1   -6.10    3.00
  10 -30   1   -0.20    4.30
  10 -30   1   -0.70    3.70
 -12 -30  -1   -5.10    3.10
  12 -30   1   -2.10    3.40
 -14 -30  -1    0.60    4.30
  14 -30   1    1.20    3.70
  16 -30   1   -1.40    3.20
 -16 -30  -1    1.90    3.60
  18 -30   1   -4.00    3.90
 -18 -30  -1    0.50    3.80
 -17 -31   1    1.10    3.90
  17 -31  -1   -0.80    3.50
 -15 -31   1   -1.20    3.30
  15 -31  -1   -3.60    3.10
  15  31  -1   -5.40    4.40
  13 -31  -1   17.90    4.30
 -13 -31   1   26.40    5.70
  11 -31  -1    1.30    5.60
 -11 -31   1    3.40    3.90
   9 -31  -1    1.30    4.10
  -9 -31   1    0.30    6.40
   7 -31  -1   14.10    4.40
  -7 -31   1   13.00    4.30
   7 -31  -1   22.90    5.50
   5 -31  -1   33.80    5.70
   5 -31  -1   27.00    5.30
  -5 -31   1   35.10    5.90
   3 -31  -1    7.30    4.10
   3 -31  -1    2.30    3.80
  -3 -31   1    5.70    3.60
   1 -31  -1   30.40    5.80
   1 -31  -1   25.60    5.10
  -1 -31   1   28.30    5.70
  -1 -31  -1  107.99    8.80
   1 -31   1   81.79    8.40
  -1 -31  -1   84.69    8.10
  -3 -31  -1   14.90    4.20
  -3 -31  -1    9.80    4.10
   3 -31   1    9.40    4.50
   5 -31   1   -5.60    3.80
  -5 -31  -1    1.80    4.00
   5 -31   1   -0.10    4.20
  -5 -31  -1   -9.40    3.50
   7 -31   1    2.20    4.90
  -7 -31  -1    5.10    3.90
  -9 -31  -1   -4.50    3.20
   9 -31   1    2.50    3.70
 -11 -31  -1   -3.10    3.60
  11 -31   1    2.00    3.60
 -13 -31  -1   -1.10    3.90
  13 -31   1   -1.60    3.80
 -15 -31  -1    1.10    3.60
  15 -31   1   -8.40    3.40
 -17 -31  -1    4.80    3.70
  17 -31   1   -1.00    4.60
 -16 -32   1   -3.70    3.20
  16 -32  -1   -2.70    3.80
  14 -32  -1   15.30    4.60
 -14 -32   1    8.80    4.40
 -12 -32   1    0.10    3.80
  12 -32  -1   -0.90    3.90
  10 -32  -1   -2.40    3.90
 -10 -32   1    0.70    3.70
  -8 -32   1   11.00    4.50
   8 -32  -1   12.40    5.20
  -6 -32   1    1.60    4.70
   6 -32  -1   -6.40    4.20
  -4 -32   1   32.00   11.00
   4 -32  -1   26.40    5.30
  -2 -32   1   41.80    9.00
   2 -32  -1   32.80    8.20
   2 -32  -1   28.50    5.20
   0 -32   1    9.20    7.40
   0 -32  -1   14.30    4.30
   0 -32  -1   13.60    4.90
  -2 -32  -1   -1.30    3.40
  -2 -32  -1   -0.30    4.20
  -4 -32  -1    3.50    3.90
   4 -32   1    7.90    5.00
  -6 -32  -1    6.20    4.00
   6 -32   1    0.40    3.60
   8 -32   1   -1.50    3.90
  -8 -32  -1    1.70    4.10
 -10 -32  -1   12.20    5.70
  10 -32   1    3.20    4.10
  12 -32   1    4.90    4.00
 -12 -32  -1   -0.60    3.70
  14 -32   1   -7.90    3.60
 -14 -32  -1   -3.40    3.60
 -13 -33   1    0.20    4.00
  13 -33  -1   -0.10    4.00
  11 -33  -1   -0.50    3.90
 -11 -33   1    1.30    4.10
  -9 -33   1    9.30    4.40
   9 -33  -1   15.20    4.80
  -7 -33   1    8.80    4.60
   7 -33  -1    5.50    4.50
  -5 -33   1    4.00    3.80
   5 -33  -1    9.20    4.80
   3 -33  -1   49.90    7.50
  -3 -33   1   55.79    6.90
  -1 -33   1    4.80    3.90
   1 -33  -1    5.10    7.90
   1 -33   1   39.00    6.00
  -1 -33  -1   47.00   10.20
   3 -33   1    2.80    3.80
  -3 -33  -1    2.40    4.70
  -5 -33  -1    3.20    4.90
   5 -33   1    0.40    4.10
  -7 -33  -1   -2.40    3.60
   7 -33   1   -1.80    3.70
  -9 -33  -1    1.80    3.70
   9 -33   1    3.80    4.40
  11 -33   1    3.20    4.10
 -11 -33  -1   13.70    4.60
 -13 -33  -1    3.90    4.50
  13 -33   1   -3.30    4.00
  10 -34  -1   -3.20    4.00
 -10 -34   1    0.00    3.80
  -8 -34   1    2.70    4.50
   8 -34  -1    7.90    5.10
   6 -34  -1    3.70    4.30
  -6 -34   1    1.10    4.00
   4 -34  -1    5.70    4.20
  -4 -34   1    1.80    3.90
  -2 -34   1   31.50    5.60
   2 -34  -1   38.70    5.90
   0 -34   1    7.50    4.10
   0 -34  -1    6.60    3.80
   2 -34   1   15.10    4.90
  -2 -34  -1    9.60    4.70
  -4 -34  -1   -2.10    3.90
   4 -34   1   -4.40    4.10
  -6 -34  -1   -1.90    3.60
   6 -34   1    1.50    3.90
  -8 -34  -1   -0.10    3.70
   8 -34   1   -3.80    4.40
  10 -34   1    7.60    4.50
 -10 -34  -1   -7.50    3.90
  -7 -35   1   -1.10    3.80
   7 -35  -1   -2.40    3.70
   5 -35  -1   -0.30    4.50
  -5 -35   1   -1.00    3.70
   3 -35  -1    4.50    4.30
  -3 -35   1   -2.30    3.80
  -1 -35   1   -0.60    4.00
   1 -35  -1    4.30    4.30
   1 -35   1    2.10    4.50
  -1 -35  -1   -3.20    3.90
   3 -35   1    3.90    4.40
  -3 -35  -1    5.00    4.20
   5 -35   1    5.10    4.10
  -5 -35  -1   -0.50    3.70
 -36   0   2    7.40    4.00
 -36   0   2    8.90    3.80
 -34   0   2    2.90    3.50
 -34   0   2    4.50    3.30
  32   0  -2   18.40    5.20
 -32   0   2   18.10    4.60
 -32   0   2   24.90    4.50
 -30   0   2   26.10    4.30
 -30   0   2   24.50    4.10
 -28   0   2   -2.20    2.40
 -28   0   2   -0.50    2.60
  28   0  -2   -8.00    2.40
  26   0  -2  137.99    9.40
 -26   0   2  134.89   10.60
 -26   0   2  148.59    9.00
  24   0  -2    0.40    2.20
 -24   0   2   -1.40    2.50
 -24   0   2   -0.40    2.20
 -22   0   2    7.60    2.30
 -22   0   2    3.80    2.20
  22   0  -2    6.90    2.50
 -20   0   2   38.60    4.00
 -20   0   2   30.80    3.30
  20   0  -2   37.50    4.10
 -18   0   2  219.78   10.90
 -18   0   2  205.38   10.50
 -16   0   2  516.95   23.80
 -16   0   2  521.15   23.60
  16   0  -2  535.75   24.00
 -14   0   2  121.99    6.60
  14   0  -2  114.39    6.60
 -14   0   2  117.19    6.30
 -12   0   2  735.13   31.90
  12   0  -2  708.53   32.00
 -12   0   2  731.43   31.90
  10   0  -2    6.10    1.40
 -10   0   2    6.00    1.40
 -10   0   2    8.40    1.60
   8   0  -2 2676.63  117.79
  -8   0   2 2699.53  117.69
  -8   0   2 2889.61  117.79
  -6   0   2 4530.75  266.27
   6   0  -2 4747.52  238.88
  -4   0   2 9999.00  431.06
   4   0  -2 8672.73  425.46
  -2   0   2   93.69    4.60
   0   0   2 1601.44   68.39
   2   0   2  195.68    8.70
  -4   0  -2  451.55   20.10
   4   0   2  481.35   20.10
  -6   0  -2    5.00    1.00
  -8   0  -2  259.57   11.80
   8   0   2  259.57   11.60
  10   0   2  432.16   19.50
 -10   0  -2  447.66   19.60
 -12   0  -2  117.69    6.30
  12   0   2  113.99    6.10
 -14   0  -2    0.60    1.50
  14   0   2    4.80    1.70
  16   0   2   77.89    5.00
 -16   0  -2   81.49    5.20
 -18   0  -2   24.30    3.40
  18   0   2   17.50    2.70
  20   0   2   32.90    3.80
 -20   0  -2   35.10    4.10
 -22   0  -2   22.10    3.60
  22   0   2   16.80    3.10
 -24   0  -2   78.49    6.50
  24   0   2   76.89    6.30
 -26   0  -2  250.97   13.60
  26   0   2  253.67   13.60
 -28   0  -2  231.48   13.10
  28   0   2  242.78   13.20
 -30   0  -2   38.30    4.80
  30   0   2   49.00    5.50
 -32   0  -2   10.90    4.40
  32   0   2   16.20    4.40
 -34   0  -2    8.80    3.60
  34   0   2    0.00    5.20
 -35  -1   2    4.90    3.90
 -35  -1   2    0.80    3.20
 -35   1   2    2.20    3.50
 -35   1   2    2.10    4.10
 -33  -1   2   -1.00    3.00
  33  -1  -2   -5.10    5.00
 -33  -1   2    3.40    5.70
 -33   1   2    6.80    5.50
 -33   1   2   -0.40    3.50
  33   1  -2   11.30    5.30
 -31  -1   2   30.20    4.70
  31  -1  -2   23.90    6.80
 -31  -1   2   17.20    3.90
 -31   1   2   18.10    4.20
 -31   1   2   25.40    4.20
 -29  -1   2    7.70    3.40
 -29  -1   2    6.90    3.30
  29  -1  -2    2.60    1.30
 -29   1   2   -0.20    2.80
  29   1  -2   -2.90    1.40
 -29   1   2    3.90    3.30
 -27  -1   2    9.10    3.00
 -27  -1   2    1.30    2.90
  27  -1  -2    7.50    3.40
 -27   1   2    6.30    3.00
 -27   1   2    4.40    3.30
  27   1  -2    4.20    3.40
 -25  -1   2   49.60    5.20
  25  -1  -2   49.80    5.50
 -25  -1   2   35.30    4.10
  25   1  -2   40.70    5.00
 -25   1   2   43.20    5.00
 -25   1   2   40.50    4.30
 -23  -1   2    5.30    2.40
  23  -1  -2    4.50    2.80
 -23  -1   2   10.10    2.60
 -23   1   2    8.30    2.60
  23   1  -2    5.40    2.40
 -23   1   2    2.70    2.70
  21  -1  -2    0.80    1.80
 -21  -1   2   -0.20    1.60
 -21  -1   2    1.00    2.10
 -21   1   2    0.40    1.70
 -21   1   2    2.10    2.30
  21   1  -2    1.00    2.00
  19  -1  -2   17.50    3.10
 -19  -1   2   17.40    2.80
 -19  -1   2   15.60    2.80
  19   1  -2    8.10    2.10
 -19   1   2   10.60    2.30
 -19   1   2   19.70    3.00
 -17  -1   2   24.30    2.90
  17  -1  -2   22.40    3.10
  17   1  -2   20.40    2.90
 -17   1   2   22.80    3.00
 -17   1   2   24.20    4.20
  15  -1  -2  249.58   12.30
 -15  -1   2  248.88   11.90
 -15  -1   2  244.78   12.20
  15   1  -2  259.27   12.40
 -15   1   2  259.87   12.20
 -15   1   2  246.68   12.00
  13  -1  -2    7.30    1.70
 -13  -1   2   11.70    2.20
 -13  -1   2    9.20    2.00
 -13   1   2    5.70    1.70
  13   1  -2    7.40    2.10
 -13   1   2    7.80    1.90
 -11  -1   2  340.67   15.20
 -11  -1   2  331.57   15.30
  11  -1  -2  334.37   15.30
  11   1  -2  332.57   15.40
 -11   1   2  330.47   15.30
 -11   1   2  337.27   15.20
  -9  -1   2    1.10    1.20
   9  -1  -2    1.60    1.20
  -9  -1   2    1.70    1.20
  -9   1   2    0.70    1.00
  -9   1   2    3.50    1.40
   9   1  -2    2.60    1.30
  -7  -1   2 1325.27   57.19
  -7  -1   2 1361.06   57.29
   7  -1  -2 1340.87   57.19
  -7   1   2 1324.47   57.09
   7   1  -2 1299.17   57.19
  -5  -1   2 2916.41  121.49
   5  -1  -2 2814.52  121.29
  -5  -1   2 2793.82  121.29
   5   1  -2 2746.23  121.39
  -5   1   2 2828.02  121.19
  -5   1   2 2968.40  121.49
  -3  -1   2 3177.78  131.69
   3  -1  -2 3052.29  131.39
   3   1  -2 2977.70  131.49
  -3   1   2 3141.79  131.69
  -1  -1   2  321.07   14.00
  -1   1   2  311.17   13.90
   1  -1   2   77.99    3.90
   1   1   2   81.19    3.80
   3  -1   2  171.28    7.80
  -3   1  -2  164.98    7.70
  -3   1  -2  175.88    7.80
   3   1   2  186.58    7.70
  -5  -1  -2  148.79    6.80
  -5   1  -2  152.58    6.90
  -7  -1  -2   50.79    2.90
   7  -1   2   47.60    2.80
  -7   1  -2   52.89    3.00
  -9  -1  -2  108.19    5.60
   9  -1   2  107.89    5.50
   9   1   2  110.09    5.50
  -9   1  -2  113.59    5.60
  11  -1   2    2.40    1.50
 -11  -1  -2    3.90    1.60
 -11   1  -2    3.00    1.70
  11   1   2    4.20    1.50
 -13  -1  -2   10.70    2.00
  13  -1   2   10.00    1.90
 -13   1  -2    9.40    2.00
 -15  -1  -2   75.39    5.00
  15  -1   2   78.19    4.90
 -15   1  -2   77.19    5.00
  15   1   2   77.89    4.90
 -17  -1  -2   21.30    2.90
  17  -1   2   21.80    2.80
 -17   1  -2   22.10    3.10
  17   1   2   16.40    2.60
  19  -1   2   11.80    2.40
 -19  -1  -2   14.10    2.60
  19   1   2   16.30    2.80
 -19   1  -2   19.10    3.10
  21  -1   2    1.90    2.00
 -21  -1  -2    0.00    2.00
  21   1   2   -2.00    2.00
 -21   1  -2   -2.90    1.80
  23  -1   2    2.20    2.60
 -23  -1  -2    1.90    2.40
  23   1   2    2.10    4.10
 -23   1  -2    5.50    2.70
  25  -1   2  138.59    8.50
 -25  -1  -2  123.29    8.30
 -25   1  -2  126.19    8.40
  25   1   2  126.09    8.30
  27  -1   2   32.30    4.50
 -27  -1  -2   36.00    4.70
  27   1   2   41.00    4.80
 -27   1  -2   30.00    4.20
 -29  -1  -2    5.70    3.00
  29  -1   2    4.60    3.20
 -29   1  -2    8.60    3.30
  29   1   2    3.30    3.10
  31  -1   2   11.90    4.20
 -31  -1  -2   10.00    3.40
  31   1   2    8.60    3.90
 -31   1  -2   11.70    3.50
 -33  -1  -2    0.40    3.40
  33  -1   2   -1.60    3.50
  33   1   2   -3.40    4.10
 -33   1  -2    5.20    3.20
 -36  -2   2    0.80    3.40
 -36  -2   2    2.10    3.20
 -36   2   2   -3.30    3.60
 -36   2   2   -2.00    3.00
 -34  -2   2   -0.10    3.10
 -34  -2   2   -2.70    2.90
 -34   2   2   -2.60    3.30
 -32  -2   2   -3.90    2.60
 -32  -2   2    1.50    3.20
  32  -2  -2    1.90    4.40
 -32   2   2    2.30    3.10
  32   2  -2    0.30    4.70
 -32   2   2    0.30    3.40
 -30  -2   2    3.60    2.70
 -30  -2   2   -2.10    2.50
 -30   2   2   -2.30    2.60
 -30   2   2    0.80    3.30
 -28  -2   2   -4.10    2.30
  28  -2  -2   -1.60    2.90
 -28  -2   2   -3.70    2.60
  28   2  -2   -1.50    3.10
 -28   2   2    1.30    3.30
 -28   2   2   -1.70    2.40
  26  -2  -2    4.50    3.20
 -26  -2   2    3.00    2.80
  26   2  -2   -1.40    3.00
 -26   2   2   -1.00    2.80
 -26   2   2    0.30    2.50
  24  -2  -2    3.10    2.50
 -24  -2   2    5.40    2.60
 -24  -2   2    5.20    2.50
 -24   2   2    1.50    2.60
 -24   2   2    9.00    3.20
  24   2  -2    7.40    2.70
 -22  -2   2   14.20    3.30
 -22  -2   2   13.40    2.80
  22  -2  -2    8.80    2.70
 -22   2   2    7.70    2.50
  22   2  -2   10.20    2.40
 -22   2   2   13.50    3.00
  20  -2  -2   -0.70    2.00
 -20  -2   2    0.30    1.70
 -20  -2   2    2.10    1.90
  20   2  -2    1.00    1.80
 -20   2   2    0.20    1.90
 -20   2   2   -0.90    1.90
 -18  -2   2   14.70    2.50
 -18  -2   2   12.80    2.30
  18  -2  -2   13.50    2.60
  18   2  -2   13.20    2.50
 -18   2   2   12.60    2.40
 -18   2   2   13.60    2.30
 -16  -2   2   57.09    3.70
  16  -2  -2   53.49    4.20
 -16  -2   2   52.89    4.20
 -16   2   2   50.29    3.90
  16   2  -2   50.19    4.40
 -16   2   2   56.79    4.30
 -14  -2   2   56.59    4.40
  14  -2  -2   60.29    4.40
 -14  -2   2   73.99    4.10
 -14   2   2   59.79    4.30
  14   2  -2   60.19    4.60
 -14   2   2   64.49    4.20
  12  -2  -2    5.80    1.50
 -12  -2   2   10.60    1.80
 -12  -2   2    5.40    1.60
  12   2  -2    6.50    1.70
 -12   2   2    6.60    1.80
 -10  -2   2  141.59    6.70
 -10  -2   2  135.39    6.90
  10  -2  -2  132.59    6.80
  10   2  -2  132.39    7.00
 -10   2   2  133.59    6.80
 -10   2   2  138.29    6.80
   8  -2  -2  218.18   10.10
  -8  -2   2  207.48   10.10
  -8  -2   2  232.58   10.20
  -8   2   2  229.58   10.20
  -8   2   2  222.58   10.10
   8   2  -2  193.08   11.50
   6  -2  -2  120.19    5.70
  -6  -2   2  109.29    5.80
  -6  -2   2  126.29    5.90
   6   2  -2  110.39    5.90
  -6   2   2  119.09    5.70
  -6   2   2  119.99    5.90
  -4  -2   2   15.20    1.70
   4  -2  -2   19.70    1.70
  -4  -2   2   17.20    1.90
  -4   2   2   20.80    1.50
  -4   2   2   10.90    1.90
   4   2  -2   12.90    1.80
  -2  -2   2  310.67   15.00
  -2  -2   2  351.66   15.10
  -2  -2   2  378.36   15.30
   2   2  -2  317.37   15.20
  -2   2   2  371.56   15.20
   0  -2   2    6.10    1.40
   0   2   2    4.80    1.20
   0   2  -2    0.80    1.10
   0   2  -2    3.70    1.00
   2   2   2   19.30    1.40
  -2   2  -2   18.60    1.80
  -2   2  -2   20.80    1.60
  -4   2  -2   13.90    1.40
   6  -2   2    0.60    0.80
  -6  -2  -2    0.80    0.80
  -6   2  -2    0.10    0.90
  -8  -2  -2   65.09    3.60
   8  -2   2   60.19    3.40
   8   2   2   60.59    3.40
  -8   2  -2   62.69    3.60
  10  -2   2    2.70    1.30
 -10  -2  -2    3.90    1.40
 -10   2  -2    3.20    1.50
  10   2   2    3.80    1.30
  12  -2   2   40.80    3.80
 -12  -2  -2   48.00    3.60
  12   2   2   48.10    3.50
 -12   2  -2   49.00    3.60
 -14  -2  -2   13.30    2.20
  14  -2   2   14.40    2.30
 -14   2  -2   11.80    2.40
  14   2   2   12.60    2.10
  16  -2   2   10.60    2.20
 -16  -2  -2   12.90    2.30
 -16   2  -2   12.60    2.40
  16   2   2   12.50    2.20
  18  -2   2   14.20    2.50
 -18  -2  -2   10.50    4.20
 -18   2  -2   16.20    2.90
  18   2   2   12.30    2.50
 -20  -2  -2   -0.30    2.00
  20  -2   2    1.80    1.90
  20   2   2   -0.30    2.00
 -20   2  -2   -0.60    2.10
 -22  -2  -2    4.00    2.30
  22  -2   2   -1.10    2.80
  22   2   2   -2.60    2.10
 -22   2  -2   -0.30    2.50
  24  -2   2   13.00    3.40
 -24  -2  -2   11.70    3.20
 -24   2  -2   27.80    4.40
  24   2   2   15.10    3.60
  26  -2   2   41.50    5.00
 -26  -2  -2   34.40    4.40
  26   2   2   44.50    5.20
 -26   2  -2   34.30    4.80
 -28  -2  -2    8.60    3.20
  28  -2   2    9.90    3.40
  28   2   2   18.20    4.00
 -28   2  -2   10.80    3.30
  30  -2   2    9.30    3.70
 -30  -2  -2   11.40    3.50
  30   2   2    7.90    3.80
 -30   2  -2    6.30    3.10
  32  -2   2   -2.50    3.70
 -32  -2  -2   -1.50    2.80
 -32   2  -2   -1.90    5.90
  32   2   2   -4.20    3.70
 -34  -2  -2    4.40    3.90
 -34   2  -2   -0.60    3.30
  34   2   2   -7.70    3.80
 -35  -3   2    3.90    3.50
 -35  -3   2   -1.30    5.40
 -35   3   2   -1.10    3.60
 -35   3   2    0.20    2.90
 -33  -3   2    0.80    2.90
 -33   3   2    2.60    3.40
  33   3  -2    1.70    4.60
 -31  -3   2    2.50    2.90
  31  -3  -2    6.10    4.40
 -31  -3   2    2.40    2.80
 -31   3   2    0.60    3.30
 -31   3   2    1.60    3.00
  31   3  -2   -1.00    4.20
 -29  -3   2    1.70    2.70
 -29  -3   2    5.50    2.90
  29   3  -2   -3.60    1.30
 -29   3   2    1.90    3.20
 -29   3   2    7.00    3.00
  27  -3  -2   -1.40    3.40
 -27  -3   2    3.60    3.10
 -27  -3   2   -1.10    2.50
  27   3  -2    5.30    3.70
 -27   3   2    1.70    3.00
 -27   3   2   -0.10    2.80
 -25  -3   2   -2.90    2.70
 -25  -3   2   -2.10    2.00
  25  -3  -2   -1.50    2.80
  25   3  -2   -1.70    2.70
 -25   3   2   -2.10    2.70
  23  -3  -2    4.90    2.40
 -23  -3   2    5.60    2.60
 -23  -3   2    4.70    2.00
  23   3  -2    5.20    2.60
 -23   3   2    3.70    2.50
 -23   3   2    4.20    2.40
 -21  -3   2    1.00    1.60
  21  -3  -2    1.70    1.90
 -21  -3   2   -2.20    1.70
 -21   3   2    0.60    2.20
 -21   3   2   -0.10    2.10
  21   3  -2    3.00    2.10
 -19  -3   2   58.19    4.00
  19  -3  -2   57.39    4.70
 -19  -3   2   58.69    4.80
  19   3  -2   55.49    4.80
 -19   3   2   64.39    4.80
 -19   3   2   63.69    4.50
 -17  -3   2   -1.70    1.30
 -17  -3   2   -0.20    1.70
  17  -3  -2    0.70    1.80
 -17   3   2   -0.40    1.60
  17   3  -2    0.00    1.60
 -15  -3   2    5.00    1.80
  15  -3  -2    5.50    2.00
 -15  -3   2    5.40    1.70
 -15   3   2    3.80    1.90
  15   3  -2    3.20    2.00
 -15   3   2   10.40    2.30
 -13  -3   2   21.00    2.90
 -13  -3   2   21.20    2.30
  13  -3  -2   19.80    2.50
 -13   3   2   18.20    2.30
  13   3  -2   22.70    2.90
 -13   3   2   21.30    2.70
 -11  -3   2   17.00    2.20
 -11  -3   2   25.10    2.50
  11  -3  -2   14.20    2.00
  11   3  -2   13.90    2.00
 -11   3   2   15.30    2.00
 -11   3   2   15.70    2.30
  -9  -3   2    9.40    1.60
  -9  -3   2   10.60    1.60
   9  -3  -2    7.40    1.40
  -9   3   2    8.30    1.50
   9   3  -2    6.30    1.60
  -9   3   2    8.60    1.90
  -7  -3   2    3.20    1.40
   7  -3  -2    3.40    1.10
  -7  -3   2    5.10    1.40
  -7   3   2    4.60    1.20
   7   3  -2    3.30    1.50
  -7   3   2    1.70    1.20
  -5  -3   2  228.88   10.00
   5  -3  -2  222.18    9.80
  -5  -3   2  204.48   10.00
  -5   3   2  210.08   10.00
   5   3  -2  217.98   10.10
  -5   3   2  218.58    9.70
  -3  -3   2   42.00    2.80
  -3  -3   2   41.40    2.80
   3  -3  -2   40.80    2.30
   3   3  -2   36.70    2.90
  -3   3   2   42.20    2.70
  -1  -3   2  346.47   15.70
  -1  -3   2  377.26   15.70
  -1  -3   2  346.07   15.80
  -1   3   2  375.26   15.80
   1   3  -2  345.47   15.80
   1  -3   2  475.15   21.30
   1  -3   2  502.85   21.20
   1   3   2  500.95   21.30
  -1   3  -2  479.55   21.40
  -1   3  -2  499.05   21.40
   3  -3   2   34.90    2.20
   3  -3   2   35.10    2.40
   3   3   2   41.30    2.00
  -3   3  -2   35.00    2.40
  -3   3  -2   35.70    2.40
   5  -3   2   18.10    1.90
   5  -3   2   22.90    1.80
  -5   3  -2   22.00    2.00
   7  -3   2   40.70    2.60
  -7  -3  -2   41.80    2.60
  -7   3  -2   38.60    2.70
   9  -3   2    1.40    1.10
  -9  -3  -2    1.90    1.20
  -9   3  -2    0.70    1.30
   9   3   2    1.50    1.10
 -11  -3  -2   36.80    3.00
  11   3   2   29.40    2.80
 -11   3  -2   27.00    3.00
 -13  -3  -2    0.40    1.50
  13  -3   2   -1.00    1.30
 -13   3  -2   -0.40    1.40
  13   3   2    0.20    1.40
  15  -3   2   -2.20    1.30
 -15  -3  -2    0.00    1.60
  15   3   2   -0.50    1.50
 -15   3  -2   -3.30    1.40
 -17  -3  -2   -1.30    1.60
  17  -3   2    0.00    1.60
  17   3   2   -0.20    1.60
  19  -3   2   16.10    2.90
 -19  -3  -2   15.00    2.80
  19   3   2   15.20    2.70
 -19   3  -2   19.40    3.10
 -21  -3  -2    4.80    2.40
  21  -3   2    5.80    2.70
  21   3   2    7.60    2.50
 -21   3  -2    5.10    2.40
  23  -3   2   -1.80    2.20
 -23  -3  -2   -2.70    2.30
  23   3   2   -1.90    2.40
 -23   3  -2   -3.50    2.40
 -25  -3  -2   10.80    3.40
  25  -3   2    8.10    2.90
 -25   3  -2   12.60    3.60
  25   3   2    9.90    3.20
 -27  -3  -2    1.80    2.90
  27  -3   2   -0.50    2.80
 -27   3  -2   -2.40    2.60
  27   3   2    3.50    3.10
  29  -3   2   39.10    5.00
 -29  -3  -2   53.69    5.80
 -29   3  -2   41.70    5.30
  29   3   2   41.20    5.20
  31  -3   2    6.20    3.70
 -31  -3  -2    9.20    3.40
 -31   3  -2    9.60    3.50
  31   3   2    5.30    3.80
 -33  -3  -2   -0.30    2.80
  33  -3   2    6.40    3.50
 -33   3  -2    1.00    2.90
  33   3   2   -0.60    3.90
 -36  -4   2   14.30    4.40
 -36  -4   2    2.00    2.80
 -36   4   2    9.10    4.50
 -36   4   2    2.30    3.70
 -34  -4   2    2.30    3.30
 -34  -4   2    4.70    3.10
 -34   4   2    8.20    3.90
 -34   4   2    5.00    3.70
 -32  -4   2   -2.10    2.50
  32  -4  -2   -1.70    3.70
 -32  -4   2    1.40    3.00
  32   4  -2   -2.80    4.40
 -32   4   2   -0.60    3.40
 -32   4   2    2.30    3.60
 -30  -4   2    2.50    2.90
 -30  -4   2    2.40    2.80
 -30   4   2    6.50    3.40
 -30   4   2    4.00    3.50
 -28  -4   2    9.10    3.00
 -28  -4   2    8.80    3.00
  28   4  -2    3.90    3.50
 -28   4   2    9.20    3.40
 -28   4   2    5.40    3.10
  26  -4  -2    3.90    3.00
 -26  -4   2    5.60    2.80
  26   4  -2    2.70    3.30
 -26   4   2   -0.20    3.00
 -26   4   2    3.10    2.90
  24  -4  -2    1.40    2.20
 -24  -4   2    0.20    2.00
 -24  -4   2    3.60    2.50
 -24   4   2    0.20    2.60
 -24   4   2    0.70    2.40
  24   4  -2    2.60    2.90
 -22  -4   2    8.60    2.40
  22  -4  -2    6.70    2.60
 -22  -4   2    8.10    2.60
 -22   4   2    8.40    2.60
 -22   4   2   11.10    2.80
  22   4  -2    6.10    2.80
  20  -4  -2  151.88    8.60
 -20  -4   2  164.28    8.80
 -20  -4   2  135.09    7.80
 -20   4   2  139.09    8.20
 -20   4   2  166.78    8.70
  18  -4  -2    1.00    2.80
 -18  -4   2    0.90    1.50
 -18  -4   2   -0.20    1.80
 -18   4   2   -0.50    1.80
 -18   4   2    1.70    1.70
 -16  -4   2   16.70    2.40
 -16  -4   2   13.60    2.80
  16  -4  -2    9.70    2.30
  16   4  -2   14.80    2.90
 -16   4   2   14.80    2.30
 -16   4   2   13.00    2.70
 -14  -4   2    2.50    1.60
 -14  -4   2    4.20    2.00
  14  -4  -2    1.00    1.40
 -14   4   2    4.40    2.00
  14   4  -2    0.70    1.50
 -14   4   2    4.70    2.10
  12  -4  -2    0.70    1.30
 -12  -4   2   -0.50    1.40
 -12   4   2   -2.50    1.20
 -12   4   2    0.80    1.40
  12   4  -2    0.80    1.70
 -10  -4   2   26.30    2.30
 -10  -4   2   23.10    2.70
  10  -4  -2   25.90    2.50
 -10   4   2   25.40    2.50
  10   4  -2   23.50    2.70
 -10   4   2   29.70    2.60
   8  -4  -2  832.82   37.40
  -8  -4   2  847.92   37.20
   8   4  -2  865.91   37.40
  -8   4   2  869.21   37.00
  -6  -4   2   12.00    1.90
  -6  -4   2   11.40    1.80
   6  -4  -2   10.50    1.40
  -6   4   2   11.80    1.80
  -6   4   2    9.60    1.40
   6   4  -2    9.30    1.70
  -4  -4   2   83.39    4.70
   4  -4  -2   90.29    4.40
  -4   4   2   95.19    4.80
   4   4  -2   85.49    4.80
  -2  -4   2 1682.13   73.89
  -2  -4   2 1781.42   73.79
  -2  -4   2 1689.73   73.79
  -2   4   2 1796.22   73.89
   2   4  -2 1671.43   73.89
   0  -4   2 1215.08   53.79
   0  -4   2 1292.67   53.79
   0   4  -2 1213.48   53.89
   0   4  -2 1238.18   53.89
   0   4   2 1316.67   53.79
   2  -4   2 1046.50   43.50
   2  -4   2  984.80   43.60
   2   4   2 1042.60   43.40
  -2   4  -2 1018.70   43.60
  -2   4  -2  973.40   43.60
   4  -4   2  146.29    6.80
   4  -4   2  141.19    6.90
  -4   4  -2  146.19    7.00
  -6  -4  -2   13.30    1.50
   6  -4   2   10.20    1.40
   6  -4   2   10.70    1.50
  -6   4  -2   10.50    1.60
  -8  -4  -2    0.70    1.10
   8  -4   2    0.40    1.00
   8   4   2    1.90    0.90
  -8   4  -2    1.50    1.40
 -10  -4  -2  963.30   41.90
  10  -4   2  957.50   42.80
 -10   4  -2  988.80   42.00
  10   4   2  947.61   41.70
 -12  -4  -2   11.00    2.00
  12  -4   2    7.80    1.80
  12   4   2    9.30    1.80
 -12   4  -2   11.10    2.10
  14  -4   2    2.30    1.50
 -14  -4  -2    2.50    1.60
 -14   4  -2    1.60    1.60
  14   4   2    1.40    1.60
 -16  -4  -2   40.50    3.70
  16  -4   2   37.90    3.50
  16   4   2   36.70    3.50
 -16   4  -2   39.70    3.70
  18  -4   2    6.90    2.20
 -18  -4  -2    5.40    3.00
 -18   4  -2    0.50    2.10
  18   4   2    5.10    2.00
 -20  -4  -2  109.39    6.90
  20  -4   2  107.29    6.80
  20   4   2  112.19    6.80
 -20   4  -2  105.99    6.90
  22  -4   2    0.50    2.30
 -22  -4  -2    0.60    2.40
 -22   4  -2    0.80    2.40
  22   4   2    1.10    2.30
 -24  -4  -2  164.58   10.20
  24  -4   2  172.28   10.10
 -24   4  -2  187.88   10.50
  24   4   2  184.88   11.70
 -26  -4  -2    7.70    3.30
  26  -4   2   11.80    3.30
 -26   4  -2   11.70    3.80
  26   4   2   13.20    3.60
  28  -4   2   41.70    5.20
 -28  -4  -2   41.70    5.30
  28   4   2   32.30    4.70
 -28   4  -2   52.39    5.90
 -30  -4  -2   54.59    6.00
  30  -4   2   49.30    6.00
 -30   4  -2   41.80    5.70
  30   4   2   42.60    5.50
  32  -4   2   12.60    4.60
 -32  -4  -2   15.00    4.10
  32   4   2   20.10    4.80
 -32   4  -2   20.20    6.10
 -34  -4  -2   -0.30    3.00
  34   4   2   -1.20    4.30
 -34   4  -2   -0.60    3.30
 -35  -5   2   34.70    5.00
 -35  -5   2   34.30    7.00
 -35   5   2   26.60    4.70
 -35   5   2   25.10    5.10
 -33  -5   2   18.70    4.20
 -33  -5   2   18.30    3.80
  33   5  -2   19.00    7.10
 -33   5   2   26.20    6.80
  31  -5  -2   19.40    4.80
 -31  -5   2   21.10    3.90
 -31  -5   2   19.10    3.60
 -31   5   2   28.70    4.70
  31   5  -2   24.30    5.60
 -31   5   2   21.60    4.80
 -29  -5   2    3.80    2.70
 -29  -5   2    0.80    2.70
  29   5  -2   -4.10    2.40
 -29   5   2    2.50    3.10
 -29   5   2    0.60    3.10
 -27  -5   2    9.40    2.90
 -27  -5   2    7.80    3.10
 -27   5   2   13.00    3.60
  27   5  -2   18.80    4.30
 -27   5   2   12.10    3.40
 -25  -5   2   -1.20    2.50
 -25  -5   2    1.70    2.30
  25  -5  -2    2.90    2.80
  25   5  -2    6.10    3.50
 -25   5   2    2.20    2.90
 -25   5   2    5.30    3.20
  23  -5  -2   17.60    3.20
 -23  -5   2   15.20    3.00
 -23  -5   2   26.80    3.90
  23   5  -2   21.90    3.70
 -23   5   2   23.10    3.80
 -23   5   2   16.80    3.70
 -21  -5   2   23.70    3.20
 -21  -5   2   27.00    3.80
  21  -5  -2   25.20    3.70
 -21   5   2   25.80    3.60
  21   5  -2   27.00    3.80
 -21   5   2   26.40    3.60
 -19  -5   2   57.39    4.10
  19  -5  -2   60.99    4.80
 -19  -5   2   61.59    5.00
 -19   5   2   55.99    4.50
 -19   5   2   60.79    4.80
  19   5  -2   58.09    5.10
  17  -5  -2  144.59    8.10
 -17  -5   2  145.29    8.20
 -17  -5   2  156.08    7.70
 -17   5   2  149.19    8.50
 -17   5   2  139.19    7.90
  17   5  -2  146.09    8.40
 -15  -5   2   45.30    3.40
 -15  -5   2   46.90    4.10
  15  -5  -2   48.70    3.90
 -15   5   2   47.90    4.00
  15   5  -2   53.09    4.30
 -15   5   2   49.40    3.90
 -13  -5   2   64.79    4.00
 -13  -5   2   64.59    4.60
  13  -5  -2   68.99    4.50
  13   5  -2   65.39    4.80
 -13   5   2   60.69    4.30
 -13   5   2   63.29    4.40
  11  -5  -2   -0.60    1.20
 -11  -5   2   -1.40    1.40
 -11  -5   2    1.00    1.30
 -11   5   2   -2.10    1.40
  11   5  -2   -0.70    1.30
 -11   5   2   -0.60    1.40
  -9  -5   2  424.66   20.10
   9  -5  -2  457.55   20.00
  -9  -5   2  461.05   20.10
   9   5  -2  444.76   20.30
  -9   5   2  453.65   19.90
  -9   5   2  445.26   20.10
  -7  -5   2    3.10    1.40
  -7  -5   2    2.60    1.30
   7  -5  -2    2.50    1.20
  -7   5   2    2.40    2.30
   7   5  -2    2.40    1.50
  -7   5   2    1.50    1.10
   5  -5  -2  306.77   13.30
  -5  -5   2  289.07   13.50
  -5  -5   2  288.47   13.60
  -5   5   2  300.97   13.50
  -5   5   2  312.17   13.20
   5   5  -2  288.27   13.70
   3  -5  -2  707.33   30.40
  -3  -5   2  688.63   30.70
  -3  -5   2  695.23   30.80
   3   5  -2  690.73   30.80
  -3   5   2  745.43   30.70
  -1  -5   2 3634.14  164.78
  -1  -5   2 3964.00  164.78
  -1   5   2 4118.99  164.78
   1   5  -2 3739.93  164.88
   1  -5   2 5013.90  212.08
  -1   5  -2 4942.71  212.08
   3  -5   2 1630.34   70.59
   3  -5   2 1699.53   70.59
  -3   5  -2 1611.84   70.59
  -3   5  -2 1647.14   70.69
   5  -5   2   11.50    1.50
   5  -5   2   12.40    1.80
  -5  -5  -2   14.30    1.50
  -5   5  -2   11.30    1.80
  -7  -5  -2  402.86   17.80
   7  -5   2  395.66   17.90
  -7   5  -2  406.56   18.00
  -9  -5  -2  815.02   35.60
   9  -5   2  804.62   36.10
   9   5   2  799.02   35.30
  -9   5  -2  845.62   35.80
 -11  -5  -2    5.90    1.70
  11  -5   2    7.80    1.70
  11   5   2    6.40    1.60
 -11   5  -2    6.70    1.80
  13  -5   2   24.40    2.70
 -13  -5  -2   27.60    2.90
 -13   5  -2   28.20    3.00
  13   5   2   21.90    2.70
  15  -5   2   -0.10    1.40
 -15  -5  -2    1.00    1.80
  15   5   2   -0.20    1.60
 -15   5  -2   -0.90    1.50
  17  -5   2    1.90    1.80
 -17  -5  -2    2.50    2.00
 -17   5  -2    4.40    1.90
  17   5   2    5.80    2.00
  19  -5   2   20.10    3.00
 -19  -5  -2   17.60    2.90
 -19   5  -2   19.40    3.10
  19   5   2   14.80    2.80
 -21  -5  -2   12.60    2.90
  21  -5   2   11.30    4.30
  21   5   2    9.40    2.80
 -21   5  -2    9.10    2.70
  23  -5   2  393.26   19.50
 -23  -5  -2  418.76   19.70
 -23  -5  -2  412.96   18.10
 -23   5  -2  405.06   19.80
  23   5   2  393.96   19.50
 -25  -5  -2   23.50    4.00
  25  -5   2   31.20    4.50
 -25   5  -2   31.30    4.70
  25   5   2   25.50    4.20
 -27  -5  -2   -0.50    2.90
  27  -5   2   -2.70    2.40
  27   5   2   -2.50    3.00
 -27   5  -2   -0.30    3.10
 -29  -5  -2   16.90    3.90
  29  -5   2   10.00    3.60
 -29   5  -2   18.20    3.80
  29   5   2   11.40    3.80
  31  -5   2    1.40    3.40
 -31  -5  -2    2.60    2.80
 -31   5  -2    2.00    3.10
  31   5   2    3.00    3.70
 -33  -5  -2    4.90    3.20
 -33   5  -2    9.90    3.70
  33   5   2    1.60    3.90
 -36  -6   2    4.70    3.10
 -36  -6   2    7.80    4.00
 -36   6   2    7.80    4.20
 -36   6   2    9.40    4.90
 -34  -6   2   61.19    5.50
 -34  -6   2   66.69    6.90
 -34   6   2   63.59    7.00
 -34   6   2   47.20    6.60
 -32  -6   2   20.20    4.60
 -32  -6   2   28.70    4.70
  32  -6  -2   22.40    5.50
 -32   6   2   27.80    4.70
 -32   6   2   20.70    4.70
  32   6  -2   18.70    5.50
 -30  -6   2   19.00    4.10
 -30  -6   2   19.00    3.80
 -30   6   2   22.70    5.30
 -30   6   2   21.10    4.20
 -28  -6   2    3.10    2.70
 -28  -6   2    1.60    2.20
  28   6  -2    2.90    2.60
 -28   6   2    0.60    3.10
 -28   6   2    4.30    3.40
 -26  -6   2    0.50    2.40
 -26  -6   2   -1.00    2.70
  26  -6  -2   -8.30    3.70
 -26   6   2   -0.80    2.60
  26   6  -2   -3.00    3.00
 -26   6   2   -3.30    2.90
  24  -6  -2    6.20    2.70
 -24  -6   2    9.70    2.60
 -24  -6   2    9.70    3.50
 -24   6   2    4.30    3.00
 -24   6   2    5.80    4.10
  24   6  -2    6.50    3.10
 -22  -6   2    8.00    2.30
  22  -6  -2    3.90    2.30
 -22  -6   2    5.70    2.50
 -22   6   2    2.70    2.70
  22   6  -2   11.10    3.10
 -22   6   2   12.20    3.40
 -20  -6   2   -1.20    2.00
  20  -6  -2    3.20    1.90
 -20  -6   2    1.40    1.60
 -20   6   2    2.40    2.10
  20   6  -2    3.00    2.30
 -20   6   2    2.20    2.30
 -18  -6   2    1.40    1.60
 -18  -6   2   -0.10    1.80
  18  -6  -2   -1.30    1.40
 -18   6   2   -2.30    1.70
 -18   6   2    1.00    1.80
  18   6  -2    0.70    1.90
  16  -6  -2   47.30    4.00
 -16  -6   2   49.70    4.50
 -16  -6   2   45.10    3.30
 -16   6   2   40.60    3.90
  16   6  -2   45.40    4.40
 -16   6   2   44.60    3.90
  14  -6  -2   42.80    3.70
 -14  -6   2   43.30    3.20
 -14  -6   2   46.10    4.20
  14   6  -2   47.00    4.20
 -14   6   2   47.20    3.80
 -14   6   2   42.60    3.80
 -12  -6   2   43.10    3.90
 -12  -6   2   51.19    3.30
  12  -6  -2   39.90    3.50
  12   6  -2   46.70    4.00
 -12   6   2   39.40    3.60
 -12   6   2   47.30    3.60
 -10  -6   2   86.29    4.90
 -10  -6   2   84.39    5.30
  10  -6  -2   86.29    5.00
 -10   6   2   94.09    5.10
  10   6  -2   93.59    5.50
   8  -6  -2   12.90    1.80
  -8  -6   2   13.00    2.30
  -8  -6   2   14.30    2.00
  -8   6   2   13.40    2.10
  -8   6   2   12.70    1.80
   8   6  -2   13.10    2.10
  -6  -6   2   -0.40    1.10
  -6  -6   2   -1.20    1.10
   6  -6  -2   -0.30    0.90
   6   6  -2    0.60    1.30
  -6   6   2    0.80    1.20
  -6   6   2    0.70    1.00
   4  -6  -2   60.89    3.40
  -4  -6   2   59.49    3.80
  -4   6   2   61.89    3.70
   4   6  -2   57.39    3.90
  -2  -6   2  242.18   11.50
  -2  -6   2  244.38   11.50
  -2   6   2  273.47   11.40
   2   6  -2  235.68   11.60
   0  -6   2 1240.38   53.99
   0  -6   2 1298.67   53.99
   0   6  -2 1219.88   53.99
   2  -6   2 2701.03  117.19
   2  -6   2 2822.32  117.19
  -2   6  -2 2656.73  117.19
  -2   6  -2 2787.02  117.29
   4  -6   2   98.49    5.10
   4  -6   2   98.29    5.30
  -4  -6  -2  104.69    4.80
  -4   6  -2   93.69    5.30
   6  -6   2  300.17   13.90
   6  -6   2  305.37   13.90
  -6  -6  -2  312.27   13.80
  -6   6  -2  312.37   14.10
  -8  -6  -2   38.60    3.00
  -8   6  -2   37.80    3.20
   8   6   2   40.00    2.60
 -10  -6  -2  242.38   11.30
  10  -6   2  237.88   11.30
 -10   6  -2  234.78   11.40
  10   6   2  236.78   11.00
 -12  -6  -2    9.20    2.00
  12  -6   2    9.40    1.90
 -12   6  -2    7.30    2.00
  12   6   2   10.30    1.80
 -14  -6  -2   56.19    4.30
  14  -6   2   54.89    4.10
 -14   6  -2   58.09    4.40
  14   6   2   57.09    4.10
  16  -6   2   49.50    3.90
 -16  -6  -2   49.80    4.10
  16   6   2   43.00    3.90
 -16   6  -2   48.80    4.30
  18  -6   2   -1.30    1.60
 -18  -6  -2    1.80    2.00
  18   6   2    3.90    2.10
 -18   6  -2   -1.00    1.90
  20  -6   2   20.80    3.70
 -20  -6  -2   24.00    3.50
 -20   6  -2   24.60    3.50
  20   6   2   25.30    3.40
 -22  -6  -2  215.38   11.50
  22  -6   2  211.28   11.40
 -22  -6  -2  214.38    9.80
  22   6   2  204.68   11.30
 -22   6  -2  208.38   11.60
 -24  -6  -2   34.80    2.60
  24  -6   2   26.40    4.00
 -24  -6  -2   30.40    4.20
 -24   6  -2   24.70    4.00
  24   6   2   29.90    6.50
 -26  -6  -2    6.20    3.10
 -26  -6  -2    9.20    2.10
  26  -6   2    8.70    3.00
  26   6   2    3.00    3.10
 -26   6  -2   13.90    3.90
  28  -6   2    1.50    3.10
 -28  -6  -2   -1.80    3.20
  28   6   2   -2.60    3.10
 -28   6  -2    0.20    2.90
 -30  -6  -2    0.20    2.60
  30  -6   2    0.40    3.30
 -30   6  -2   -1.80    3.20
  30   6   2    3.40    3.30
 -32  -6  -2    1.60    5.00
 -32   6  -2   -1.90    3.30
  32   6   2    1.10    3.90
 -35  -7   2    9.00    3.70
 -35  -7   2    4.70    3.20
 -35   7   2    5.70    3.80
 -35   7   2    4.20    4.40
 -33  -7   2   10.30    3.30
 -33  -7   2   14.70    4.20
 -33   7   2   11.80    4.20
 -33   7   2   14.30    4.20
 -31  -7   2    6.20    3.70
 -31  -7   2    1.90    2.60
  31  -7  -2    9.40    4.60
 -31   7   2    3.90    3.80
  31   7  -2    3.80    4.70
 -31   7   2    2.40    3.60
 -29  -7   2   28.20    4.60
 -29  -7   2   29.20    4.20
 -29   7   2   27.20    4.50
 -29   7   2   17.80    4.30
 -27  -7   2   15.00    3.40
 -27  -7   2   19.80    3.80
  27   7  -2   11.80    4.00
 -27   7   2   17.00    3.80
 -27   7   2   17.10    4.50
 -25  -7   2    1.50    2.40
 -25  -7   2   -0.90    2.90
  25  -7  -2    0.30    2.60
  25   7  -2    3.10    3.40
 -25   7   2   -1.10    2.70
 -25   7   2    3.90    3.60
 -23  -7   2    4.30    2.10
 -23  -7   2    5.10    2.70
  23  -7  -2    9.20    3.10
  23   7  -2    6.10    2.70
 -23   7   2    8.00    2.90
 -23   7   2    1.70    5.00
 -21  -7   2    1.70    1.90
 -21  -7   2    0.10    2.30
  21  -7  -2   -0.30    2.00
 -21   7   2    0.70    2.20
  21   7  -2    7.50    2.80
 -21   7   2    3.30    2.70
  19  -7  -2    7.00    2.10
 -19  -7   2    6.00    2.70
 -19  -7   2   12.10    2.30
 -19   7   2   12.80    2.60
 -19   7   2    3.90    2.30
  19   7  -2    8.90    2.80
 -17  -7   2   -0.90    2.00
  17  -7  -2   -3.10    2.30
 -17  -7   2   -1.40    1.20
 -17   7   2    0.10    1.70
 -17   7   2   -2.60    1.80
 -15  -7   2    2.50    3.30
 -15  -7   2    4.40    1.70
  15  -7  -2    2.80    1.50
 -15   7   2    1.00    1.70
  15   7  -2    4.60    2.00
 -15   7   2    5.40    2.20
  13  -7  -2    8.00    1.90
 -13  -7   2    9.30    2.40
 -13  -7   2    9.10    2.00
 -13   7   2    8.30    2.10
 -13   7   2    8.00    2.40
  13   7  -2    9.40    2.40
 -11  -7   2   -0.50    1.30
 -11  -7   2    0.20    1.50
  11  -7  -2   -0.80    1.20
 -11   7   2    2.20    1.80
  11   7  -2    0.60    1.60
 -11   7   2   -0.50    1.50
  -9  -7   2   35.60    3.40
  -9  -7   2   45.60    3.10
   9  -7  -2   40.40    3.10
  -9   7   2   38.10    3.10
  -9   7   2   37.80    4.00
   9   7  -2   39.70    3.60
  -7  -7   2   39.60    3.00
  -7  -7   2   43.10    3.40
   7  -7  -2   49.30    3.40
  -7   7   2   43.10    3.00
   7   7  -2   38.80    3.50
  -7   7   2   41.50    3.20
  -5  -7   2   20.50    2.40
   5  -7  -2   15.70    1.90
  -5   7   2   16.20    2.10
   5   7  -2   16.20    2.30
  -5   7   2   18.00    1.80
  -3  -7   2    4.70    1.50
   3  -7  -2    7.00    1.20
  -3   7   2    6.90    1.50
   3   7  -2    3.90    2.50
  -1  -7   2   12.70    1.80
  -1  -7   2    9.00    1.70
   1   7  -2   12.60    2.10
   1  -7   2  272.97   12.30
   1  -7   2  264.17   12.30
  -1   7  -2  271.87   12.50
  -1   7  -2  260.77   12.40
   3  -7   2  359.16   15.80
  -3  -7  -2  351.26   15.30
   3  -7   2  338.67   15.80
  -3   7  -2  349.96   15.90
  -5  -7  -2   35.00    2.60
   5  -7   2   36.00    2.70
   5  -7   2   33.50    2.90
  -5   7  -2   35.20    3.00
  -7  -7  -2    3.00    1.40
   7  -7   2    0.40    1.40
   7  -7   2    2.50    1.50
  -7   7  -2    0.40    1.50
  -9  -7  -2  119.19    6.40
   9  -7   2  117.79    6.40
   9   7   2  119.29    6.00
  -9   7  -2  123.39    6.60
  11  -7   2   18.50    2.40
 -11  -7  -2   20.30    2.50
  11   7   2   21.70    2.30
 -11   7  -2   19.50    2.60
  13  -7   2   28.70    3.00
 -13  -7  -2   29.10    3.10
  13   7   2   23.30    4.00
 -13   7  -2   23.30    3.00
 -15  -7  -2   -1.30    1.50
  15  -7   2   -0.60    1.40
  15   7   2    3.30    1.70
  17  -7   2   -1.60    1.50
 -17  -7  -2    1.00    1.80
  17   7   2   -2.70    1.70
 -17   7  -2   -2.40    1.70
  19  -7   2   23.50    3.30
 -19  -7  -2   22.70    3.40
  19   7   2   24.80    3.40
 -19   7  -2   23.60    3.30
  21  -7   2   40.50    4.50
 -21  -7  -2   33.80    4.10
 -21   7  -2   40.20    4.80
  21   7   2   39.50    4.60
  23  -7   2    5.40    2.80
 -23  -7  -2    3.10    2.80
 -23  -7  -2    6.50    1.70
 -23   7  -2    6.00    3.40
  23   7   2    7.80    3.10
 -25  -7  -2    2.40    3.10
  25  -7   2    4.60    3.10
  25   7   2    4.50    3.20
 -25   7  -2    1.20    2.80
 -27  -7  -2   -1.80    1.60
 -27  -7  -2    0.40    3.00
  27  -7   2   -1.30    2.90
 -27   7  -2   -2.30    2.60
  27   7   2   -4.60    2.90
  29  -7   2   -0.70    3.20
 -29  -7  -2   -3.70    2.60
 -29   7  -2    0.70    3.10
  29   7   2   -7.20    2.80
 -31  -7  -2    2.50    3.40
  31  -7   2    1.90    3.30
  31   7   2   -9.20    3.30
 -33  -7  -2    4.40    2.90
 -33   7  -2    4.60    3.50
 -34  -8   2    3.00    2.90
 -34  -8   2    2.90    3.50
 -34   8   2    2.20    3.60
 -34   8   2    8.40    4.70
 -32  -8   2    2.10    3.00
 -32   8   2    0.60    3.40
 -32   8   2   -2.80    3.50
  32   8  -2   -6.70    4.40
 -30  -8   2    4.30    2.70
  30  -8  -2    4.10    4.80
 -30  -8   2    5.70    3.30
 -30   8   2    3.70    3.40
 -30   8   2    5.60    4.20
 -28  -8   2    9.60    2.70
 -28  -8   2   10.30    3.50
 -28   8   2    7.80    3.50
  28   8  -2    2.60    2.40
 -28   8   2   11.20    4.20
 -26  -8   2   -0.70    2.20
 -26  -8   2   -0.60    2.70
 -26   8   2   -2.60    2.80
 -26   8   2    1.80    3.40
  26   8  -2   -2.30    3.10
 -24  -8   2   -1.80    2.10
  24  -8  -2   -3.00    2.20
 -24  -8   2    2.60    2.80
 -24   8   2   -3.20    2.70
 -24   8   2    1.40    2.80
  24   8  -2   -3.70    2.50
 -22  -8   2    5.80    3.00
  22  -8  -2    1.30    2.20
 -22  -8   2    6.10    2.10
 -22   8   2    6.10    3.40
  22   8  -2    9.50    3.00
 -22   8   2    5.30    2.60
 -20  -8   2   10.80    3.10
  20  -8  -2    3.70    2.10
 -20  -8   2    4.60    1.80
 -20   8   2    1.40    2.30
  20   8  -2    5.50    2.70
 -20   8   2    6.00    2.50
 -18  -8   2    1.20    2.20
 -18  -8   2    0.50    1.50
  18  -8  -2   -1.10    1.70
  18   8  -2    0.60    2.00
 -18   8   2   -2.20    2.00
 -18   8   2    1.60    1.90
 -16  -8   2   14.50    2.40
 -16  -8   2   15.40    2.70
  16  -8  -2   15.20    2.50
  16   8  -2   11.70    2.60
 -16   8   2   15.30    3.10
 -16   8   2   13.00    2.80
 -14  -8   2    4.10    2.00
 -14  -8   2    4.70    1.80
  14  -8  -2    5.70    2.00
 -14   8   2    4.70    1.90
 -14   8   2    5.20    2.40
  14   8  -2    4.80    2.20
 -12  -8   2   14.00    2.50
 -12  -8   2   21.70    2.60
  12  -8  -2   13.40    2.20
  12   8  -2   13.20    2.60
 -12   8   2   14.70    2.30
 -12   8   2   11.80    2.30
  10  -8  -2   16.00    2.10
 -10  -8   2   14.80    2.40
 -10  -8   2   21.50    2.50
 -10   8   2   17.30    2.30
 -10   8   2   19.60    2.40
  10   8  -2   17.20    2.60
   8  -8  -2   11.00    1.80
  -8  -8   2   10.10    2.10
  -8  -8   2   13.50    2.70
  -8   8   2   15.20    3.70
  -8   8   2    7.50    1.70
   8   8  -2   10.40    2.00
  -6  -8   2   24.20    2.90
   6  -8  -2   31.20    3.60
  -6   8   2   35.80    3.80
   6   8  -2   30.70    3.10
  -6   8   2   25.70    2.50
  -4  -8   2    9.40    1.80
   4  -8  -2    7.10    1.30
   4   8  -2    9.10    1.80
  -2  -8   2   15.30    2.10
  -2  -8   2   22.40    2.50
   2   8  -2   16.60    2.20
   0  -8   2    5.30    1.50
   0  -8   2    4.00    1.50
   0   8  -2    3.10    1.30
   2  -8   2    5.30    1.40
   2  -8   2    7.60    1.70
  -2   8  -2    6.80    1.60
  -2   8  -2    5.50    1.40
   4  -8   2   15.10    2.00
  -4  -8  -2   15.50    1.70
  -4   8  -2   17.10    2.20
  -6  -8  -2    7.70    1.60
   6  -8   2    3.60    1.60
   6  -8   2    4.70    1.40
  -6   8  -2    1.70    1.60
  -8  -8  -2   68.09    4.50
   8  -8   2   73.59    4.50
   8   8   2   66.79    3.80
  -8   8  -2   68.29    4.60
 -10  -8  -2    5.20    1.80
  10  -8   2    4.10    1.60
 -10   8  -2    1.60    1.70
  10   8   2    4.90    1.40
 -12  -8  -2    1.20    0.80
 -12  -8  -2   -0.10    1.70
  12  -8   2   -1.30    1.30
  12   8   2    0.70    1.40
 -12   8  -2   -2.00    1.70
 -14  -8  -2   -0.70    1.50
  14  -8   2   -1.70    1.20
  14   8   2   -0.10    1.50
 -14   8  -2   -2.40    1.70
  16  -8   2    5.40    1.90
 -16  -8  -2    4.20    2.10
 -16  -8  -2    5.20    1.00
 -16   8  -2    4.20    2.10
  16   8   2    4.90    1.90
 -18  -8  -2   32.80    3.80
  18  -8   2   26.40    3.50
 -18   8  -2   38.10    4.30
  18   8   2   31.30    3.60
 -20  -8  -2    0.50    1.10
 -20  -8  -2    2.60    2.70
  20  -8   2   -2.50    2.00
 -20   8  -2   -2.50    2.30
  20   8   2    2.70    2.30
 -22  -8  -2   22.60    3.80
  22  -8   2   19.40    3.60
 -22  -8  -2   18.70    2.00
 -22   8  -2   16.20    3.70
  22   8   2   17.00    3.40
 -24  -8  -2    0.50    3.10
  24  -8   2   -0.90    2.70
  24   8   2   -4.50    4.30
 -24   8  -2    1.70    2.80
 -26  -8  -2    0.10    3.10
  26  -8   2    1.70    3.10
 -26   8  -2    2.30    3.00
  26   8   2   -7.00    2.80
  28  -8   2   -1.60    3.40
 -28  -8  -2    0.80    3.40
 -28   8  -2    0.50    3.20
  28   8   2   -3.30    3.20
 -30  -8  -2    1.30    3.00
  30  -8   2   -3.30    3.00
  30   8   2   -6.90    3.30
 -30   8  -2   -2.90    3.00
 -32  -8  -2    3.50    4.90
 -32   8  -2   -0.20    3.60
  32   8   2   -9.60    3.50
 -35  -9   2    8.10    3.80
 -35  -9   2   -2.20    2.40
 -35   9   2    4.70    4.20
 -33  -9   2    0.50    3.50
 -33  -9   2    0.50    2.90
 -33   9   2   -2.50    3.10
  31  -9  -2    8.60    4.10
 -31  -9   2    3.60    3.20
 -31  -9   2    6.50    2.90
 -31   9   2    7.10    8.50
 -31   9   2    1.90    3.30
  31   9  -2   -2.30    4.40
 -29  -9   2   17.50    4.10
 -29  -9   2   14.10    3.40
 -29   9   2    8.80    4.00
 -29   9   2   19.60    4.60
 -27  -9   2   15.40    3.60
 -27  -9   2    7.00    2.50
 -27   9   2   15.20    3.80
 -27   9   2    9.80    4.00
  27   9  -2   13.20    3.90
 -25  -9   2    5.40    3.20
 -25  -9   2    0.50    2.40
 -25   9   2    2.30    2.90
  25   9  -2    0.90    3.50
 -25   9   2    4.20    3.10
 -23  -9   2   36.50    3.70
  23  -9  -2   47.50    5.00
 -23  -9   2   45.80    5.20
  23   9  -2   41.20    5.60
 -23   9   2   44.50    5.20
 -23   9   2   29.40    4.90
  21  -9  -2    9.50    2.50
 -21  -9   2   13.60    2.60
 -21  -9   2   16.00    3.30
 -21   9   2    3.00    3.00
  21   9  -2    9.30    2.80
 -21   9   2   13.60    3.30
 -19  -9   2   28.80    2.80
 -19  -9   2   30.70    4.20
  19  -9  -2   23.00    3.00
 -19   9   2   27.70    4.20
  19   9  -2   32.90    4.50
 -19   9   2   29.40    3.50
  17  -9  -2  109.89    6.80
 -17  -9   2  108.49    6.20
 -17  -9   2  121.39    7.20
 -17   9   2  103.19    6.80
 -17   9   2  111.79    6.80
  17   9  -2  107.99    7.20
  15  -9  -2    2.00    1.60
 -15  -9   2    3.50    2.30
 -15  -9   2    8.80    2.10
 -15   9   2    4.40    1.90
 -15   9   2    8.60    2.80
  15   9  -2    3.70    2.10
 -13  -9   2   84.09    5.80
  13  -9  -2   89.19    5.60
 -13  -9   2   94.19    5.30
 -13   9   2   86.99    5.60
  13   9  -2   97.29    6.20
 -13   9   2   82.09    5.60
 -11  -9   2   40.90    3.30
 -11  -9   2   44.10    4.10
  11  -9  -2   40.70    3.50
 -11   9   2   41.30    3.70
 -11   9   2   42.90    3.70
  11   9  -2   48.60    4.30
   9  -9  -2   26.10    2.80
  -9  -9   2   30.50    3.10
  -9  -9   2   26.20    2.60
  -9   9   2   30.80    3.10
  -9   9   2   28.70    3.60
   9   9  -2   27.30    3.10
  -7  -9   2   37.20    3.50
   7  -9  -2   33.90    2.90
  -7   9   2   35.30    3.10
   7   9  -2   37.60    3.60
   5  -9  -2   55.29    4.00
  -5  -9   2   42.80    3.70
   5   9  -2   47.90    3.90
   3  -9  -2  259.47   11.50
  -3  -9   2  245.48   11.90
   3   9  -2  241.58   11.90
  -1  -9   2    2.50    1.50
  -1  -9   2    2.60    1.50
   1   9  -2    4.00    1.70
   1  -9   2   73.99    4.40
   1  -9   2   71.49    4.50
  -1   9  -2   73.99    4.50
   3  -9   2  325.07   15.00
  -3  -9  -2  327.17   14.60
   3  -9   2  319.27   15.00
  -3   9  -2  332.17   15.10
   5  -9   2  303.77   14.70
  -5  -9  -2  327.67   14.50
   5  -9   2  330.57   14.80
  -5   9  -2  313.47   14.90
   7  -9   2  610.94   27.90
   7  -9   2  630.34   28.00
  -7  -9  -2  648.64   27.90
  -7   9  -2  636.34   28.20
  -9  -9  -2  217.48   10.30
   9  -9   2  202.58   10.20
  -9   9  -2  205.58   10.40
   9   9   2  206.68    9.70
 -11  -9  -2   84.79    5.30
  11  -9   2   78.29    5.10
  11   9   2   81.59    4.70
 -11   9  -2   82.19    5.40
  13  -9   2   17.20    2.70
 -13  -9  -2   19.10    2.80
 -13  -9  -2   15.40    1.50
 -13   9  -2   18.40    3.20
  13   9   2   14.00    2.30
 -15  -9  -2   -0.30    0.80
  15  -9   2   -2.00    1.40
 -15  -9  -2   -1.10    1.70
 -15   9  -2    1.20    1.80
  15   9   2    0.40    1.60
 -17  -9  -2    2.50    2.20
  17  -9   2    2.10    1.80
 -17  -9  -2    3.70    1.10
 -17   9  -2    2.00    2.20
  17   9   2    2.70    1.90
 -19  -9  -2   77.69    5.90
 -19  -9  -2   78.29    4.10
  19  -9   2   81.99    5.80
 -19   9  -2   82.49    6.20
  19   9   2   72.79    5.60
 -21  -9  -2    3.00    1.30
 -21  -9  -2    1.30    2.60
  21  -9   2    1.00    2.50
  21   9   2   -1.50    2.40
 -21   9  -2    1.70    2.70
  23  -9   2    0.00    2.40
 -23  -9  -2   -5.60    2.60
  23   9   2    0.20    2.90
 -23   9  -2    2.80    3.00
  25  -9   2   18.90    3.70
 -25  -9  -2   13.20    3.60
 -25   9  -2   12.90    4.00
  25   9   2   16.00    3.60
  27  -9   2    0.50    3.20
 -27  -9  -2   -0.50    3.00
 -27  -9  -2    1.70    1.50
 -27   9  -2    3.10    3.20
  27   9   2    1.90    3.20
 -29  -9  -2    3.60    3.00
  29  -9   2    4.50    3.60
  29   9   2    2.40    3.70
 -29   9  -2    2.80    3.30
 -31  -9  -2   -5.50    2.70
  31   9   2   -3.70    3.80
 -31   9  -2   -0.80    3.00
 -33  -9  -2    3.60    3.80
  33  -9   2    8.70    4.60
  33   9   2    3.60    4.40
 -33   9  -2    2.50    3.70
 -34 -10   2   33.20    7.40
 -34 -10   2   18.40    4.10
 -34  10   2   27.40    5.10
 -32 -10   2   18.80    4.40
 -32 -10   2   17.00    3.50
 -32  10   2   24.10    6.90
  32  10  -2   12.80    6.20
 -30 -10   2    9.10    3.20
  30 -10  -2    1.80    5.10
 -30 -10   2   12.80    3.90
  30  10  -2   12.80    5.10
 -30  10   2    9.00    3.70
 -28 -10   2    3.20    2.50
 -28 -10   2    3.50    3.30
 -28  10   2    2.10    3.90
 -28  10   2    5.20    3.20
 -26 -10   2  111.79    7.30
 -26 -10   2  142.79    9.00
  26  10  -2  132.69    9.60
 -26  10   2  126.29    8.70
 -26  10   2  112.69    8.60
 -24 -10   2   86.29    7.20
 -24  10   2   94.79    7.20
 -24  10   2   74.39    6.80
  24  10  -2   95.09    7.80
 -22 -10   2   62.29    4.70
 -22 -10   2   72.39    6.20
  22 -10  -2   62.19    5.60
 -22  10   2   75.69    6.10
 -22  10   2   57.99    5.70
  22  10  -2   68.79    6.40
 -20 -10   2   58.59    5.50
  20 -10  -2   56.59    4.90
 -20 -10   2   50.89    4.00
 -20  10   2   50.69    5.10
  20  10  -2   60.89    5.70
 -20  10   2   48.00    5.00
  18 -10  -2  100.89    6.60
 -18 -10   2  100.29    6.00
 -18 -10   2  117.39    7.10
 -18  10   2  102.89    6.80
 -18  10   2   97.99    6.60
  18  10  -2  102.79    7.20
  16 -10  -2   61.09    4.90
 -16 -10   2   65.39    5.30
 -16 -10   2   60.39    4.20
 -16  10   2   50.99    4.80
  16  10  -2   67.39    5.40
 -16  10   2   61.59    4.80
 -14 -10   2   52.09    4.60
  14 -10  -2   52.79    4.20
 -14 -10   2   47.50    3.70
 -14  10   2   49.30    4.30
 -14  10   2   50.59    4.20
  14  10  -2   47.00    4.60
 -12 -10   2    4.60    1.80
  12 -10  -2    3.90    1.60
 -12 -10   2    4.70    2.00
  12  10  -2    5.90    2.10
 -12  10   2    1.30    2.20
 -12  10   2    6.20    2.10
  10 -10  -2  116.09    6.40
 -10 -10   2  118.59    7.00
 -10 -10   2  116.69    6.40
  10  10  -2  115.19    7.00
 -10  10   2  117.39    6.50
 -10  10   2  112.19    6.70
  -8 -10   2    1.00    1.80
   8 -10  -2   -0.30    1.30
  -8  10   2    0.10    1.50
   8  10  -2   -0.20    1.50
  -6 -10   2   56.39    4.40
   6 -10  -2   61.29    4.00
   6  10  -2   63.99    4.60
  -6  10   2   67.99    4.10
  -4 -10   2  366.86   17.60
   4 -10  -2  387.36   17.20
   4  10  -2  389.66   17.70
  -2 -10   2   23.10    2.70
   2 -10  -2   26.20    2.40
  -2 -10   2   28.60    3.10
   2  10  -2   19.90    2.50
   0 -10   2   25.50    2.70
   0 -10   2   26.80    2.80
   0  10  -2   28.60    3.10
   2 -10   2  268.77   13.20
   2 -10   2  279.87   13.20
  -2 -10  -2  296.37   12.70
  -2  10  -2  270.87   13.00
  -2  10  -2  280.17   13.20
  -4 -10  -2  185.28    8.70
   4 -10   2  181.88    9.10
   4 -10   2  176.88    9.10
  -4  10  -2  182.78    9.30
   6 -10   2  147.79    7.60
   6 -10   2  143.99    7.60
  -6 -10  -2  146.49    7.40
  -6  10  -2  138.19    7.70
   8 -10   2  217.88   10.90
   8 -10   2  225.58   10.90
  -8 -10  -2  222.38   10.90
   8  10   2  223.48   10.30
  -8  10  -2  229.08   11.20
 -10 -10  -2   23.90    3.00
  10 -10   2   17.30    2.50
  10  10   2   21.20    2.20
 -10  10  -2   21.00    3.10
  12 -10   2   12.30    2.30
 -12 -10  -2   17.20    2.60
  12  10   2   22.20    3.70
 -12  10  -2   21.20    3.40
 -14 -10  -2   30.50    3.40
 -14 -10  -2   23.50    1.90
  14 -10   2   19.60    2.80
  14  10   2   26.20    3.00
 -14  10  -2   30.60    3.90
 -16 -10  -2   14.30    1.50
  16 -10   2   11.10    2.20
 -16 -10  -2   15.20    4.20
 -16  10  -2   14.20    2.80
  16  10   2   17.90    2.70
 -18 -10  -2   64.59    3.50
 -18 -10  -2   67.29    5.40
  18 -10   2   59.69    5.00
  18  10   2   62.89    5.10
 -18  10  -2   65.19    5.40
 -20 -10  -2   49.00    2.90
 -20 -10  -2   52.89    5.20
  20 -10   2   48.90    4.90
 -20  10  -2   42.70    5.20
  20  10   2   50.39    5.00
  22 -10   2   13.50    3.10
 -22 -10  -2   17.60    4.10
 -22 -10  -2   17.70    1.90
  22  10   2   17.90    3.50
 -22  10  -2   18.60    4.10
  24 -10   2   26.20    4.00
 -24 -10  -2   26.80    4.50
 -24 -10  -2   23.10    2.20
 -24  10  -2   22.40    4.10
  24  10   2   24.20    5.20
 -26 -10  -2   53.39    5.90
 -26 -10  -2   51.49    3.40
  26 -10   2   67.69    6.20
 -26  10  -2   51.89    6.10
  26  10   2   51.79    5.70
 -28 -10  -2    2.00    2.90
 -28 -10  -2   10.60    1.90
  28 -10   2   10.60    3.80
 -28  10  -2    7.80    3.50
  28  10   2   -1.10    3.30
 -30 -10  -2   -0.50    3.10
  30  10   2   -1.00    3.70
  32 -10   2    6.30    4.30
 -32 -10  -2    9.10    4.20
 -32  10  -2   10.00    4.10
  32  10   2    2.10    4.10
 -33 -11   2   16.50    4.30
 -33 -11   2   25.40    5.50
 -33  11   2   20.60    4.50
 -31 -11   2    5.10    2.90
  31  11  -2    9.70    4.80
 -31  11   2    2.80    3.50
 -29 -11   2    0.40    2.40
 -29 -11   2    1.80    3.40
 -29  11   2    0.70    3.30
 -27 -11   2   18.40    3.40
 -27 -11   2   26.50    4.60
 -27  11   2   13.50    4.20
 -25 -11   2  120.89    7.30
 -25 -11   2  121.29    8.60
  25  11  -2  124.99    9.50
 -25  11   2  113.79    8.40
 -23 -11   2  112.39    7.90
 -23 -11   2  144.49    8.90
 -23  11   2  133.09    8.50
  23  11  -2  129.39    9.20
 -23  11   2  113.49    8.40
 -21 -11   2   57.29    5.70
  21 -11  -2   49.20    4.80
 -21 -11   2   45.30    4.00
  21  11  -2   52.59    5.80
 -21  11   2   49.30    5.20
 -21  11   2   40.90    5.80
 -19 -11   2   50.99    5.30
  19 -11  -2   54.09    4.70
 -19 -11   2   53.09    4.10
 -19  11   2   53.29    5.00
  19  11  -2   48.70    5.40
 -19  11   2   49.40    4.90
 -17 -11   2   17.60    2.70
  17 -11  -2   13.30    2.50
 -17 -11   2   24.40    3.90
  17  11  -2   21.50    3.70
 -17  11   2   24.00    3.30
 -17  11   2   17.50    4.00
 -15 -11   2   60.29    5.00
 -15 -11   2   56.19    4.10
  15  11  -2   57.29    5.30
 -15  11   2   57.69    4.60
 -15  11   2   47.90    4.50
 -13 -11   2   29.90    2.90
  13 -11  -2   24.90    3.10
 -13 -11   2   26.90    3.40
 -13  11   2   27.70    3.30
  13  11  -2   27.60    3.40
 -11 -11   2    0.50    1.80
  11 -11  -2    5.30    1.80
 -11 -11   2    2.70    1.70
 -11  11   2    0.70    1.70
  11  11  -2    2.10    1.90
   9 -11  -2   48.00    3.80
  -9 -11   2   46.90    4.30
  -9  11   2   50.39    4.00
   9  11  -2   52.99    4.50
  -7 -11   2   18.60    3.00
   7 -11  -2   18.40    2.30
   7  11  -2   20.30    2.80
  -7  11   2   25.50    2.70
   5 -11  -2   43.50    3.40
  -5 -11   2   45.80    4.20
   5  11  -2   49.30    4.10
  -3 -11   2   35.20    3.70
   3 -11  -2   38.50    3.10
   3  11  -2   33.60    3.50
  -1 -11   2    6.20    2.00
  -1 -11   2    5.10    1.80
   1  11  -2    7.60    2.00
   1 -11   2    1.60    1.80
   1 -11   2    0.00    1.40
  -1  11  -2    2.30    1.60
   3 -11   2  139.89    7.50
   3 -11   2  141.39    7.60
  -3 -11  -2  141.69    7.10
  -3  11  -2  140.79    7.70
  -5 -11  -2  649.74   28.80
   5 -11   2  626.24   29.00
   5 -11   2  662.83   29.10
  -5  11  -2  672.93   29.30
  -7 -11  -2    9.50    2.00
   7 -11   2    8.20    1.90
   7 -11   2    4.70    1.90
  -7  11  -2    7.60    2.40
   9 -11   2   28.10    3.10
  -9 -11  -2   32.80    3.50
   9  11   2   31.20    2.70
  -9  11  -2   30.60    3.30
  11 -11   2   27.50    3.40
 -11 -11  -2   38.20    3.80
  11  11   2   28.00    4.00
 -11  11  -2   41.00    4.30
 -13 -11  -2    5.50    2.10
  13 -11   2    4.60    1.70
 -13  11  -2    4.70    2.10
  13  11   2    6.70    1.90
  15 -11   2   50.89    4.30
 -15 -11  -2   48.40    4.50
 -15 -11  -2   50.09    3.00
  15  11   2   49.20    4.10
 -15  11  -2   51.79    4.70
 -17 -11  -2   26.20    2.00
  17 -11   2   22.50    3.20
 -17 -11  -2   25.50    3.60
 -17  11  -2   22.70    3.60
  17  11   2   31.20    3.40
  19 -11   2    1.10    2.10
 -19 -11  -2   -0.60    1.10
 -19 -11  -2   -0.30    2.20
  19  11   2   -3.00    2.10
 -19  11  -2    1.50    2.70
 -21 -11  -2   -1.40    2.90
 -21 -11  -2    2.00    1.30
  21 -11   2   -2.20    2.20
  21  11   2    1.20    2.70
 -21  11  -2   -0.50    2.90
 -23 -11  -2   20.30    2.10
 -23 -11  -2   30.40    4.90
  23 -11   2   23.40    4.00
 -23  11  -2   28.00    4.50
  23  11   2   20.40    4.90
 -25 -11  -2   62.59    3.80
 -25 -11  -2   67.99    6.40
  25 -11   2   66.79    6.40
 -25  11  -2   71.79    6.60
  25  11   2   51.59    6.00
 -27 -11  -2   34.00    2.70
 -27 -11  -2   34.50    5.10
  27 -11   2   37.30    5.00
  27  11   2   36.20    5.10
 -27  11  -2   25.00    4.30
 -29 -11  -2    7.30    1.90
 -29 -11  -2    6.30    3.60
  29 -11   2   -0.80    2.30
  29  11   2   -0.30    3.20
 -29  11  -2    7.10    3.60
  31 -11   2    0.10    4.80
 -31 -11  -2    9.70    5.10
 -31  11  -2    0.40    3.20
  31  11   2    4.40    4.10
 -34 -12   2    1.10    3.60
 -34 -12   2    0.40    2.50
 -34  12   2    3.70    3.50
 -32 -12   2    2.90    3.50
 -32 -12   2    0.90    2.60
 -32  12   2    4.90    3.50
 -30 -12   2   -2.20    3.10
  30 -12  -2   -2.30    3.80
 -30 -12   2    1.40    2.70
 -30  12   2   -1.50    3.10
  30  12  -2   -9.20    4.30
 -28 -12   2    2.40    2.50
 -28 -12   2   -2.00    3.00
 -28  12   2   -2.70    3.10
 -26 -12   2    6.20    2.50
 -26 -12   2    4.80    3.40
  26  12  -2    0.90    3.50
 -26  12   2    5.60    3.30
 -24 -12   2   55.49    6.10
 -24 -12   2   51.69    4.60
  24  12  -2   62.09    7.10
 -24  12   2   54.89    6.10
 -22 -12   2   40.50    5.30
  22 -12  -2   22.70    3.90
 -22 -12   2   36.20    4.50
 -22  12   2   31.90    4.20
  22  12  -2   28.60    5.10
 -20 -12   2   33.70    4.50
  20 -12  -2   30.10    4.00
 -20 -12   2   38.40    3.60
 -20  12   2   28.60    4.00
  20  12  -2   46.70    5.60
  18 -12  -2    3.70    2.30
 -18 -12   2    4.30    2.80
 -18 -12   2    2.60    1.70
 -18  12   2    2.60    2.30
  18  12  -2    3.30    2.60
 -16 -12   2    2.80    2.60
 -16 -12   2    3.00    1.90
  16 -12  -2   -0.40    1.50
  16  12  -2    2.10    2.40
 -16  12   2    1.20    2.00
 -14 -12   2   36.40    3.30
 -14 -12   2   37.80    4.40
  14 -12  -2   29.90    4.20
  14  12  -2   31.10    4.50
 -14  12   2   39.40    4.60
  12 -12  -2   -0.50    1.50
 -12 -12   2    2.50    1.80
 -12 -12   2   -0.10    2.10
 -12  12   2   -0.70    1.80
  12  12  -2    1.70    2.10
 -10 -12   2   19.00    2.70
 -10 -12   2   18.40    3.00
  10 -12  -2   15.40    2.50
  10  12  -2   17.80    2.90
 -10  12   2   20.20    3.00
   8 -12  -2   -1.30    1.40
  -8 -12   2   -3.90    1.80
   8  12  -2    2.50    2.10
  -8  12   2   -1.30    1.50
   6 -12  -2   13.80    2.30
  -6 -12   2   16.20    3.00
   6  12  -2   17.90    2.70
  -4 -12   2    2.70    2.10
   4 -12  -2    2.40    1.50
   4  12  -2    6.20    2.00
  -2 -12   2    3.70    2.10
  -2 -12   2    3.30    1.70
   2 -12  -2    5.40    1.70
   2  12  -2    3.30    1.80
   0 -12   2   22.70    2.70
   0 -12   2   26.20    3.20
   0  12  -2   21.70    2.70
  -2 -12  -2   10.10    1.90
   2 -12   2    9.50    2.50
   2 -12   2    7.20    2.00
  -4 -12  -2   38.50    3.40
   4 -12   2   36.10    3.50
   4 -12   2   39.10    3.80
  -4  12  -2   37.40    3.80
  -6 -12  -2   49.40    3.80
   6 -12   2   45.40    3.70
   6 -12   2   41.10    4.00
  -6  12  -2   42.00    4.10
  -8 -12  -2    2.20    1.70
   8 -12   2    1.90    1.60
   8 -12   2    1.40    1.80
  -8  12  -2   -0.90    1.90
 -10 -12  -2   28.20    3.30
  10 -12   2   21.40    2.90
  10  12   2   27.80    3.80
 -10  12  -2   29.70    4.50
  12 -12   2   14.00    2.60
 -12 -12  -2   15.20    2.70
 -12  12  -2   17.10    3.10
  12  12   2   20.60    2.50
 -14 -12  -2   -2.30    1.80
  14 -12   2    1.50    1.70
 -14  12  -2    2.70    2.30
  14  12   2    2.10    1.70
 -16 -12  -2    5.00    1.50
 -16 -12  -2    3.50    2.20
  16 -12   2    2.50    1.90
 -16  12  -2    3.60    2.40
  16  12   2    8.10    2.30
  18 -12   2    7.10    2.50
 -18 -12  -2    9.40    1.70
 -18 -12  -2   11.80    3.20
 -18  12  -2    4.40    2.50
  18  12   2    9.00    2.50
 -20 -12  -2    0.30    1.20
 -20 -12  -2   -3.50    2.50
  20 -12   2    1.20    2.30
  20  12   2   -0.90    2.30
 -20  12  -2    1.40    2.90
  22 -12   2    0.70    2.70
 -22 -12  -2    4.40    1.60
 -22 -12  -2   -4.30    2.80
 -22  12  -2    4.40    3.40
  22  12   2    0.20    2.80
  24 -12   2    9.60    3.20
 -24 -12  -2   10.40    1.80
 -24 -12  -2    8.30    3.70
 -24  12  -2   13.80    3.70
  24  12   2    4.00    3.00
  26 -12   2   15.70    3.90
 -26 -12  -2   14.20    2.10
 -26 -12  -2   10.70    3.60
  26  12   2    7.60    3.50
 -26  12  -2   10.30    3.80
  28 -12   2   -1.20    3.10
 -28 -12  -2   -4.00    2.80
 -28 -12  -2    4.60    1.80
  28  12   2   -1.20    3.50
 -28  12  -2    0.80    2.80
 -30 -12  -2    1.30    3.40
 -30  12  -2    0.20    3.00
  30  12   2   -3.20    3.70
 -32 -12  -2    0.60    3.40
  32 -12   2    2.80    4.30
 -32  12  -2    1.10    3.60
  32  12   2   -2.80    4.40
 -33 -13   2   -0.90    2.60
 -33 -13   2    2.70    3.80
 -33  13   2    9.20    4.00
 -31 -13   2    0.50    2.60
 -31 -13   2    0.70    3.40
  31  13  -2   -3.10    5.50
 -31  13   2    0.30    5.00
 -29 -13   2    8.40    2.90
 -29 -13   2    9.70    3.90
 -29  13   2   16.50    4.70
  29  13  -2    8.10    4.70
 -27 -13   2   -1.40    3.20
 -27 -13   2   -4.40    1.80
 -27  13   2   -2.70    2.80
 -25 -13   2    0.40    3.50
 -25 -13   2    1.80    2.30
 -25  13   2    1.30    3.30
  25  13  -2   -1.20    3.70
 -23 -13   2    7.80    2.90
 -23 -13   2   13.40    3.80
  23  13  -2    7.50    4.00
 -23  13   2    6.00    3.10
  21 -13  -2    7.60    2.80
 -21 -13   2    7.60    2.60
 -21 -13   2    8.20    3.20
 -21  13   2    8.90    3.40
  21  13  -2    8.90    3.80
 -19 -13   2    2.40    1.90
  19 -13  -2    4.40    2.10
 -19 -13   2    6.70    3.10
 -19  13   2    2.30    2.70
  19  13  -2    0.70    2.60
 -17 -13   2   25.60    4.00
 -17 -13   2   21.10    3.10
  17 -13  -2   15.80    2.90
 -17  13   2   15.00    3.10
  17  13  -2   17.40    3.80
  15 -13  -2   14.20    2.60
 -15 -13   2   18.50    2.90
 -15 -13   2   20.30    3.60
  15  13  -2   19.60    3.60
 -15  13   2   14.90    2.90
  13 -13  -2   -1.10    1.50
 -13 -13   2    0.20    2.00
 -13 -13   2    2.80    1.70
  13  13  -2    0.00    2.20
 -11 -13   2    0.60    1.90
 -11 -13   2   -1.40    1.40
  11 -13  -2    0.80    1.60
 -11  13   2   -0.30    1.80
  11  13  -2   -0.30    1.80
  -9 -13   2    5.30    2.40
   9 -13  -2    1.90    1.50
   9  13  -2    5.30    2.10
  -9  13   2    0.80    1.80
   7 -13  -2   33.80    3.40
  -7 -13   2   41.80    4.20
   7  13  -2   38.10    4.00
  -5 -13   2   16.00    3.00
   5 -13  -2   16.90    2.40
   5  13  -2   21.40    3.00
  -3 -13   2   54.59    4.60
   3 -13  -2   52.79    3.90
   3  13  -2   50.39    4.40
  -1 -13   2  121.39    7.20
  -1 -13   2  125.09    7.10
   1  13  -2  130.49    7.20
   1 -13   2    9.30    2.40
  -1 -13  -2    8.70    1.90
   1 -13   2    5.60    1.90
  -1  13  -2    9.00    2.10
   3 -13   2    0.80    1.70
   3 -13   2   -0.70    1.80
  -3 -13  -2   -0.80    1.50
  -3  13  -2   -0.60    1.80
   5 -13   2   23.90    3.20
  -5 -13  -2   23.50    2.70
   5 -13   2   15.30    2.60
  -5  13  -2   22.40    3.10
   7 -13   2    0.40    1.60
   7 -13   2    2.30    1.80
  -7 -13  -2    3.90    1.90
  -7  13  -2    4.20    2.00
  -9 -13  -2    8.10    2.20
   9 -13   2    6.20    1.90
   9 -13   2    8.30    2.30
  -9  13  -2   11.50    4.20
  11 -13   2    2.70    1.80
 -11 -13  -2    2.30    2.00
 -11  13  -2    1.70    2.20
  11  13   2    2.90    1.50
  13 -13   2    2.30    1.90
 -13 -13  -2    1.60    2.00
  13  13   2    0.60    1.60
 -13  13  -2    1.60    2.10
 -15 -13  -2   13.20    1.90
 -15 -13  -2   10.90    2.60
  15 -13   2   11.40    2.70
 -15  13  -2    8.20    2.70
  15  13   2    9.10    2.30
 -17 -13  -2   17.90    2.00
 -17 -13  -2   25.60    3.70
  17 -13   2   13.10    2.90
 -17  13  -2   21.00    3.70
  17  13   2   22.90    3.10
 -19 -13  -2    3.90    2.70
  19 -13   2    1.50    2.30
 -19 -13  -2   -1.30    1.30
 -19  13  -2   -1.50    2.50
  19  13   2    2.30    2.40
  21 -13   2    7.60    3.00
 -21 -13  -2    7.50    1.70
 -21 -13  -2    1.40    3.00
 -21  13  -2   -1.60    3.00
  21  13   2    2.90    2.70
  23 -13   2    3.50    3.00
 -23 -13  -2    4.20    1.50
 -23 -13  -2    5.60    3.30
  23  13   2   -1.30    4.80
 -23  13  -2    3.90    3.40
 -25 -13  -2    0.10    3.30
  25 -13   2   -1.70    2.70
 -25 -13  -2    1.20    1.60
  25  13   2   -4.80    2.80
 -25  13  -2   -1.60    2.90
  27 -13   2    2.20    3.40
 -27 -13  -2    0.00    1.60
 -27 -13  -2   -0.70    2.90
  27  13   2   -0.30    3.40
 -27  13  -2    2.50    3.30
 -29 -13  -2   -2.60    3.00
 -29  13  -2    5.60    4.00
  29  13   2   -3.30    3.50
 -31 -13  -2    6.30    4.10
  31 -13   2   11.10    5.00
 -31  13  -2    7.50    3.80
  31  13   2    7.10    4.50
 -32 -14   2   -1.60    3.50
 -32  14   2    0.10    3.30
 -30 -14   2   15.60    3.50
 -30 -14   2   26.10    6.00
 -30  14   2   27.60    5.40
  30  14  -2   25.60    5.70
 -28 -14   2   -0.30    2.10
 -28 -14   2    0.90    3.50
 -28  14   2   -2.30    3.00
 -26 -14   2    2.00    2.30
 -26 -14   2    1.50    3.40
  26  14  -2   -6.70    2.10
 -26  14   2   -3.50    3.10
 -24 -14   2   10.50    4.00
 -24 -14   2    7.20    2.50
 -24  14   2    9.80    3.60
  24  14  -2    1.80    3.70
 -22 -14   2   23.00    3.60
 -22 -14   2   27.10    4.40
 -22  14   2   36.10    4.70
  22  14  -2   25.30    5.00
 -20 -14   2  107.29    7.70
 -20 -14   2   86.39    6.10
  20 -14  -2   99.19    7.00
 -20  14   2  103.39    7.30
  20  14  -2  100.59    7.90
 -18 -14   2  189.68   10.40
 -18 -14   2  151.98    9.10
  18 -14  -2  162.38    9.60
  18  14  -2  179.78   10.40
 -18  14   2  172.98    9.80
 -16 -14   2   56.29    4.40
  16 -14  -2   62.99    5.00
 -16 -14   2   63.89    5.80
 -16  14   2   58.89    5.10
  16  14  -2   64.39    5.80
 -14 -14   2   -3.30    2.20
 -14 -14   2    0.00    1.70
  14 -14  -2    2.90    1.80
  14  14  -2   -0.80    2.20
 -14  14   2   -2.10    2.00
 -12 -14   2   26.60    3.00
  12 -14  -2   19.60    2.80
 -12 -14   2   36.70    4.10
 -12  14   2   25.50    5.30
  12  14  -2   32.20    4.20
  10 -14  -2   13.70    2.50
 -10 -14   2   15.90    3.10
  10  14  -2   15.40    2.70
 -10  14   2   11.10    2.40
   8 -14  -2  598.54   27.50
  -8  14   2  636.04   27.40
   8  14  -2  598.34   27.90
  -6 -14   2   15.70    3.00
   6 -14  -2    9.90    2.10
   6  14  -2   14.30    2.60
  -4 -14   2   27.90    3.50
   4 -14  -2   25.90    3.00
   4  14  -2   32.30    3.60
  -2 -14   2  214.88   11.30
   2 -14  -2  221.68   10.80
  -2 -14   2  226.88   11.20
   2  14  -2  220.78   11.20
   0 -14   2   21.50    3.10
   0 -14   2   20.80    2.80
   0  14  -2   19.10    2.70
   2 -14   2   57.29    4.50
  -2 -14  -2   64.79    4.30
   2 -14   2   61.39    4.90
   4 -14   2    4.70    2.10
   4 -14   2    8.90    2.20
  -4 -14  -2    7.10    2.00
  -4  14  -2    7.80    2.40
  -6 -14  -2   28.10    3.20
   6 -14   2   28.40    3.50
   6 -14   2   22.90    3.00
  -6  14  -2   36.40    4.30
  -8 -14  -2   17.80    2.70
   8 -14   2   12.30    2.30
   8 -14   2    8.80    3.60
  -8  14  -2   11.70    2.60
  10 -14   2   47.90    4.10
  10 -14   2   47.80    4.40
 -10 -14  -2   51.39    4.40
 -10  14  -2   39.80    4.50
  10  14   2   47.70    3.50
 -12 -14  -2   25.80    3.70
  12 -14   2   26.70    3.50
  12  14   2   25.30    3.00
 -12  14  -2   29.50    3.90
  14 -14   2  134.99    8.20
 -14 -14  -2  149.29    8.60
 -14  14  -2  144.59    8.70
  14  14   2  144.79    7.70
  16 -14   2    4.80    2.30
 -16 -14  -2    8.40    2.90
 -16 -14  -2    8.70    1.90
 -16  14  -2    5.50    3.00
  16  14   2    5.70    2.20
 -18 -14  -2  103.39    7.20
 -18 -14  -2   93.99    5.20
  18 -14   2   93.39    6.70
  18  14   2   98.09    6.40
 -18  14  -2   98.89    7.40
  20 -14   2   19.60    3.30
 -20 -14  -2   22.30    4.30
 -20 -14  -2   19.90    2.20
  20  14   2   27.20    3.90
 -20  14  -2   24.40    4.60
 -22 -14  -2    0.80    2.80
  22 -14   2    1.60    2.60
 -22 -14  -2    1.50    1.50
 -22  14  -2    5.00    3.20
  22  14   2    2.90    3.70
  24 -14   2    6.40    3.40
 -24 -14  -2    6.00    2.10
 -24 -14  -2    8.00    3.40
 -24  14  -2    6.60    3.50
  24  14   2   -0.70    2.90
  26 -14   2    1.60    3.00
 -26 -14  -2    0.30    3.00
  26  14   2   -0.10    3.20
 -26  14  -2   -0.70    3.20
 -28 -14  -2    3.90    3.40
  28  14   2   -5.80    3.20
 -28  14  -2    5.70    6.20
 -30 -14  -2   -2.30    5.90
  30 -14   2    4.10    4.10
 -30  14  -2    2.80    3.40
  30  14   2   -6.60    3.70
 -33 -15   2    2.00    3.60
 -33 -15   2    1.40    2.80
 -33  15   2    6.50    3.90
 -31 -15   2   11.20    4.20
 -31 -15   2   12.80    4.40
 -31  15   2   19.20    4.70
 -29 -15   2   26.90    6.90
 -29 -15   2   26.00    4.10
 -29  15   2   28.30    4.90
  29  15  -2   23.90    5.90
 -27 -15   2   -3.60    3.30
 -27 -15   2   -0.50    2.20
 -27  15   2   -1.50    3.50
 -25 -15   2    6.70    4.00
 -25 -15   2    5.40    2.40
 -25  15   2    4.50    3.90
 -23 -15   2   58.39    5.00
 -23 -15   2   71.29    7.10
  23  15  -2   66.59    7.80
 -23  15   2   67.09    6.60
 -21 -15   2    3.10    3.20
 -21 -15   2    2.30    2.30
  21 -15  -2    0.10    1.10
 -21  15   2    2.00    3.20
  21  15  -2    5.30    3.80
 -19 -15   2  223.68   11.70
 -19 -15   2  214.58   12.30
  19 -15  -2  207.48   11.80
 -19  15   2  223.48   12.00
  19  15  -2  218.48   12.70
  17 -15  -2    3.20    2.10
 -17 -15   2    1.60    2.00
 -17 -15   2    1.40    2.60
 -17  15   2    0.90    2.40
  17  15  -2    0.00    2.40
 -15 -15   2   10.30    2.60
  15 -15  -2    7.10    2.20
 -15 -15   2    8.50    2.90
 -15  15   2   11.50    2.90
  15  15  -2    6.30    2.70
 -13 -15   2   47.20    4.90
 -13 -15   2   42.20    3.80
  13 -15  -2   49.60    4.20
 -13  15   2   48.10    4.50
  13  15  -2   44.60    4.80
 -11 -15   2    8.70    2.70
  11 -15  -2    8.80    2.80
  11  15  -2    8.20    2.60
 -11  15   2    1.70    3.40
  -9 -15   2   23.70    3.70
   9 -15  -2   21.10    3.10
   9  15  -2   18.60    3.90
  -9  15   2   28.40    3.20
   7 -15  -2  105.79    6.30
  -7 -15   2  106.69    7.00
   7  15  -2  106.39    6.80
   5 -15  -2  389.86   18.10
  -5 -15   2  368.56   20.90
   5  15  -2  404.56   18.60
  -3 -15   2  300.47   14.60
   3 -15  -2  302.57   14.40
  -3 -15   2  297.17   14.90
   3  15  -2  310.57   14.80
  -1 -15   2    1.80    2.20
  -1 -15   2   -1.40    1.50
   1  15  -2    6.10    2.10
   1 -15   2  208.58   10.50
   1 -15   2  186.38   10.40
  -1 -15  -2  205.98    9.90
   3 -15   2    9.50    2.20
  -3 -15  -2   10.00    2.20
   3 -15   2   13.50    2.60
  -5 -15  -2    3.70    1.80
   5 -15   2    2.20    1.80
  -5  15  -2    1.20    2.40
  -7 -15  -2   30.00    3.40
   7 -15   2   34.50    3.90
   7 -15   2   29.50    3.40
  -7  15  -2   34.20    3.80
   9 -15   2  162.68    8.90
   9 -15   2  159.78    8.90
  -9 -15  -2  159.68    8.80
  -9  15  -2  166.08    9.30
  11 -15   2   19.50    3.20
 -11 -15  -2   25.90    3.60
  11  15   2   23.60    2.60
 -11  15  -2   23.10    3.60
 -13 -15  -2  262.57   13.30
  13 -15   2  255.97   13.20
  13  15   2  255.87   12.50
 -13  15  -2  265.87   13.60
 -15 -15  -2   11.90    3.20
  15 -15   2   14.00    2.80
  15  15   2   11.90    2.60
 -15  15  -2    7.60    3.00
 -17 -15  -2    0.60    2.60
 -17 -15  -2    1.10    1.50
  17 -15   2    2.80    2.50
 -17  15  -2    3.50    2.90
  17  15   2    4.20    2.40
  19 -15   2   95.39    6.90
 -19 -15  -2   91.39    7.20
 -19 -15  -2   90.79    5.50
  19  15   2   93.59    6.50
 -19  15  -2   91.39    7.40
 -21 -15  -2   17.40    3.90
  21 -15   2   14.50    3.30
 -21  15  -2   16.80    3.60
  21  15   2   15.60    3.40
 -23 -15  -2   10.30    4.00
  23 -15   2    1.70    2.70
 -23  15  -2    6.70    3.30
  23  15   2    3.60    3.20
 -25 -15  -2    1.20    1.70
  25 -15   2   -2.90    3.00
 -25 -15  -2   -1.20    3.40
 -25  15  -2    1.10    3.10
  25  15   2    2.40    3.20
 -27 -15  -2    0.50    1.70
 -27 -15  -2   -0.70    2.90
 -27  15  -2    2.10    4.00
  27  15   2   -3.00    3.20
 -29 -15  -2   -8.10    3.30
 -29 -15  -2    2.00    1.70
  29 -15   2    2.60    4.20
 -29  15  -2    1.50    3.40
  29  15   2    0.20    3.60
 -31 -15  -2   15.90    2.50
 -31 -15  -2    5.80    3.60
  31  15   2    8.70    4.80
 -31  15  -2    9.80    4.00
 -32 -16   2   -1.10    2.30
 -32 -16   2    3.30    3.90
 -32  16   2    2.70    3.60
 -30 -16   2   10.40    3.50
 -30 -16   2   12.20    4.40
 -30  16   2   18.20    4.70
 -28 -16   2   10.50    4.00
 -28 -16   2    4.80    2.70
 -28  16   2   11.50    3.90
  28  16  -2   14.20    5.50
 -26 -16   2    2.20    2.80
 -26 -16   2    7.50    4.00
 -26  16   2   -2.10    3.10
 -24 -16   2   33.60    4.50
 -24 -16   2   43.40    6.20
 -24  16   2   29.20    5.20
 -22 -16   2  161.78    9.50
 -22 -16   2  180.58   11.10
 -22  16   2  174.98   10.60
  22  16  -2  166.38   11.40
 -20 -16   2    4.50    2.50
 -20 -16   2    4.60    3.60
  20 -16  -2    4.10    2.20
  20  16  -2    0.00    3.20
 -20  16   2    4.00    3.00
 -18 -16   2    3.90    2.90
  18 -16  -2   -0.10    2.10
 -18 -16   2    5.00    3.10
 -18  16   2    1.40    2.70
  18  16  -2    4.70    3.20
  16 -16  -2    0.90    1.80
 -16 -16   2    6.10    2.40
 -16 -16   2    6.80    3.20
  16  16  -2    5.20    2.90
 -16  16   2    3.00    2.40
 -14 -16   2    0.90    1.70
  14 -16  -2    0.20    1.50
 -14 -16   2   -0.20    2.40
 -14  16   2    1.60    2.20
  14  16  -2   -4.00    2.00
  12 -16  -2   45.90    4.20
 -12 -16   2   47.40    5.00
  12  16  -2   42.10    4.90
 -12  16   2   36.90    4.30
 -10 -16   2   42.00    4.60
 -10  16   2   37.60    5.80
  10  16  -2   27.50    3.70
  -8 -16   2  122.69    7.70
   8 -16  -2  116.49    6.90
   8  16  -2  119.59    8.40
  -6 -16   2    9.90    2.70
   6 -16  -2    6.30    1.90
   6  16  -2    4.10    2.30
  -4 -16   2   10.20    2.70
   4 -16  -2    9.40    2.20
   4  16  -2    7.70    2.40
  -2 -16   2   -1.80    2.00
  -2 -16   2    2.00    1.70
   2 -16  -2   -1.00    1.30
   2  16  -2   -0.30    1.90
   0 -16   2   43.00    4.80
   0 -16   2   39.60    4.00
   0 -16  -2   46.20    3.70
   0  16  -2   36.80    4.00
  -2 -16  -2    1.90    1.70
   2 -16   2   -3.10    1.70
   2 -16   2   -0.50    1.50
   4 -16   2    9.00    2.40
   4 -16   2    9.80    2.30
  -4 -16  -2    9.10    2.30
   6 -16   2   12.50    2.60
   6 -16   2    7.40    2.10
  -6 -16  -2    9.50    2.40
  -6  16  -2   11.30    2.80
   8 -16   2   62.59    5.00
  -8 -16  -2   64.09    5.00
   8 -16   2   69.19    5.20
  -8  16  -2   60.49    5.30
  10 -16   2   46.50    4.40
 -10 -16  -2   55.79    4.90
  10 -16   2   55.99    5.00
 -10  16  -2   52.49    5.00
  12 -16   2   84.19    6.20
  12 -16   2   68.59    5.50
 -12 -16  -2   84.89    6.10
 -12  16  -2   77.59    6.20
  12  16   2   80.19    5.00
 -14 -16  -2   30.20    4.00
  14 -16   2   25.70    3.60
 -14  16  -2   24.70    3.90
  14  16   2   27.40    3.20
 -16 -16  -2   58.39    5.80
  16 -16   2   63.29    5.40
  16  16   2   58.19    4.90
 -16  16  -2   56.39    5.90
  18 -16   2    1.00    2.30
 -18 -16  -2    0.20    1.70
 -18 -16  -2    3.20    3.20
  18  16   2    0.00    2.40
 -18  16  -2   -0.30    2.70
 -20 -16  -2   24.10    4.60
 -20 -16  -2   26.50    3.00
  20 -16   2   23.50    4.20
  20  16   2   21.50    3.60
 -20  16  -2   22.80    4.30
  22 -16   2   37.10    5.20
 -22 -16  -2   31.50    4.70
 -22 -16  -2   32.00    2.80
  22  16   2   36.60    5.60
 -22  16  -2   26.70    4.60
 -24 -16  -2   -0.90    3.10
  24 -16   2    4.10    3.30
 -24 -16  -2    3.90    1.70
 -24  16  -2   -0.20    3.10
  24  16   2    0.80    3.00
 -26 -16  -2    3.40    1.70
 -26 -16  -2    7.00    3.40
  26  16   2   -0.80    3.10
 -26  16  -2    4.30    3.30
 -28 -16  -2    2.90    1.70
  28 -16   2    4.40    4.00
 -28 -16  -2    1.40    3.90
  28  16   2   -7.70    3.20
 -28  16  -2    4.20    3.70
  30 -16   2   17.70    6.80
 -30 -16  -2   10.70    3.90
  30  16   2   -0.60    4.10
 -30  16  -2   11.10    4.10
 -31 -17   2   -1.30    3.70
 -31 -17   2    1.70    2.60
 -31  17   2   -2.00    3.80
 -29 -17   2    3.60    3.70
 -29 -17   2   -0.10    2.60
  29  17  -2    0.40    6.50
 -27 -17   2    1.00    2.20
 -27 -17   2    1.60    3.30
  27  17  -2    8.90    5.00
 -27  17   2    4.50    3.60
 -25 -17   2   13.20    3.30
 -25 -17   2   15.40    4.30
 -25  17   2    9.00    3.90
 -23 -17   2   12.00    4.50
 -23 -17   2    9.50    3.10
  23  17  -2    2.50    3.30
 -23  17   2    6.50    4.00
 -21 -17   2   20.60    4.10
 -21 -17   2   24.10    3.90
  21  17  -2   24.90    5.20
 -21  17   2   27.60    4.70
 -19 -17   2    2.10    3.40
 -19 -17   2    9.20    3.10
  19 -17  -2    5.00    2.70
  19  17  -2    9.20    3.90
 -19  17   2    1.10    2.80
 -17 -17   2   23.20    4.50
  17 -17  -2   18.70    3.50
 -17  17   2   16.40    3.50
  17  17  -2   23.20    4.40
 -15 -17   2    4.90    2.90
 -15 -17   2    1.80    2.20
  15 -17  -2    3.20    2.10
 -15  17   2    5.10    2.80
  15  17  -2    3.90    2.70
 -13 -17   2    4.40    2.60
  13 -17  -2    2.20    1.80
  13  17  -2    5.40    2.80
 -13  17   2    4.50    2.60
 -11 -17   2   13.40    3.00
  11 -17  -2   14.20    2.50
 -11  17   2   17.60    3.20
  11  17  -2   20.10    3.50
   9 -17  -2    0.30    1.90
  -9 -17   2    0.50    2.20
   9  17  -2    1.00    2.20
  -7 -17   2   53.39    5.10
   7 -17  -2   46.80    4.20
   7  17  -2   41.40    4.50
   5 -17  -2    5.80    1.90
  -5 -17   2   -3.70    1.90
   5  17  -2    0.50    2.00
  -3 -17   2    2.10    1.90
  -3 -17   2    3.00    2.40
   3 -17  -2    1.20    1.80
   1 -17  -2    1.10    1.70
  -1 -17   2    0.60    1.70
  -1 -17   2   -0.80    2.00
   1 -17  -2   -0.40    1.70
   1  17  -2    0.60    2.90
  -1 -17  -2    1.80    1.90
   1 -17   2   -0.10    2.00
   1 -17   2    0.30    1.90
   3 -17   2    8.40    2.60
  -3 -17  -2    6.90    2.20
   3 -17   2    9.50    2.30
   5 -17   2    4.60    1.90
  -5 -17  -2    8.70    2.40
   5 -17   2    4.60    2.30
  -7 -17  -2   -0.30    1.80
   7 -17   2   -1.90    1.80
   7 -17   2    1.50    2.30
  -7  17  -2    0.10    2.10
  -9 -17  -2    4.20    3.30
   9 -17   2    3.10    2.10
   9 -17   2    2.70    2.50
  -9  17  -2    0.20    2.60
 -11 -17  -2    0.90    2.30
  11 -17   2    2.30    2.40
  11 -17   2    0.10    1.80
 -11  17  -2    0.20    2.50
 -13 -17  -2    5.70    2.80
  13 -17   2    5.90    2.40
  13 -17   2    5.80    2.90
 -13  17  -2    6.70    2.90
  13  17   2    8.50    2.20
  15 -17   2   17.00    3.40
 -15 -17  -2   21.20    3.70
 -15  17  -2   18.80    3.70
  15  17   2   22.70    3.10
  17 -17   2   10.30    3.40
 -17 -17  -2   14.70    2.50
 -17 -17  -2   15.80    3.90
  17  17   2    9.20    2.90
 -17  17  -2   11.50    3.80
 -19 -17  -2   -3.80    1.40
 -19 -17  -2   -2.20    3.10
  19 -17   2    0.90    2.40
 -19  17  -2    0.30    3.10
  19  17   2   -3.10    2.40
 -21 -17  -2   10.30    3.70
 -21 -17  -2   16.40    2.60
  21 -17   2    7.90    3.20
  21  17   2    7.50    4.80
 -21  17  -2    8.60    3.70
  23 -17   2   -0.20    2.80
 -23 -17  -2   -2.60    3.10
 -23 -17  -2    1.70    1.60
 -23  17  -2    2.60    3.20
  23  17   2   -0.90    2.70
 -25 -17  -2   15.30    4.40
 -25 -17  -2   10.80    2.20
 -25  17  -2    7.10    4.00
  25  17   2    7.40    3.60
 -27 -17  -2   -2.20    1.50
  27 -17   2   -2.40    3.60
 -27 -17  -2   -3.30    3.30
 -27  17  -2    1.00    3.50
  27  17   2   -4.90    3.30
 -29 -17  -2    6.20    4.10
 -29 -17  -2    3.50    1.80
  29 -17   2    1.60    4.00
 -29  17  -2    4.20    3.70
  29  17   2   -1.60    3.80
 -30 -18   2    3.60    2.70
 -30 -18   2    3.30    4.30
 -30  18   2    2.80    4.00
 -28 -18   2   -1.20    3.80
 -28 -18   2    1.80    2.70
 -28  18   2   -2.90    3.60
  28  18  -2   -2.70    4.80
 -26 -18   2    0.80    3.60
 -26 -18   2   -2.10    2.50
 -26  18   2    3.80    3.70
  26  18  -2   -5.40    4.10
 -24 -18   2    5.00    2.90
 -24 -18   2   15.00    4.10
 -24  18   2   -1.40    3.20
 -22 -18   2   34.20    5.50
 -22 -18   2   36.40    4.80
 -22  18   2   45.60    5.30
  22  18  -2   22.60    5.00
 -20 -18   2  107.59    7.20
 -20 -18   2  121.49    8.80
 -20  18   2  108.09    8.20
  20  18  -2  105.09    9.00
 -18 -18   2    8.40    3.60
 -18 -18   2    8.00    2.90
  18 -18  -2    3.30    2.80
  18  18  -2    6.60    3.40
 -18  18   2    6.50    3.40
  16 -18  -2    2.80    2.60
 -16 -18   2    4.80    2.40
 -16 -18   2    3.20    3.00
  16  18  -2   -0.40    2.90
 -16  18   2    3.70    2.80
  14 -18  -2   10.70    2.70
 -14 -18   2    8.10    3.10
 -14 -18   2    6.00    3.20
  14  18  -2   11.30    3.60
 -14  18   2   12.30    3.20
  12 -18  -2   -2.20    1.80
 -12 -18   2   -0.10    2.60
 -12  18   2    1.30    2.30
  12  18  -2   -2.50    2.50
 -10 -18   2    0.40    2.50
  10 -18  -2   -2.10    1.40
  10  18  -2   -1.90    2.20
  -8 -18   2   11.40    2.90
   8 -18  -2    5.90    2.10
   8  18  -2    6.10    2.70
  -6 -18   2    1.30    2.20
   6 -18  -2    6.30    3.20
   6  18  -2    0.50    1.90
  -4 -18   2   21.20    3.60
   4 -18  -2   14.40    2.70
   4  18  -2   13.40    2.90
  -2 -18   2   -0.10    1.60
   2 -18  -2    0.90    1.60
  -2 -18   2    2.00    2.60
   2 -18  -2   -1.60    1.80
   2  18  -2    1.20    1.80
   0 -18  -2    8.50    2.40
   0 -18   2    9.50    3.50
   0 -18   2    7.40    2.80
  -2 -18  -2    6.80    2.20
   2 -18   2    4.00    2.20
   2 -18   2    1.20    2.40
  -4 -18  -2   -0.20    2.10
   4 -18   2    0.40    2.20
   4 -18   2    0.30    1.70
  -6 -18  -2    3.80    2.40
   6 -18   2    4.60    2.60
   6 -18   2    1.10    2.10
  -6  18  -2    5.80    2.70
   8 -18   2   13.60    2.90
   8 -18   2   16.00    3.30
  -8 -18  -2   15.40    3.30
  -8  18  -2   14.60    3.30
 -10 -18  -2   -1.50    2.30
  10 -18   2   -1.50    2.00
  10 -18   2   -2.20    1.80
 -10  18  -2    3.50    2.90
  12 -18   2    0.80    2.40
  12 -18   2    4.20    2.30
 -12 -18  -2    2.60    2.60
 -12  18  -2    1.90    2.60
  14 -18   2    2.30    2.20
 -14 -18  -2    0.70    2.70
  14 -18   2   -2.20    2.60
  14  18   2   -0.70    1.90
 -14  18  -2   -2.70    3.10
 -16 -18  -2   -2.30    2.80
  16 -18   2    2.00    2.50
 -16  18  -2    6.50    3.20
  16  18   2    5.60    2.50
 -18 -18  -2    0.40    2.90
  18 -18   2    1.90    2.70
 -18 -18  -2    0.60    1.70
  18  18   2   -3.60    2.20
 -18  18  -2    0.30    3.20
 -20 -18  -2    1.80    2.00
 -20 -18  -2    2.00    3.20
  20 -18   2    2.90    2.90
 -20  18  -2    1.20    3.30
  20  18   2   -0.20    4.10
 -22 -18  -2   -0.30    3.10
 -22 -18  -2   -0.90    1.70
  22 -18   2    1.80    2.90
 -22  18  -2   -3.20    2.90
  22  18   2   -1.60    2.60
 -24 -18  -2    3.40    1.80
 -24 -18  -2    4.50    3.50
  24  18   2   -2.60    2.80
 -24  18  -2    4.60    3.70
  26 -18   2    4.30    4.10
 -26 -18  -2    0.70    1.70
 -26 -18  -2    4.40    3.50
  26  18   2   -3.60    3.20
 -26  18  -2    1.30    3.50
 -28 -18  -2   -0.20    1.70
 -28 -18  -2   10.00    6.20
  28 -18   2    2.20    4.10
  28  18   2   -5.90    3.50
 -28  18  -2    0.80    3.50
 -31 -19   2   15.80    4.60
 -31 -19   2   11.10    3.30
 -31  19   2   21.10    5.00
 -29 -19   2    2.10    2.60
 -29 -19   2    3.60    4.00
 -29  19   2   -4.40    3.00
 -27 -19   2   -4.80    4.20
 -27 -19   2    0.70    2.80
 -27  19   2    1.10    3.30
  27  19  -2   -0.90    4.50
 -25 -19   2   19.70    5.00
 -25 -19   2   11.30    3.30
 -25  19   2    4.70    3.80
  25  19  -2    4.10    6.10
 -23 -19   2   17.20    3.70
 -23 -19   2   22.60    4.60
 -23  19   2   24.00    4.50
 -21 -19   2  151.58    9.80
 -21 -19   2  111.39    7.70
  21  19  -2  103.99    9.30
 -21  19   2  138.59    9.10
  19 -19  -2    1.20    1.30
 -19 -19   2   -0.30    3.20
 -19 -19   2    1.10    2.30
 -19  19   2    1.10    3.30
  19  19  -2   -1.80    3.90
 -17 -19   2    1.50    2.50
 -17 -19   2   -0.30    3.20
  17 -19  -2    5.40    2.70
 -17  19   2    9.90    3.70
  17  19  -2    7.20    3.80
 -15 -19   2   20.20    4.00
  15 -19  -2   24.80    3.60
 -15 -19   2   22.60    3.80
  15  19  -2   30.10    5.20
 -15  19   2   22.90    3.80
  13 -19  -2    4.80    2.30
 -13 -19   2    9.50    3.60
 -13  19   2    5.30    2.80
  13  19  -2    3.50    2.70
  11 -19  -2    0.60    1.80
 -11 -19   2    2.20    2.50
  11  19  -2    0.30    2.40
   9 -19  -2   26.60    3.40
  -9 -19   2   22.30    4.10
   9  19  -2   18.80    3.60
  -7 -19   2    8.50    2.90
   7 -19  -2    7.00    2.20
   7  19  -2   11.50    2.90
  -5 -19   2  177.28   10.20
   5 -19  -2  175.78    9.70
   5  19  -2  175.88    9.90
  -3 -19   2  149.99    8.80
  -3 -19   2  133.29    8.20
   3 -19  -2  127.19   10.20
   3  19  -2  143.09    8.20
  -1 -19   2   22.40    3.50
   1 -19  -2   22.20    3.20
  -1 -19   2   25.50    3.60
   1 -19  -2   25.70    3.70
   1  19  -2   28.10    3.40
   1 -19   2    3.20    2.10
   1 -19   2    2.70    2.50
   3 -19   2   65.39    5.80
   3 -19   2   70.99    5.50
  -3 -19  -2   63.19    6.90
   5 -19   2   37.60    4.30
   5 -19   2   44.50    4.90
  -5 -19  -2   40.40    4.40
   7 -19   2   53.59    5.00
  -7 -19  -2   56.39    5.10
   7 -19   2   51.59    5.40
  -7  19  -2   59.19    5.60
  -9 -19  -2   94.99    6.80
   9 -19   2  101.59    7.10
   9 -19   2   92.49    6.60
  -9  19  -2   91.59    7.00
  11 -19   2   24.80    3.90
  11 -19   2   18.00    3.20
 -11 -19  -2   22.80    3.70
 -11  19  -2   22.80    4.30
  13 -19   2   17.30    3.50
  13 -19   2   12.70    3.20
 -13 -19  -2   14.00    3.60
 -13  19  -2   16.60    3.90
  15 -19   2    3.30    2.60
  15 -19   2    8.00    3.60
 -15 -19  -2    4.90    3.00
  15  19   2    3.80    2.30
 -15  19  -2    4.50    3.40
 -17 -19  -2   26.90    4.40
  17 -19   2   24.00    3.90
 -17  19  -2   22.40    4.40
  17  19   2   30.20    3.80
 -19 -19  -2   47.50    3.90
 -19 -19  -2   56.29    6.30
  19 -19   2   55.19    5.90
 -19  19  -2   57.79    6.50
  19  19   2   54.29    7.20
  21 -19   2    8.90    3.70
 -21 -19  -2    7.90    2.20
 -21 -19  -2   10.10    3.60
  21  19   2    6.20    3.00
 -21  19  -2    9.60    3.70
 -23 -19  -2    2.70    1.90
 -23 -19  -2    3.80    3.40
 -23  19  -2    0.90    4.00
  23  19   2    1.10    2.90
 -25 -19  -2    4.80    2.00
 -25 -19  -2   -3.20    2.80
  25 -19   2    3.30    3.20
  25  19   2   -4.30    2.90
 -25  19  -2    7.60    4.00
 -27 -19  -2   -0.60    3.40
  27 -19   2   12.20    4.90
 -27 -19  -2    0.30    1.70
  27  19   2   -6.50    3.10
 -27  19  -2   -0.10    3.80
 -30 -20   2   12.70    4.50
 -30 -20   2   11.00    3.40
 -30  20   2    7.10    4.60
 -28 -20   2    0.10    2.50
 -28 -20   2    0.50    3.90
 -28  20   2   -3.40    3.90
 -26 -20   2    6.30    3.40
 -26 -20   2    8.20    6.10
  26  20  -2   10.70    5.30
 -26  20   2    4.20    3.70
 -24 -20   2    7.20    4.00
 -24 -20   2    7.60    2.90
 -24  20   2    3.30    3.40
 -22 -20   2  173.78   11.00
 -22 -20   2  134.09    8.90
 -22  20   2  156.88   10.30
 -20 -20   2   11.60    3.90
  20 -20  -2    1.00    1.70
 -20 -20   2    5.10    2.90
  20  20  -2   11.00    4.20
 -20  20   2    7.60    3.90
  18 -20  -2    0.20    1.40
 -18 -20   2   -2.10    2.30
 -18 -20   2   -5.70    2.90
 -18  20   2   -1.90    3.10
  18  20  -2   -5.20    3.70
  16 -20  -2   25.00    4.20
 -16 -20   2   28.40    4.40
 -16 -20   2   32.00    4.80
 -16  20   2   32.70    4.70
  16  20  -2   33.90    5.50
  14 -20  -2   45.90    4.90
 -14 -20   2   34.00    4.80
 -14  20   2   46.80    5.10
  14  20  -2   37.70    5.00
  12 -20  -2    3.90    2.60
 -12 -20   2    6.60    3.60
  12  20  -2    5.40    3.00
 -10 -20   2   45.30    5.20
  10 -20  -2   45.00    4.60
  10  20  -2   37.70    4.50
   8 -20  -2  154.68    8.70
  -8 -20   2  143.79    9.30
   8  20  -2  143.39    9.00
  -6 -20   2    2.60    2.50
   6 -20  -2    0.00    1.90
   6  20  -2    5.10    2.40
  -4 -20   2    2.40    2.60
  -4 -20   2    2.70    2.10
   4 -20  -2    1.60    2.00
   4  20  -2    2.80    2.30
  -2 -20   2   50.89    5.40
   2 -20  -2   53.39    4.70
  -2 -20   2   46.60    4.70
   2 -20  -2   48.30    4.60
   2  20  -2   46.70    4.70
   0 -20  -2   38.30    4.10
   0 -20   2   42.20    4.70
   0 -20  -2   43.20    4.40
   0 -20   2   39.50    4.50
   2 -20   2    9.80    2.70
  -2 -20  -2    8.30    2.70
   2 -20   2    8.30    3.20
  -4 -20  -2    2.90    2.70
   4 -20   2    1.60    1.90
   4 -20   2   -2.30    2.30
   6 -20   2    6.90    2.80
   6 -20   2    1.90    2.00
  -6 -20  -2    3.40    2.50
   8 -20   2  206.88   11.80
  -8 -20  -2  219.48   11.80
   8 -20   2  207.68   11.70
  -8  20  -2  225.48   12.10
  10 -20   2   57.49    5.40
  10 -20   2   64.49    6.00
 -10 -20  -2   53.19    5.70
 -10  20  -2   66.59    6.30
 -12 -20  -2   48.60    5.60
  12 -20   2   37.90    5.10
  12 -20   2   33.40    4.30
 -12  20  -2   42.10    5.20
  14 -20   2    8.20    3.10
  14 -20   2    5.90    2.70
 -14 -20  -2   11.50    3.60
 -14  20  -2    3.00    3.20
 -16 -20  -2   19.30    4.30
  16 -20   2   15.80    4.00
  16 -20   2   14.80    3.80
  16  20   2   18.20    3.10
 -16  20  -2   14.90    3.70
 -18 -20  -2   51.29    6.00
  18 -20   2   56.39    6.00
  18  20   2   52.49    6.00
 -18  20  -2   52.79    6.20
 -20 -20  -2   65.99    4.40
 -20 -20  -2   56.89    6.50
  20 -20   2   49.10    5.90
 -20  20  -2   57.29    6.80
  20  20   2   52.99    5.30
 -22 -20  -2    1.60    3.30
 -22 -20  -2   -1.60    1.80
  22  20   2    0.10    2.90
 -22  20  -2    1.60    3.50
 -24 -20  -2    1.30    1.90
 -24 -20  -2   -1.20    2.80
  24 -20   2    4.50    3.50
 -24  20  -2   -5.00    5.00
  24  20   2   -8.50    2.80
  26 -20   2   -3.10    3.60
 -26 -20  -2    8.50    3.80
 -26 -20  -2    3.90    1.80
  26  20   2    5.00    3.50
 -26  20  -2    0.20    3.40
 -28 -20  -2   -0.50    1.70
 -28 -20  -2    4.70    3.70
  28  20   2   -7.10    3.60
 -28  20  -2   -8.80    3.00
 -29 -21   2    7.60    4.20
 -29 -21   2    4.40    2.70
 -29  21   2    9.50    4.20
 -27 -21   2    7.70    4.30
 -27 -21   2   -0.10    2.60
 -27  21   2   -5.60    3.40
 -25 -21   2    8.80    5.90
  25  21  -2    2.80    4.70
 -25  21   2    3.60    4.00
 -23 -21   2   83.69    8.20
 -23 -21   2   69.59    5.90
 -23  21   2   65.29    7.20
 -21 -21   2   30.50    5.40
 -21 -21   2   18.50    3.80
 -21  21   2   19.20    4.50
 -19 -21   2    0.90    3.50
 -19 -21   2    2.30    2.70
  19 -21  -2    1.60    1.30
 -19  21   2   -3.30    3.10
 -17 -21   2    0.40    3.00
 -17 -21   2   -0.70    2.80
  17 -21  -2    2.50    2.50
 -17  21   2    4.00    3.40
  17  21  -2   -0.70    3.90
  15 -21  -2   20.50    4.00
 -15 -21   2   31.50    4.90
  15  21  -2   26.40    4.80
 -15  21   2   21.80    4.40
 -13 -21   2   38.90    5.10
  13 -21  -2   47.90    5.10
  13  21  -2   49.90    5.90
  11 -21  -2    1.10    2.00
 -11 -21   2    1.40    3.10
  11  21  -2    1.30    2.80
   9 -21  -2   45.70    4.70
  -9 -21   2   49.20    5.70
   9  21  -2   42.30    5.30
  -7 -21   2   66.49    6.30
   7 -21  -2   55.69    5.30
   7  21  -2   66.99    5.80
  -5 -21   2   23.40    4.10
   5 -21  -2   14.40    3.00
   5  21  -2   14.90    3.00
   3 -21  -2    1.50    2.20
  -3 -21   2    6.70    2.70
   3 -21  -2    4.50    2.50
  -3 -21   2    2.40    2.70
   3  21  -2    2.70    2.30
   1 -21  -2  104.99    7.00
  -1 -21   2  118.49    7.90
   1 -21  -2  110.99    7.10
  -1 -21   2  106.79    7.30
   1 -21   2    5.40    2.80
  -1 -21  -2   12.10    2.90
   1 -21   2    3.10    2.60
   3 -21   2   -0.50    2.00
  -3 -21  -2   -2.50    2.20
   3 -21   2   -2.00    2.60
   5 -21   2   60.39    6.10
  -5 -21  -2   56.59    5.50
   5 -21   2   57.99    5.30
   7 -21   2   18.50    3.20
  -7 -21  -2   20.50    3.70
   7 -21   2   21.80    3.90
   9 -21   2    2.00    2.70
  -9 -21  -2    1.30    2.70
   9 -21   2    6.00    3.00
  -9  21  -2    0.00    2.90
  11 -21   2   70.59    6.20
  11 -21   2   78.29    6.80
 -11 -21  -2   66.69    6.50
 -11  21  -2   72.29    6.80
  13 -21   2   25.30    4.30
  13 -21   2   34.40    4.90
 -13 -21  -2   34.50    4.80
 -13  21  -2   25.90    4.70
  15 -21   2    1.30    2.60
  15 -21   2    0.90    2.70
 -15 -21  -2   -2.20    2.90
 -15  21  -2   -4.80    3.00
 -17 -21  -2   28.90    4.90
  17 -21   2   20.90    4.10
  17 -21   2   24.00    4.40
  17  21   2   26.00    5.50
 -17  21  -2   23.30    4.60
 -19 -21  -2   30.20    3.90
 -19 -21  -2   17.80    4.10
  19  21   2   35.90    4.30
 -19  21  -2   26.30    5.10
 -21 -21  -2   12.80    2.70
 -21 -21  -2   15.10    4.20
  21  21   2   13.60    3.50
 -21  21  -2    8.90    3.90
  23 -21   2   27.00    4.80
 -23 -21  -2   25.60    3.40
 -23 -21  -2   24.60    4.60
 -23  21  -2   11.40    7.90
  23  21   2   20.10    3.90
 -25 -21  -2    2.60    3.40
  25 -21   2    4.10    4.10
 -25 -21  -2    2.50    1.90
 -25  21  -2    0.80    3.70
  25  21   2    6.80    3.30
 -27 -21  -2    5.10    3.80
 -27 -21  -2   -1.10    1.80
 -27  21  -2   -1.20    3.70
  27  21   2   -3.90    3.60
 -28 -22   2   -1.40    2.60
 -28 -22   2    1.90    4.40
 -28  22   2   -2.70    4.20
 -26 -22   2    1.70    2.80
 -26 -22   2    8.30    4.20
 -26  22   2    9.90    6.40
 -24 -22   2    2.30    3.90
 -24  22   2   -3.60    3.30
  24  22  -2   20.40    5.20
 -22 -22   2   21.60    5.20
 -22 -22   2   14.50    3.70
 -22  22   2    6.70    3.90
 -20 -22   2   -0.50    2.70
  20 -22  -2    0.80    1.50
 -20 -22   2    4.60    3.60
 -20  22   2    0.30    3.70
 -18 -22   2   -2.40    3.10
  18 -22  -2    2.00    1.40
 -18 -22   2   -4.30    2.40
 -18  22   2   -3.40    3.30
  18  22  -2   -7.60    2.70
  16 -22  -2    6.20    2.90
 -16 -22   2    6.40    3.20
 -16 -22   2    6.30    3.80
 -16  22   2    7.10    4.00
  16  22  -2    0.30    3.70
  14 -22  -2    7.20    3.20
 -14 -22   2   11.30    4.10
  14  22  -2    7.10    3.70
 -12 -22   2   15.60    4.10
  12 -22  -2   15.10    3.60
  12  22  -2   16.10    4.10
 -10 -22   2   -0.70    2.90
  10 -22  -2    0.30    2.10
  10  22  -2   -0.90    2.70
   8 -22  -2    2.20    2.30
  -8 -22   2    2.20    3.00
   8  22  -2    4.00    2.70
  -6 -22   2   11.50    3.60
   6 -22  -2    5.80    2.30
   6  22  -2    4.80    2.80
  -4 -22   2    3.10    2.60
  -4 -22   2    1.90    2.80
   4 -22  -2    3.50    2.00
   4 -22  -2    5.30    2.50
   4  22  -2    5.40    2.90
  -2 -22   2   -1.20    2.70
  -2 -22   2    0.40    2.30
   2 -22  -2    0.00    2.10
   2 -22  -2    1.00    2.60
   0 -22   2   13.70    3.80
   0 -22  -2   12.30    3.20
   0 -22   2   10.40    2.60
   0 -22  -2    8.50    2.60
  -2 -22  -2    0.30    2.50
   2 -22   2   -1.50    2.00
   2 -22   2    0.90    2.90
   4 -22   2   38.30    5.20
  -4 -22  -2   33.30    4.30
   4 -22   2   25.40    3.90
   6 -22   2    5.90    3.10
  -6 -22  -2   11.90    3.50
   6 -22   2    7.80    2.70
  -8 -22  -2   18.80    4.00
   8 -22   2   23.80    4.60
   8 -22   2   20.20    3.80
  10 -22   2    4.40    2.90
  10 -22   2    3.30    3.40
 -10 -22  -2   -0.30    2.80
 -10  22  -2    5.40    3.20
  12 -22   2   15.00    4.00
 -12 -22  -2   25.10    4.40
  12 -22   2   24.10    4.20
 -12  22  -2   24.50    4.60
 -14 -22  -2    7.30    3.30
  14 -22   2    5.70    3.20
  14 -22   2    8.40    2.90
 -14  22  -2    7.70    3.70
  16 -22   2   11.70    3.60
  16 -22   2    7.40    3.40
 -16 -22  -2    3.60    3.20
 -16  22  -2    6.20    3.50
  18 -22   2    2.40    3.60
  18 -22   2    0.70    1.50
 -18 -22  -2   -0.70    3.10
 -18  22  -2    0.00    3.50
  18  22   2   -0.70    2.30
  20 -22   2    2.40    3.30
 -20 -22  -2    4.00    2.30
 -20 -22  -2    4.40    3.60
 -20  22  -2    5.10    3.70
  20  22   2    2.80    2.90
  22 -22   2    7.70    3.60
 -22 -22  -2   15.60    3.00
 -22 -22  -2    5.20    3.50
  22  22   2    5.70    3.10
 -24 -22  -2   -1.50    1.90
  24 -22   2    3.90    3.60
 -24 -22  -2    3.30    3.70
 -24  22  -2   -2.00    3.60
  24  22   2    3.00    3.20
 -26 -22  -2    0.00    2.00
 -26 -22  -2   -0.30    3.40
 -26  22  -2    2.90    4.10
  26  22   2   -3.00    3.30
 -27 -23   2   10.00    4.60
 -27 -23   2    2.90    3.00
 -27  23   2    3.80    3.80
 -25 -23   2   10.70    4.40
 -25 -23   2    8.10    3.10
 -23 -23   2    1.00    2.80
  23  23  -2    6.80    4.70
 -23  23   2    1.60    3.90
 -21 -23   2   -1.80    3.40
 -21 -23   2    0.60    2.70
  21 -23  -2    1.40    2.00
  21  23  -2  -15.30    5.90
 -21  23   2   -4.30    3.60
  19 -23  -2   -0.20    1.30
 -19 -23   2    3.80    3.90
 -19 -23   2   -0.70    2.60
 -19  23   2   -4.90    3.20
  17 -23  -2    2.90    2.10
 -17 -23   2    2.90    2.70
 -17 -23   2    5.50    3.80
  17  23  -2   -5.30    1.90
 -17  23   2   -4.00    3.20
  15 -23  -2   -3.50    2.50
 -15 -23   2    0.90    3.40
  15  23  -2    1.50    3.70
 -13 -23   2    0.10    3.00
  13 -23  -2    0.80    2.70
  13  23  -2   -0.80    3.30
 -11 -23   2    3.50    3.40
  11 -23  -2    4.40    3.10
  11  23  -2   -1.40    3.00
  -9 -23   2    0.30    3.50
   9 -23  -2    1.60    2.20
   9  23  -2   -0.50    2.70
   7 -23  -2    2.30    2.30
  -7 -23   2    2.30    3.40
   7  23  -2    4.20    3.30
  -5 -23   2    0.10    2.90
  -5 -23   2   -2.40    2.10
   5 -23  -2    0.70    2.10
   5 -23  -2   -0.80    2.80
   5  23  -2    1.10    2.50
   3 -23  -2   -2.70    2.40
  -3 -23   2   -1.90    2.80
   3 -23  -2    1.60    2.50
  -3 -23   2    3.90    2.50
   1 -23  -2    4.70    2.50
  -1 -23   2    2.80    2.40
   1 -23  -2    0.00    2.70
  -1 -23   2    3.70    3.10
   1 -23   2    7.80    3.40
  -1 -23  -2    5.60    3.10
  -1 -23  -2    7.00    2.50
   1 -23   2    3.10    2.50
   3 -23   2    2.10    2.40
  -3 -23  -2    4.90    2.90
   3 -23   2    2.50    3.00
   5 -23   2   38.60    5.30
  -5 -23  -2   32.20    4.40
   5 -23   2   34.30    4.60
  -7 -23  -2   20.00    4.10
   7 -23   2   18.90    4.00
   7 -23   2   20.50    4.10
  -9 -23  -2    1.50    3.00
   9 -23   2    0.20    2.70
   9 -23   2    0.60    3.20
  11 -23   2   -5.80    2.60
  11 -23   2   -2.40    2.50
 -11 -23  -2    2.20    3.20
 -11  23  -2    4.70    3.30
 -13 -23  -2    0.20    3.00
  13 -23   2    0.40    3.50
  13 -23   2   -0.80    2.40
 -13  23  -2    1.80    3.30
  15 -23   2    2.90    3.00
 -15 -23  -2   -3.30    2.80
  15 -23   2    1.60    3.40
 -15  23  -2    1.10    3.30
 -17 -23  -2   -0.40    3.00
  17 -23   2    4.90    3.70
 -17  23  -2    3.10    3.40
 -19 -23  -2   -3.10    3.10
  19 -23   2    0.00    3.00
  19  23   2   -2.40    2.40
 -19  23  -2   -0.90    3.40
  21 -23   2    5.70    3.90
  21 -23   2    2.20    4.10
 -21 -23  -2    2.70    2.30
 -21 -23  -2   -2.70    3.00
  21  23   2    1.20    2.70
 -21  23  -2   -1.00    5.50
  23 -23   2   -6.30    4.10
 -23 -23  -2   -0.30    3.60
 -23 -23  -2    3.50    2.20
  23  23   2   -6.20    2.90
 -23  23  -2   -3.20    3.40
 -25 -23  -2    2.90    2.20
 -25 -23  -2    0.30    3.90
 -25  23  -2   -4.50    3.30
  25  23   2   -5.30    3.10
 -26 -24   2    2.50    2.70
 -26 -24   2    3.20    4.20
 -26  24   2    9.60    4.40
 -24 -24   2   11.40    4.80
 -24 -24   2    4.60    3.20
 -24  24   2    7.20    6.40
 -22 -24   2   -6.40    2.30
 -22 -24   2   -3.90    5.70
  22  24  -2   -2.10    5.00
 -22  24   2    7.00    4.20
  20 -24  -2    7.30    3.60
 -20 -24   2   13.30    4.80
 -20  24   2    9.40    4.40
  20  24  -2    4.10    5.20
 -18 -24   2   16.70    4.30
 -18 -24   2   20.80    4.40
  18 -24  -2   16.60    3.40
 -18  24   2   25.10    5.20
 -16 -24   2   -1.10    3.20
  16 -24  -2    7.50    5.00
  16  24  -2   -0.60    2.10
 -14 -24   2   30.90    5.20
  14 -24  -2   32.30    4.80
  14  24  -2   26.10    5.00
 -12 -24   2   26.60    5.20
  12 -24  -2   29.90    4.60
  12  24  -2   28.90    5.40
  10 -24  -2   13.80    3.50
 -10 -24   2   16.10    4.30
  10  24  -2    6.80    3.80
   8 -24  -2    7.90    3.10
  -8 -24   2   14.80    4.20
   8  24  -2    9.70    3.80
   6 -24  -2    4.10    2.80
  -6 -24   2    4.30    3.60
  -6 -24   2    5.90    2.90
   6 -24  -2    5.50    2.80
   6  24  -2    6.90    3.00
   4 -24  -2    7.80    3.10
  -4 -24   2   13.00    3.70
  -4 -24   2   12.80    3.80
   4 -24  -2   11.30    3.10
   4  24  -2   23.20    4.30
  -2 -24   2    3.90    2.70
   2 -24  -2    7.70    3.20
  -2 -24   2    3.60    3.10
   2 -24  -2    3.50    2.90
   0 -24  -2   -0.10    2.30
   0 -24   2    1.30    2.40
   0 -24  -2    5.30    2.80
   0 -24   2   -1.10    2.80
   2 -24   2  144.19    9.70
   2 -24   2  142.59    9.30
  -2 -24  -2  142.49    9.20
   4 -24   2  164.38   10.20
   4 -24   2  156.48   10.40
  -4 -24  -2  162.08   10.00
   6 -24   2  129.69    9.40
   6 -24   2  139.49    9.10
  -6 -24  -2  136.09    9.20
   8 -24   2   -3.10    2.50
  -8 -24  -2   -2.80    3.00
   8 -24   2   -2.60    3.20
 -10 -24  -2   35.30    4.90
  10 -24   2   43.90    5.90
  10 -24   2   41.10    5.40
 -12 -24  -2    0.00    2.90
  12 -24   2    2.40    3.00
  12 -24   2   -0.50    3.00
 -12  24  -2   -2.70    3.20
  14 -24   2   -1.80    1.60
  14 -24   2   -1.00    3.50
 -14 -24  -2   -5.30    2.70
 -14  24  -2   -2.50    3.40
 -16 -24  -2    4.80    3.40
  16 -24   2    7.60    3.90
 -16  24  -2    6.30    3.90
 -18 -24  -2   -3.80    3.00
  18 -24   2    2.60    3.30
 -18  24  -2   -6.00    3.20
 -20 -24  -2    0.60    2.60
 -20 -24  -2    2.70    3.20
  20 -24   2   -0.90    3.60
  20 -24   2    2.40    4.10
 -20  24  -2    3.70    4.70
  20  24   2   -3.00    2.60
 -22 -24  -2   27.60    5.50
  22 -24   2   15.10    4.50
 -22 -24  -2   23.70    4.90
 -22  24  -2   19.60    5.00
  22  24   2   31.80    4.20
  24 -24   2    6.10    4.40
 -24 -24  -2   12.10    5.10
 -24  24  -2    5.10    4.20
  24  24   2    3.40    3.30
 -25 -25   2    7.40    4.60
 -25 -25   2    1.20    3.00
 -25  25   2    5.40    4.30
 -23 -25   2    1.70    3.10
 -23 -25   2   10.20    4.50
 -23  25   2   10.20    5.20
 -21 -25   2    1.80    2.90
 -21 -25   2    2.90    5.00
  21  25  -2   -4.30    4.30
 -21  25   2    1.50    3.90
 -19 -25   2   74.69    8.00
 -19 -25   2   59.89    5.90
  19 -25  -2   79.99    7.60
 -19  25   2   61.19    7.10
  19  25  -2   68.39    8.30
  17 -25  -2   57.59    6.50
 -17 -25   2   65.69    7.40
 -17 -25   2   67.09   10.50
  15 -25  -2    7.10    4.20
 -15 -25   2   -2.00    3.30
 -13 -25   2  123.89    9.30
  13 -25  -2  106.49    8.40
  11 -25  -2   14.90    3.40
 -11 -25   2    4.80    3.70
  11  25  -2    8.10    4.00
  -9 -25   2   56.99    6.60
   9 -25  -2   56.59    6.10
   9  25  -2   58.59    6.90
   7 -25  -2    3.20    2.90
  -7 -25   2   -2.90    3.20
   7 -25  -2    3.30    2.80
   7  25  -2    5.90    3.50
   5 -25  -2   -1.40    3.00
  -5 -25   2   -5.10    2.40
  -5 -25   2   -1.60    3.10
   5 -25  -2   -2.90    2.40
   5  25  -2   -1.20    2.60
   3 -25  -2   -2.10    3.00
   3 -25  -2    0.60    2.90
  -3 -25   2   -1.00    2.80
  -3 -25   2   -0.10    2.60
   1 -25  -2   -2.50    2.60
   1 -25  -2   -0.40    3.00
  -1 -25   2    0.10    2.60
  -1 -25   2   -0.10    3.30
  -1 -25  -2  199.18   11.50
   1 -25   2  184.88   11.80
   1 -25   2  212.58   12.30
  -1 -25  -2  212.88   11.80
   3 -25   2  410.86   20.80
   3 -25   2  406.06   20.70
  -3 -25  -2  417.36   20.40
   5 -25   2  255.07   14.20
  -5 -25  -2  243.18   13.70
   7 -25   2    4.30    3.60
   7 -25   2    2.30    3.00
  -7 -25  -2    1.50    3.30
  -9 -25  -2   37.40    5.30
   9 -25   2   28.40    4.80
   9 -25   2   29.40    4.50
  11 -25   2   29.20    5.00
 -11 -25  -2   40.60    5.70
  11 -25   2   28.50    4.60
  13 -25   2   -2.00    2.30
  13 -25   2    0.40    3.10
 -13 -25  -2   -0.30    3.30
 -13  25  -2    4.10    4.00
  15 -25   2   23.10    4.90
 -15 -25  -2   24.40    4.80
 -15  25  -2   39.90    5.90
  17 -25   2   19.90    4.50
 -17 -25  -2   15.00    4.00
  17 -25   2   16.50    4.20
 -17  25  -2   27.50    5.30
  19 -25   2   30.20    5.50
  19 -25   2   32.10    5.40
 -19 -25  -2   38.80    5.70
 -19  25  -2   38.10    6.10
  21 -25   2   18.20    4.60
 -21 -25  -2   24.50    4.80
 -21 -25  -2   18.80    3.60
 -21  25  -2   31.40    5.80
 -23 -25  -2   12.40    5.00
 -23 -25  -2    8.90    2.80
  23 -25   2    6.30    4.10
 -23  25  -2   13.90    4.30
  23  25   2    5.60    3.50
 -24 -26   2   -1.70    3.80
 -24 -26   2    1.90    2.80
 -24  26   2   -1.70    3.50
 -22 -26   2    2.50    2.80
 -22 -26   2    3.40    4.20
 -22  26   2    2.80    5.00
 -20 -26   2    8.40    3.50
 -20 -26   2    5.20    4.30
 -20  26   2    5.10    4.30
  20  26  -2    8.80    5.30
  18 -26  -2   93.09    8.40
 -18 -26   2  100.99    8.80
 -18 -26   2   73.99    6.80
  18  26  -2   99.49    9.00
 -16 -26   2   39.50    5.80
  16 -26  -2   36.20    5.40
  14 -26  -2    9.30    3.80
 -14 -26   2    8.40    4.30
 -12 -26   2   43.80    6.30
  12 -26  -2   62.19    6.90
 -10 -26   2   20.90    4.60
  10 -26  -2   17.70    4.20
   8 -26  -2    2.80    3.10
   8 -26  -2    1.80    2.80
  -8 -26   2   -2.80    3.20
   8  26  -2   -5.00    2.90
  -6 -26   2   15.20    4.20
   6 -26  -2   15.10    3.60
   6 -26  -2   17.90    3.70
  -6 -26   2   11.50    3.50
   6  26  -2   13.60    4.10
  -4 -26   2   -3.30    3.30
  -4 -26   2    0.70    2.80
   4 -26  -2   -1.20    2.80
   4 -26  -2   -3.60    2.30
  -2 -26   2    5.40    3.30
  -2 -26   2    4.80    3.70
   2 -26  -2    2.00    2.80
   2 -26  -2    9.50    3.40
   0 -26   2   85.69    7.30
   0 -26  -2   84.79    7.10
   0 -26  -2   82.89    7.30
   0 -26   2   82.59    7.80
   2 -26   2  142.09    9.70
  -2 -26  -2  147.39    9.80
  -2 -26  -2  141.09    9.40
   2 -26   2  160.88   10.30
  -4 -26  -2   42.60    5.60
   4 -26   2   34.80    5.10
   4 -26   2   37.00    5.10
   6 -26   2   29.20    4.80
   6 -26   2   17.10    3.80
  -6 -26  -2   25.40    4.50
   8 -26   2   24.90    4.60
  -8 -26  -2   23.60    4.40
   8 -26   2   15.10    3.80
 -10 -26  -2    5.40    3.40
  10 -26   2    7.20    4.10
  10 -26   2    4.00    1.70
 -12 -26  -2    9.60    3.70
  12 -26   2    5.20    3.80
  14 -26   2   20.30    4.50
 -14 -26  -2   26.70    4.90
 -14  26  -2   29.40    5.40
  16 -26   2   15.90    4.40
 -16 -26  -2   19.20    4.70
  16 -26   2   19.90    4.20
 -16  26  -2   25.30    5.40
  18 -26   2    3.70    6.50
 -18 -26  -2    7.00    3.70
  18 -26   2    0.10    3.50
 -18  26  -2    1.30    4.00
  20 -26   2    8.60    4.00
 -20 -26  -2    7.80    3.70
 -20 -26  -2    9.70    3.00
 -20  26  -2    9.60    4.30
 -22 -26  -2    3.90    3.90
 -22 -26  -2    5.00    2.60
  22 -26   2    2.20    3.90
 -22  26  -2    8.50    4.60
 -23 -27   2   -1.90    4.20
 -23 -27   2    0.50    3.00
 -23  27   2   -1.90    3.60
 -21 -27   2    5.60    3.50
 -21 -27   2    1.60    4.50
 -21  27   2    1.10    4.90
 -19 -27   2    5.30    3.10
 -19 -27   2   10.20    4.30
  19  27  -2    4.90    5.20
  17 -27  -2   20.10    6.50
 -17 -27   2   10.90    3.90
 -17 -27   2   22.40    6.00
  17  27  -2   13.50    4.70
 -15 -27   2   13.80    4.30
  15 -27  -2   12.40    4.20
  15  27  -2    2.20    4.90
  13 -27  -2    5.60    3.70
 -13 -27   2    6.20    4.20
 -11 -27   2    2.70    3.70
  11 -27  -2    5.90    5.20
   9 -27  -2    1.80    3.00
  -9 -27   2    0.80    3.50
   9 -27  -2    2.10    3.10
   9  27  -2   -5.50    1.70
  -7 -27   2    5.30    3.90
   7 -27  -2   12.90    3.90
   7 -27  -2   10.30    3.50
  -5 -27   2   19.40    5.10
   5 -27  -2   23.10    4.30
   5 -27  -2   18.70    4.00
  -3 -27   2    2.50    2.20
   3 -27  -2    0.60    2.80
   3 -27  -2    1.60    3.10
  -3 -27   2    1.00    3.40
  -1 -27   2    3.40    2.70
   1 -27  -2    3.00    3.00
   1 -27  -2    7.00    3.40
  -1 -27   2    4.00    3.40
   1 -27   2    1.70    3.10
  -1 -27  -2   -0.30    3.20
  -1 -27  -2   -0.20    3.00
   1 -27   2    1.30    2.60
   3 -27   2    3.30    3.70
  -3 -27  -2    9.10    3.60
  -3 -27  -2   -1.50    2.70
   3 -27   2    0.90    2.00
   5 -27   2    4.10    3.80
  -5 -27  -2    7.20    3.60
   7 -27   2    7.70    4.30
  -7 -27  -2    9.00    3.40
   9 -27   2   -1.10    3.30
  -9 -27  -2   -1.70    2.80
  11 -27   2    2.30    3.70
 -11 -27  -2   -1.60    3.40
 -13 -27  -2    6.40    3.60
  13 -27   2    4.90    3.90
  13 -27   2   -2.50    3.20
 -15 -27  -2    6.40    3.60
  15 -27   2    7.80    3.70
  15 -27   2    3.90    3.90
 -15  27  -2    3.70    6.00
  17 -27   2   -1.20    3.90
  17 -27   2    3.80    5.20
 -17 -27  -2   -0.70    3.30
 -17  27  -2   -1.10    3.60
 -19 -27  -2    7.00    4.10
  19 -27   2    7.20    4.20
 -19  27  -2    6.50    4.50
 -21 -27  -2    5.90    3.80
  21 -27   2    3.80    4.40
 -21 -27  -2    3.10    2.70
 -21  27  -2    7.90    4.40
 -22 -28   2   -0.20    2.80
 -22 -28   2   -8.60    3.50
 -22  28   2    4.20    4.20
 -20 -28   2   -4.00    2.60
 -20 -28   2   -5.20    3.70
 -18 -28   2    4.00    3.90
 -18 -28   2    1.00    3.20
 -16 -28   2   -8.30    4.60
  16  28  -2   -9.40    3.60
 -14 -28   2    1.50    3.60
  14 -28  -2    4.00    3.70
  14  28  -2    3.60    4.10
 -12 -28   2   16.00    4.80
  12 -28  -2    4.20    3.30
  12  28  -2    2.90    5.80
  10 -28  -2    5.70    3.70
  10 -28  -2   -2.70    2.70
 -10 -28   2    1.30    3.80
   8 -28  -2    7.50    3.40
  -8 -28   2   14.80    4.10
   8 -28  -2   13.40    6.60
   6 -28  -2    5.00    3.60
   6 -28  -2    5.20    3.30
  -6 -28   2    7.20    4.50
   4 -28  -2    6.20    3.50
  -4 -28   2   10.90    4.10
   4 -28  -2    9.80    3.90
  -2 -28   2   -0.70    3.80
   2 -28  -2    1.80    3.00
   2 -28  -2    2.30    3.40
   0 -28  -2    4.50    3.50
   0 -28  -2    2.00    3.30
   0 -28   2   -1.60    3.10
   2 -28   2   13.20    4.50
  -2 -28  -2    7.40    3.50
  -2 -28  -2   13.30    4.20
   4 -28   2    0.60    3.40
  -4 -28  -2   -4.20    2.80
  -6 -28  -2   -3.20    3.00
   6 -28   2    3.60    3.90
   8 -28   2   -3.30    3.30
  -8 -28  -2   -1.30    3.00
  10 -28   2    6.80    3.60
  10 -28   2   -0.50    3.70
 -10 -28  -2   -0.70    3.40
  12 -28   2    1.60    3.80
  12 -28   2    6.60    3.70
 -12 -28  -2    1.60    3.20
 -14 -28  -2   -3.00    3.60
  14 -28   2   -0.70    4.20
  14 -28   2    5.40    3.60
  16 -28   2   -0.30    3.80
 -16 -28  -2    2.00    3.60
 -18 -28  -2    1.40    4.00
  18 -28   2    4.90    4.30
 -18  28  -2   -3.50    3.90
  20 -28   2   -0.10    4.10
 -20 -28  -2    3.10    3.70
 -20  28  -2   11.60    5.30
 -21 -29   2    2.80    3.20
 -21 -29   2    0.10    4.30
 -19 -29   2    5.60    3.30
 -19 -29   2    8.30    4.90
 -17 -29   2   -2.00    3.50
 -15 -29   2    5.70    4.20
  15  29  -2   10.80    5.60
  13 -29  -2   16.40    4.80
 -13 -29   2   15.50    7.10
  13  29  -2   11.50    4.90
  11 -29  -2   19.60    4.60
  11 -29  -2   11.80    4.00
 -11 -29   2   12.20    5.10
  11  29  -2   12.80    4.30
   9 -29  -2   35.20    5.40
   9 -29  -2   29.80    4.80
  -9 -29   2   23.30    5.10
   9  29  -2   52.69    7.10
  -7 -29   2   -1.70    3.80
   7 -29  -2    5.50    3.70
   7 -29  -2    4.00    3.30
  -7 -29   2    2.60    3.80
   5 -29  -2    5.60    4.10
   5 -29  -2    7.70    3.70
  -5 -29   2    4.00    3.70
   3 -29  -2   38.30    5.50
  -3 -29   2   32.60    5.80
  -1 -29   2    3.40    3.50
   1 -29  -2   -5.60    3.80
   1 -29  -2    0.70    3.40
  -1 -29  -2   71.79    8.80
   1 -29   2   65.69    7.70
  -1 -29  -2   65.49    7.20
  -3 -29  -2   21.00    4.70
   3 -29   2   23.40    4.80
  -3 -29  -2   21.20    7.10
  -5 -29  -2    6.80    3.80
   5 -29   2   -1.50    3.90
   5 -29   2    4.00    3.80
   7 -29   2   -0.50    3.50
   7 -29   2   -2.00    3.40
  -7 -29  -2   -2.10    3.10
   9 -29   2   27.00    5.60
  -9 -29  -2   19.40    4.70
   9 -29   2   19.40    4.70
 -11 -29  -2   -5.60    3.10
  11 -29   2    5.00    4.00
  11 -29   2    3.10    3.80
 -13 -29  -2   11.40    3.90
  13 -29   2   15.00    4.90
  15 -29   2   -0.50    3.80
 -15 -29  -2    1.00    3.80
  17 -29   2    2.40    4.70
 -18 -30   2    4.50    3.40
 -18 -30   2   -1.50    4.20
 -16 -30   2    7.80    4.40
 -14 -30   2   14.10    4.80
 -12 -30   2    7.00    4.20
  12 -30  -2    8.40    4.30
  12  30  -2    8.80    4.90
 -10 -30   2   22.60    5.80
  10 -30  -2   23.20    4.50
  10 -30  -2   25.70    5.10
  10  30  -2   28.90    5.60
  -8 -30   2    9.80    4.40
  -8 -30   2    5.30    3.80
   8 -30  -2    3.20    3.50
   8 -30  -2    3.90    4.20
  -6 -30   2    4.20    3.90
   6 -30  -2    3.70    3.60
  -6 -30   2    2.80    3.60
   6 -30  -2    3.70    3.60
  -4 -30   2    0.90    3.60
  -4 -30   2   -4.00    3.50
   4 -30  -2   -2.30    3.20
   4 -30  -2    1.10    3.30
  -2 -30   2   46.00    6.20
  -2 -30   2   46.30    6.60
   2 -30  -2   51.89    6.60
   2 -30  -2   54.59    6.60
   0 -30  -2   75.79    7.80
   0 -30  -2   77.09    7.70
   0 -30   2   65.29    7.60
   0 -30   2   77.29    8.10
  -2 -30  -2   12.90    4.10
   2 -30   2   10.20    4.40
   2 -30   2   18.70    4.60
  -2 -30  -2   12.10    4.10
  -4 -30  -2    1.30    3.40
   4 -30   2    9.20    4.00
  -4 -30  -2   -2.20    3.20
   4 -30   2   10.40    4.10
   6 -30   2   -0.70    3.60
  -6 -30  -2    2.50    3.50
   6 -30   2    4.30    3.60
   8 -30   2    5.00    4.20
   8 -30   2   12.30    4.30
  -8 -30  -2    6.10    3.90
 -10 -30  -2   -3.90    3.00
  10 -30   2    3.40    5.00
 -12 -30  -2   16.50    4.40
  12 -30   2   19.10    4.70
 -14 -30  -2   -1.90    3.70
  14 -30   2    0.50    4.10
 -16 -30  -2   10.40    4.80
  16 -30   2   -7.40    4.10
 -17 -31   2    1.10    4.20
  15 -31  -2   30.30    5.30
 -15 -31   2   30.30    5.70
 -13 -31   2   -2.10    3.50
  13 -31  -2    1.40    3.30
 -11 -31   2    3.70    4.30
  -9 -31   2   -2.30    3.70
   9 -31  -2   -2.10    3.20
   7 -31  -2    9.30    4.10
   7 -31  -2    5.70    4.10
   5 -31  -2    8.20    4.30
  -5 -31   2    4.90    5.90
   5 -31  -2    3.60    3.90
  -5 -31   2    5.60    5.30
  -3 -31   2   -4.70    3.50
   3 -31  -2   -1.10    3.60
  -3 -31   2    3.30    4.30
   3 -31  -2    0.50    3.50
   1 -31  -2   50.59    6.70
  -1 -31   2   62.59    7.00
   1 -31  -2   53.39    6.80
  -1 -31   2   46.30    6.40
   1 -31   2    4.70    4.00
   1 -31   2    1.40    3.70
  -1 -31  -2    2.20    3.90
  -1 -31  -2    7.40    3.70
  -3 -31  -2    6.80    4.30
  -3 -31  -2    8.20    3.80
   3 -31   2   11.30    4.90
   3 -31   2   15.00    4.50
  -5 -31  -2   12.50    3.90
   5 -31   2    6.60    6.50
  -5 -31  -2    5.40    4.40
  -7 -31  -2    2.80    3.70
   7 -31   2    4.10    3.90
  -9 -31  -2    0.60    3.30
   9 -31   2    1.20    4.30
  11 -31   2    6.40    4.20
 -11 -31  -2    2.90    4.10
  13 -31   2    2.10    4.40
  15 -31   2   -3.80    4.30
 -15 -31  -2   -1.60    3.70
  14 -32  -2   13.70    5.10
 -14 -32   2   18.50    5.30
  12 -32  -2    9.10    4.20
 -12 -32   2    2.60    4.10
  10 -32  -2    1.80    3.80
 -10 -32   2   -0.60    4.00
  -8 -32   2   -3.30    3.50
   8 -32  -2    0.30    7.60
  -6 -32   2   -3.70    3.70
   6 -32  -2    3.70    4.50
  -4 -32   2   -2.70    3.20
   4 -32  -2   -4.40    3.50
   2 -32  -2    0.30    3.70
   2 -32  -2    2.70    6.50
  -2 -32   2    3.70    3.80
   0 -32   2   -4.70    3.20
   0 -32  -2   -2.40    3.30
   0 -32  -2   -0.90    4.10
   2 -32   2   -2.20    3.70
  -2 -32  -2   -3.10    3.10
  -2 -32  -2   -2.30    4.90
  -4 -32  -2   -2.20    3.80
   4 -32   2   -4.30    3.60
  -6 -32  -2   -1.90    3.80
   6 -32   2    2.30    3.70
   8 -32   2    1.70    4.20
  -8 -32  -2   -3.10    3.90
  10 -32   2   -1.00    4.00
 -12 -32  -2   -5.90    3.40
  12 -32   2   -1.00    4.10
 -13 -33   2   -1.90    3.80
  13 -33  -2    3.10    3.90
 -11 -33   2    1.30    4.10
  11 -33  -2    2.40    3.80
  -9 -33   2    1.10    4.20
   9 -33  -2   -4.80    3.60
   7 -33  -2   -3.70    3.60
  -7 -33   2    2.80    4.40
   5 -33  -2   18.80    5.80
  -5 -33   2    1.50    4.00
  -3 -33   2    3.80    3.70
   3 -33  -2   15.30    7.80
  -1 -33   2    0.50    3.90
   1 -33  -2    7.00    6.80
   1 -33   2    2.50    4.10
  -1 -33  -2    4.70    5.90
   3 -33   2    8.00    4.80
  -3 -33  -2    3.40    5.50
   5 -33   2   -5.00    3.20
  -7 -33  -2   -2.00    4.00
   7 -33   2   -4.60    4.00
  -9 -33  -2    2.40    3.80
   9 -33   2   -1.60    4.10
  11 -33   2    0.00    4.20
 -11 -33  -2   -3.40    3.40
  10 -34  -2    1.30    3.90
 -10 -34   2    4.50    4.50
  -8 -34   2   -5.10    3.70
   8 -34  -2   -5.20    3.50
  -6 -34   2   -1.80    3.80
   6 -34  -2   -5.30    3.60
  -4 -34   2   15.60    4.70
   4 -34  -2   26.10    5.60
   2 -34  -2    1.10    3.80
  -2 -34   2    5.10    4.40
   0 -34  -2    2.40    3.90
   0 -34   2    0.90    4.50
   2 -34   2    5.10    4.30
  -2 -34  -2   -5.50    3.30
  -4 -34  -2   -2.10    3.30
   4 -34   2    9.30    4.20
   6 -34   2   -1.30    4.30
  -6 -34  -2   -6.10    3.60
  -3 -35   2   39.20    6.10
   3 -35  -2   53.29    7.70
   1 -35  -2    8.20    5.40
  -1 -35   2    4.00    4.60
  -1 -35  -2   51.39    7.00
   1 -35   2   38.00    6.80
 -36   0   3   -1.20    3.40
 -36   0   3   -4.40    3.50
 -34   0   3   -0.70    3.00
 -34   0   3    2.00    3.70
  32   0  -3   -4.40    4.20
 -32   0   3   -0.90    3.00
 -32   0   3    0.60    4.60
 -30   0   3    1.00    2.90
 -30   0   3    1.00    3.10
 -28   0   3    0.70    3.10
 -28   0   3    0.10    2.80
 -26   0   3   -2.00    2.60
 -26   0   3   -3.50    2.40
 -24   0   3   -0.40    2.40
 -24   0   3   -1.70    2.40
  24   0  -3    2.80    2.90
  22   0  -3   -1.30    1.70
 -22   0   3   -1.50    1.90
 -22   0   3   -0.10    2.10
 -20   0   3    2.00    1.90
 -20   0   3    0.50    1.80
  20   0  -3    1.30    2.10
 -18   0   3    1.10    1.60
  18   0  -3   -0.90    1.60
 -18   0   3    0.90    2.00
  16   0  -3   -0.90    1.70
 -16   0   3    3.40    1.60
 -16   0   3    0.50    1.60
 -14   0   3    1.70    1.50
 -14   0   3    1.50    1.50
  14   0  -3    1.50    1.60
 -12   0   3   -2.00    1.40
  12   0  -3   -2.50    1.40
 -12   0   3    0.90    1.50
 -10   0   3   -3.00    1.90
 -10   0   3    0.40    1.20
  10   0  -3   -2.10    1.20
   8   0  -3    1.20    2.20
  -8   0   3   -0.20    1.20
  -8   0   3    0.00    1.10
   6   0  -3   -1.50    0.90
  -6   0   3   -0.10    0.80
  -6   0   3   -1.60    1.20
   4   0  -3    0.80    0.90
  -4   0   3   -1.90    1.10
   2   0  -3    2.70    3.90
   2   0  -3   -2.90    7.90
   0   0   3    0.20    0.80
   2   0   3   -0.30    0.70
   4   0   3    0.90    0.70
  -6   0  -3   -0.50    0.80
   6   0   3   -0.10    0.70
  -8   0  -3    0.30    1.10
 -10   0  -3   -1.10    1.20
 -12   0  -3   -1.80    1.30
 -14   0  -3    0.70    1.50
  14   0   3    0.80    1.30
  16   0   3   -0.70    1.60
 -16   0  -3    0.30    1.60
 -18   0  -3   -0.50    1.90
  18   0   3   -3.40    1.60
 -20   0  -3   -2.50    1.90
  20   0   3   -0.70    1.90
 -22   0  -3   -0.30    2.50
  22   0   3    0.00    2.20
 -24   0  -3    4.30    2.60
  24   0   3    0.20    2.60
 -26   0  -3    3.20    3.10
  26   0   3    3.00    3.20
  28   0   3   -2.70    2.90
 -28   0  -3    4.70    2.80
  30   0   3   -2.60    3.00
 -30   0  -3   -0.60    2.80
  32   0   3   -5.80    3.30
 -32   0  -3    1.10    3.20
 -35  -1   3   10.50    4.00
 -35  -1   3    6.20    3.80
 -35   1   3   11.90    4.10
 -35   1   3    8.40    4.00
 -33  -1   3    1.10    3.00
 -33   1   3    6.90    4.60
 -33   1   3    2.80    3.50
 -31  -1   3   -2.90    2.60
 -31  -1   3    1.00    3.40
 -31   1   3    5.10    3.30
 -31   1   3   -0.30    3.20
 -29  -1   3   30.60    4.60
 -29  -1   3   20.30    4.40
 -29   1   3   23.80    4.50
 -29   1   3   38.30    5.40
 -27  -1   3    3.10    3.10
 -27  -1   3    4.20    2.70
 -27   1   3    4.40    3.30
 -27   1   3   -0.90    2.60
 -25  -1   3    9.10    3.00
 -25  -1   3    7.20    3.10
 -25   1   3   10.20    3.20
 -25   1   3    8.10    3.00
  25   1  -3    1.40    1.70
 -23  -1   3   -0.20    3.20
  23  -1  -3    1.40    2.20
 -23  -1   3   -3.30    2.40
  23   1  -3   -1.50    2.20
 -23   1   3   -4.40    2.10
 -23   1   3   -1.10    2.10
  21  -1  -3    0.00    2.00
 -21  -1   3   -0.90    2.00
 -21  -1   3   -0.20    2.30
 -21   1   3   -3.00    2.20
 -21   1   3   -2.10    1.70
  21   1  -3   -2.00    1.70
 -19  -1   3   10.50    2.70
  19  -1  -3    6.80    2.50
 -19  -1   3    8.00    2.20
 -19   1   3    8.40    2.30
 -19   1   3    5.40    2.00
  19   1  -3    9.70    2.40
 -17  -1   3    5.00    3.40
 -17  -1   3    6.40    1.90
  17  -1  -3    8.00    2.20
 -17   1   3    8.90    3.90
  17   1  -3    5.00    2.20
 -17   1   3   10.50    3.50
 -15  -1   3   68.79    4.60
 -15  -1   3   66.39    4.30
  15  -1  -3   66.19    4.70
 -15   1   3   62.49    4.40
  15   1  -3   64.09    4.80
 -15   1   3   68.39    4.60
  13  -1  -3   89.59    5.40
 -13  -1   3   93.19    5.30
 -13  -1   3   81.79    5.10
  13   1  -3   90.09    5.50
 -13   1   3   91.49    5.30
 -13   1   3   87.19    5.20
  11  -1  -3   24.40    2.80
 -11  -1   3   20.20    2.40
 -11  -1   3   23.70    2.70
 -11   1   3   24.10    2.50
  11   1  -3   18.80    2.50
 -11   1   3   25.10    3.10
  -9  -1   3  182.58    8.40
   9  -1  -3  166.98    8.50
   9   1  -3  176.48    8.70
  -9   1   3  179.28    8.40
  -7  -1   3   49.40    3.00
  -7  -1   3   52.79    3.20
   7  -1  -3   45.60    3.10
  -7   1   3   49.80    3.20
  -7   1   3   49.80    2.90
   7   1  -3   45.00    3.20
  -5  -1   3  351.06   15.00
   5  -1  -3  304.77   14.60
  -5   1   3  358.66   15.00
   5   1  -3  315.37   14.70
  -3  -1   3   63.99    3.50
  -3   1   3   67.89    3.60
   3   1  -3   55.89    3.30
  -1  -1   3   10.60    1.60
  -1   1   3   11.80    1.60
   1  -1   3    8.70    1.30
   1   1   3    9.30    1.30
   3  -1   3    1.70    0.90
   3   1   3    2.60    0.90
   5  -1   3    8.80    1.20
  -5   1  -3    8.80    1.20
   5   1   3   10.70    1.10
   7  -1   3   13.00    1.30
  -7  -1  -3   15.00    1.60
  -7   1  -3   13.40    1.60
  -9  -1  -3    5.50    1.30
  -9   1  -3    6.60    1.50
 -11  -1  -3    6.40    1.60
  11  -1   3    8.60    1.50
 -11   1  -3    9.60    1.70
  13  -1   3    6.40    1.50
 -13  -1  -3    5.50    1.80
 -13   1  -3    9.30    2.00
  13   1   3    5.40    1.50
 -15  -1  -3   40.50    3.50
  15  -1   3   38.20    4.10
  15   1   3   43.40    3.30
 -15   1  -3   35.90    3.60
 -17  -1  -3   14.40    2.50
  17  -1   3   11.30    2.20
  17   1   3   17.90    2.50
 -17   1  -3   13.80    2.80
  19  -1   3    1.00    1.90
 -19  -1  -3    3.70    2.20
 -19   1  -3    0.90    2.00
  19   1   3    5.50    2.10
 -21  -1  -3   -1.90    2.20
  21  -1   3   -0.50    2.10
 -21   1  -3   -0.40    2.20
  21   1   3   -0.10    2.10
  23  -1   3   12.70    3.10
 -23  -1  -3   19.40    3.80
  23   1   3   18.60    3.50
 -23   1  -3   19.30    3.50
 -25  -1  -3   25.60    4.20
 -25   1  -3   27.30    4.30
  25   1   3   21.20    3.70
  27  -1   3   44.80    5.00
 -27  -1  -3   23.80    4.10
  27   1   3   29.80    4.20
 -27   1  -3   30.40    4.70
  29  -1   3   20.60    4.10
 -29  -1  -3   20.30    4.20
 -29   1  -3   16.00    3.60
  29   1   3   21.90    4.10
 -31  -1  -3    8.20    3.90
  31  -1   3    4.70    3.50
  31   1   3    5.50    3.40
 -31   1  -3    3.20    3.90
 -36  -2   3    8.70    4.00
 -36  -2   3    2.10    3.30
 -36   2   3    1.30    3.90
 -36   2   3   -3.30    3.00
 -34  -2   3    7.50    3.70
 -34  -2   3    0.60    2.90
 -34   2   3    9.40    3.70
 -34   2   3    2.30    3.40
 -32  -2   3    3.60    3.30
  32   2  -3    9.50    5.00
 -32   2   3   10.00    3.70
 -32   2   3    3.50    3.40
 -30  -2   3    3.10    3.10
 -30  -2   3    4.20    3.00
 -30   2   3    5.80    3.50
 -30   2   3    2.90    3.00
 -28  -2   3    3.20    3.10
 -28  -2   3   -3.50    2.70
 -28   2   3    7.20    3.60
 -28   2   3    2.60    3.00
 -26  -2   3    4.80    3.00
 -26  -2   3    2.40    2.70
 -26   2   3    6.10    3.00
 -26   2   3    5.90    3.20
 -24  -2   3    0.50    2.80
 -24  -2   3    0.50    2.40
  24  -2  -3    0.70    2.80
  24   2  -3    7.20    3.30
 -24   2   3   -0.90    2.50
 -24   2   3    4.30    2.60
  22  -2  -3   10.00    2.80
 -22  -2   3    4.90    2.40
 -22  -2   3   10.80    2.50
 -22   2   3    8.00    2.90
 -22   2   3   10.50    3.00
  22   2  -3    5.80    2.80
 -20  -2   3   14.20    2.80
 -20  -2   3   19.70    2.90
  20  -2  -3   10.40    2.80
 -20   2   3   16.20    3.00
 -20   2   3   18.20    3.30
  20   2  -3   19.40    3.30
 -18  -2   3    0.00    1.20
 -18  -2   3   -1.80    1.70
  18  -2  -3    1.20    1.70
  18   2  -3   -0.90    1.90
 -18   2   3    0.90    1.90
  16  -2  -3    7.80    1.90
 -16  -2   3   10.10    2.40
 -16  -2   3   20.70    3.60
  16   2  -3   11.60    2.30
 -16   2   3   11.80    2.40
 -16   2   3   12.40    2.30
 -14  -2   3    5.90    1.90
 -14  -2   3    6.30    2.10
  14  -2  -3    4.20    1.80
 -14   2   3    5.20    2.00
  14   2  -3    5.10    1.90
 -14   2   3    3.90    1.70
 -12  -2   3  309.87   13.90
  12  -2  -3  285.77   13.90
 -12  -2   3  290.27   13.90
 -12   2   3  295.67   14.00
 -12   2   3  297.67   13.80
  12   2  -3  306.97   14.20
  10  -2  -3  247.88   11.90
 -10  -2   3  266.17   12.00
 -10  -2   3  256.67   11.90
  10   2  -3  250.67   12.10
 -10   2   3  251.57   11.80
 -10   2   3  257.67   12.10
  -8  -2   3   39.30    2.80
   8  -2  -3   37.80    3.40
  -8  -2   3   35.10    2.80
  -8   2   3   30.10    2.80
  -8   2   3   38.50    2.60
   8   2  -3   39.80    3.10
  -6  -2   3  318.77   14.40
  -6  -2   3  331.17   14.70
   6  -2  -3  314.47   14.40
   6   2  -3  316.97   14.60
  -6   2   3  339.57   14.80
   4  -2  -3    5.60    0.90
  -4  -2   3    4.80    1.50
  -4   2   3    9.70    1.60
   4   2  -3    1.10    1.10
  -2  -2   3  236.58   10.70
  -2   2   3  231.38   10.60
   2   2  -3  226.78   10.40
   0  -2   3   68.29    3.60
   0   2   3   68.19    3.50
   0   2  -3   61.59    3.40
   2  -2   3   19.50    1.60
   2   2   3   17.50    1.50
   4  -2   3   13.40    1.50
  -4   2  -3   10.60    1.30
   4   2   3   14.30    1.40
  -4   2  -3    9.40    1.20
  -6   2  -3  299.77   13.40
  -8  -2  -3   27.30    2.30
  -8   2  -3   24.30    2.40
  10  -2   3  500.35   22.80
 -10  -2  -3  528.65   23.10
 -10   2  -3  539.35   23.20
 -12  -2  -3  374.96   16.90
  12  -2   3  349.57   16.60
 -12   2  -3  389.46   17.00
 -14  -2  -3    1.80    1.60
  14   2   3    0.40    1.30
 -14   2  -3   -1.10    1.40
 -16  -2  -3   78.59    5.30
  16  -2   3   83.29    5.10
 -16   2  -3   82.89    5.40
  16   2   3   87.49    6.60
  18  -2   3   19.90    2.80
 -18  -2  -3   21.60    4.10
 -18   2  -3   21.60    3.20
  18   2   3   17.90    2.60
 -20  -2  -3    9.80    2.70
  20  -2   3   10.30    2.50
 -20   2  -3   13.20    3.10
  20   2   3    9.30    2.40
 -22  -2  -3    8.40    2.80
  22  -2   3   10.60    2.90
  22   2   3    7.60    2.70
 -22   2  -3    9.50    3.00
 -24  -2  -3    5.00    2.70
  24  -2   3    0.30    2.60
 -24   2  -3   -1.60    2.50
  24   2   3    5.70    2.60
 -26  -2  -3  182.38   11.00
  26  -2   3  188.88   10.70
  26   2   3  212.18   13.80
 -26   2  -3  180.98   10.90
  28  -2   3    5.10    3.10
 -28  -2  -3   10.50    3.60
  28   2   3   19.50    3.90
 -28   2  -3   16.10    3.90
 -30  -2  -3    6.90    3.40
  30  -2   3    1.00    3.10
  30   2   3   -5.20    3.30
 -30   2  -3    3.10    2.90
  32  -2   3    2.60    3.80
 -32  -2  -3   -2.00    4.00
  32   2   3   -2.00    3.60
 -32   2  -3    0.50    3.30
 -35  -3   3    2.70    3.60
 -35  -3   3    5.50    3.30
 -35   3   3    2.20    3.90
 -35   3   3   10.10    4.40
 -33  -3   3   -1.50    2.50
 -33  -3   3    0.90    3.30
 -33   3   3    2.90    6.00
 -33   3   3    0.10    3.30
 -31  -3   3   -6.40    2.30
 -31  -3   3   -1.10    3.30
 -31   3   3    4.20    4.30
  31   3  -3   -1.30    7.10
 -31   3   3    4.80    3.30
 -29  -3   3   -0.20    2.80
 -29  -3   3   -2.10    2.80
 -29   3   3   -3.10    2.70
 -29   3   3    0.50    3.00
 -27  -3   3    6.80    3.00
 -27  -3   3   26.10    4.30
 -27   3   3   17.70    3.90
 -27   3   3   18.30    4.00
 -25  -3   3   -1.30    2.40
  25  -3  -3   -1.30    1.20
 -25  -3   3   -1.70    2.50
 -25   3   3   -2.60    2.50
 -25   3   3   -3.80    2.30
  25   3  -3    0.10    1.50
  23  -3  -3   51.59    5.00
 -23  -3   3   47.80    5.00
 -23  -3   3   49.00    6.70
 -23   3   3   38.90    4.40
  23   3  -3   44.50    5.20
 -23   3   3   43.50    4.90
 -21  -3   3    2.00    2.20
 -21  -3   3    0.40    1.90
  21  -3  -3    2.20    2.10
  21   3  -3    1.70    2.00
 -21   3   3    2.90    2.20
 -21   3   3    6.40    2.60
  19  -3  -3   54.09    4.60
 -19  -3   3   57.59    4.70
 -19  -3   3   50.29    3.90
 -19   3   3   47.80    4.20
  19   3  -3   55.59    4.80
 -19   3   3   50.29    4.50
 -17  -3   3   96.59    6.00
  17  -3  -3   95.39    6.00
 -17  -3   3   91.39    5.60
 -17   3   3  105.19    6.70
 -17   3   3   86.89    5.70
  17   3  -3   93.99    7.40
 -15  -3   3   14.20    2.40
  15  -3  -3   13.20    2.20
 -15  -3   3   11.10    2.30
 -15   3   3   15.80    2.30
  15   3  -3   13.90    2.70
 -15   3   3   10.50    2.20
  13  -3  -3   12.50    2.00
 -13  -3   3   15.90    2.50
 -13  -3   3   16.30    2.50
 -13   3   3   13.40    2.10
 -13   3   3   13.80    2.70
  13   3  -3   11.00    2.50
 -11  -3   3   99.59    5.40
  11  -3  -3   90.49    5.30
 -11   3   3   81.99    5.30
  11   3  -3   89.69    5.60
 -11   3   3   98.29    5.20
  -9  -3   3   58.29    3.80
   9  -3  -3   58.79    3.70
  -9  -3   3   65.19    3.80
  -9   3   3   56.09    3.50
  -9   3   3   55.99    4.10
   9   3  -3   59.19    4.10
  -7  -3   3  423.66   18.50
  -7  -3   3  418.46   18.70
   7  -3  -3  417.76   18.40
   7   3  -3  410.26   18.80
  -7   3   3  407.26   18.70
  -7   3   3  422.76   18.20
   5  -3  -3  121.69    5.80
  -5  -3   3  116.69    5.90
  -5  -3   3  130.29    6.30
   5   3  -3  115.29    6.20
  -5   3   3  129.69    6.30
  -3  -3   3  136.39    6.50
  -3  -3   3  133.59    6.10
   3   3  -3  119.49    6.40
  -3   3   3  133.79    6.40
  -1  -3   3  911.81   38.50
  -1   3   3  902.61   38.40
   1   3  -3  848.02   38.30
   1  -3   3   17.80    1.70
   1   3   3   15.20    1.60
  -1   3  -3   16.10    1.70
  -1   3  -3   19.00    1.80
   3  -3   3   15.60    1.50
  -3   3  -3   14.10    1.60
   3   3   3   15.40    1.40
  -3   3  -3   15.50    1.60
   5   3   3  104.19    4.90
  -5   3  -3  109.29    5.30
  -7   3  -3   36.20    2.80
   9  -3   3  353.76   16.00
   9  -3   3  352.66   16.00
  -9  -3  -3  360.66   16.10
  -9   3  -3  375.56   16.30
  11  -3   3    2.70    1.30
 -11  -3  -3    2.00    1.40
 -11   3  -3    2.10    1.50
  13  -3   3  113.69    7.40
 -13  -3  -3  114.39    6.10
 -13   3  -3  105.79    6.20
  15  -3   3  225.28   11.40
 -15  -3  -3  241.48   11.60
  15   3   3  239.68   11.20
 -15   3  -3  248.98   11.80
  17  -3   3   61.89    4.40
 -17  -3  -3   64.89    4.70
 -17   3  -3   60.09    5.00
  17   3   3   59.99    5.00
 -19  -3  -3   33.60    3.90
  19  -3   3   24.90    3.10
 -19   3  -3   25.90    3.60
  19   3   3   26.20    3.20
 -21  -3  -3    5.30    2.60
  21  -3   3    6.60    2.30
 -21   3  -3    6.20    2.70
  21   3   3    4.60    2.50
 -23  -3  -3  155.48    9.10
  23  -3   3  139.69    8.70
 -23   3  -3  154.28    9.20
  23   3   3  146.59    8.70
  25  -3   3   91.29    7.10
 -25  -3  -3  106.49    7.50
 -25   3  -3  111.69    7.70
  25   3   3  110.69    7.30
 -27  -3  -3  136.49    9.10
  27  -3   3  144.19    9.00
  27   3   3  154.98   10.40
 -27   3  -3  130.79    9.10
 -29  -3  -3   35.60    5.20
  29  -3   3   27.70    4.30
  29   3   3   20.70    4.20
 -29   3  -3   25.50    4.50
  31  -3   3    1.80    3.50
 -31  -3  -3    8.20    4.00
 -31   3  -3    8.20    4.50
  31   3   3   -1.50    3.20
 -36  -4   3    3.10    3.50
 -36  -4   3   -0.80    3.20
 -36   4   3    0.20    3.80
 -36   4   3   -1.40    3.50
 -34  -4   3    2.60    3.10
 -34  -4   3    6.20    3.20
 -34   4   3    7.20    4.50
 -34   4   3    4.00    3.60
 -32  -4   3    1.20    3.80
 -32   4   3   -1.30    3.00
  32   4  -3   -1.40    5.60
 -32   4   3    1.90    3.20
 -30  -4   3   -0.40    2.40
 -30  -4   3   -1.80    2.60
 -30   4   3   -1.40    3.20
 -30   4   3    1.20    3.50
 -28  -4   3    4.40    2.90
 -28  -4   3   -4.20    2.30
 -28   4   3    0.80    2.90
 -28   4   3    0.50    2.90
 -26  -4   3   25.20    4.30
 -26  -4   3   17.40    3.90
 -26   4   3   14.00    3.70
 -26   4   3   15.80    3.70
  24  -4  -3    0.30    2.70
 -24  -4   3   -1.50    2.00
 -24  -4   3   -1.80    2.70
 -24   4   3   -2.00    2.70
  24   4  -3    1.30    2.60
 -24   4   3   -0.30    2.40
  22  -4  -3   21.20    3.30
 -22  -4   3   22.10    3.40
 -22  -4   3   21.50    3.10
 -22   4   3   27.10    6.90
 -22   4   3   25.40    3.90
  22   4  -3   14.60    3.20
  20  -4  -3   -2.20    1.50
 -20  -4   3    1.20    2.00
 -20  -4   3   -1.30    1.60
  20   4  -3   -1.80    2.10
 -20   4   3    0.90    1.80
 -20   4   3    0.00    1.90
  18  -4  -3   31.30    3.50
 -18  -4   3   33.20    3.80
 -18  -4   3   36.10    3.20
 -18   4   3   32.00    3.70
 -18   4   3   33.80    3.50
  18   4  -3   22.00    3.30
  16  -4  -3   66.19    4.70
 -16  -4   3   67.89    4.30
 -16   4   3   60.09    4.60
  16   4  -3   56.99    4.90
 -16   4   3   65.89    4.60
 -14  -4   3   -0.70    1.20
 -14  -4   3   -0.30    1.60
  14  -4  -3    1.40    1.60
  14   4  -3   -1.20    1.70
 -14   4   3   -0.80    1.60
 -14   4   3   -0.60    1.50
 -12  -4   3    6.60    1.80
 -12  -4   3    4.40    1.80
  12  -4  -3    4.70    1.60
 -12   4   3    2.80    1.60
  12   4  -3    2.10    1.70
 -12   4   3    6.60    2.00
 -10  -4   3  175.18    8.60
 -10  -4   3  175.98    8.70
  10  -4  -3  174.58    8.50
 -10   4   3  174.98    8.40
 -10   4   3  176.68    8.80
  10   4  -3  166.48    8.90
  -8  -4   3  143.19    7.20
  -8   4   3  149.79    6.90
   8   4  -3  138.49    7.40
  -8   4   3  139.09    8.10
   6  -4  -3    4.70    1.10
  -6  -4   3    3.00    1.40
  -6  -4   3    4.30    1.50
   6   4  -3    3.00    1.50
  -6   4   3    4.10    1.60
  -4  -4   3  136.19    6.80
  -4  -4   3  157.18    7.20
   4  -4  -3  141.89    6.60
   4   4  -3  137.69    7.10
  -4   4   3  149.88    7.10
  -2  -4   3   23.00    2.10
  -2  -4   3   22.10    1.90
  -2  -4   3   17.00    1.90
   2   4  -3   23.70    2.30
  -2   4   3   26.40    2.10
   0  -4   3  252.97   11.40
   0   4   3  250.77   11.20
   0   4  -3  244.08   11.20
   0   4  -3  242.08   11.30
   2   4   3   41.60    2.50
  -2   4  -3   37.20    2.80
  -2   4  -3   43.00    2.80
  -4   4  -3   21.20    2.10
  -4   4  -3   23.70    2.20
   4   4   3   23.60    1.70
   6  -4   3    1.20    0.90
  -6   4  -3    1.00    1.20
  -8  -4  -3  407.26   17.80
   8  -4   3  390.36   17.70
   8  -4   3  403.36   17.80
  -8   4  -3  408.36   18.10
 -10  -4  -3   24.30    2.60
  10  -4   3   26.90    2.60
  10  -4   3   22.70    2.40
 -10   4  -3   27.30    2.70
  12  -4   3   -0.90    2.20
 -12  -4  -3   -0.80    1.40
 -12   4  -3   -1.40    1.50
 -14  -4  -3   41.00    3.50
  14  -4   3   35.80    3.30
 -14   4  -3   42.70    3.70
 -16  -4  -3   29.90    3.20
  16  -4   3   23.50    2.90
  16   4   3   24.80    2.90
 -16   4  -3   27.80    4.10
 -18  -4  -3   21.00    4.70
  18  -4   3   20.10    2.90
 -18   4  -3   21.20    3.50
  18   4   3   20.20    2.70
 -20  -4  -3    0.60    2.30
  20  -4   3    1.20    2.00
  20   4   3   -0.10    2.00
 -20   4  -3    0.50    2.50
 -22  -4  -3   82.49    6.30
  22  -4   3   78.19    6.00
  22   4   3   76.79    5.90
 -22   4  -3   87.19    6.50
  24  -4   3    0.90    2.70
 -24  -4  -3    1.60    2.60
  24   4   3    1.30    2.70
 -24   4  -3   -2.10    2.70
  26  -4   3   50.39    5.20
 -26  -4  -3   49.10    5.50
 -26   4  -3   47.10    5.40
  26   4   3   38.00    4.90
  28  -4   3    5.00    3.30
 -28  -4  -3    5.10    3.40
 -28   4  -3    9.60    3.20
  28   4   3    6.20    3.20
 -30  -4  -3   16.30    4.00
  30  -4   3    8.20    3.70
  30   4   3    5.30    3.80
 -30   4  -3    9.70    3.60
 -32  -4  -3   -3.70    4.70
  32  -4   3    1.80    3.70
  32   4   3    5.40    3.80
 -32   4  -3    6.30    3.40
 -35  -5   3    5.30    4.00
 -35  -5   3   -0.60    2.90
 -35   5   3    4.60    4.20
 -35   5   3   -0.10    3.30
 -33  -5   3   14.00    4.40
 -33  -5   3   10.10    3.40
 -33   5   3    6.20    3.90
 -33   5   3   13.50    6.50
 -31  -5   3   -0.10    3.10
 -31  -5   3   -0.90    2.70
 -31   5   3    1.00    3.10
  31   5  -3   -1.90    3.70
 -31   5   3    1.30    3.50
 -29  -5   3    4.80    3.00
 -29  -5   3    1.00    3.10
 -29   5   3    1.80    3.50
 -29   5   3    2.60    3.20
 -27  -5   3    2.10    2.50
 -27  -5   3    0.60    2.60
 -27   5   3    1.40    2.90
 -27   5   3    4.10    3.30
 -25  -5   3    1.50    2.60
 -25  -5   3   -1.00    2.10
  25  -5  -3   -0.90    1.10
 -25   5   3   -6.30    2.40
 -25   5   3    0.90    2.80
  25   5  -3   -1.60    1.70
  23  -5  -3    0.60    2.20
 -23  -5   3    0.60    1.90
 -23  -5   3    3.50    2.50
  23   5  -3    2.90    2.50
 -23   5   3    1.40    2.50
 -23   5   3    0.30    2.50
 -21  -5   3    3.80    2.10
  21  -5  -3    2.90    2.30
 -21  -5   3    0.00    2.10
 -21   5   3    0.60    2.30
  21   5  -3    1.10    2.50
 -21   5   3    2.70    2.60
 -19  -5   3    0.00    1.50
 -19  -5   3    1.50    2.00
  19  -5  -3   -0.20    1.90
  19   5  -3   -0.10    2.00
 -19   5   3    3.20    2.20
 -19   5   3   -1.30    2.00
 -17  -5   3   12.10    2.50
  17  -5  -3    9.10    3.10
 -17  -5   3   12.00    2.40
 -17   5   3    8.10    2.50
  17   5  -3   10.50    2.70
 -15  -5   3    8.00    2.30
 -15  -5   3   11.10    2.20
  15  -5  -3    6.30    1.80
  15   5  -3    4.70    1.90
 -15   5   3    8.70    2.50
 -15   5   3    8.60    2.10
 -13  -5   3    0.70    2.00
  13  -5  -3    1.00    1.40
 -13  -5   3    1.90    1.70
 -13   5   3    1.00    1.60
 -13   5   3    1.20    1.90
  13   5  -3    1.00    1.60
 -11  -5   3   16.70    3.40
 -11  -5   3   10.50    2.30
  11  -5  -3    5.30    1.60
 -11   5   3    6.80    1.70
  11   5  -3    9.30    2.30
 -11   5   3    8.20    2.30
  -9  -5   3  109.69    6.10
   9  -5  -3  106.79    5.80
  -9  -5   3  120.89    6.10
  -9   5   3  110.29    5.70
  -9   5   3  108.09    6.10
   9   5  -3  111.29    6.40
   7  -5  -3    0.90    1.10
  -7  -5   3    0.80    1.40
  -7   5   3    1.30    1.00
  -7   5   3    1.10    1.60
   7   5  -3    2.20    1.60
  -5  -5   3   -2.50    1.10
   5  -5  -3    0.10    0.80
  -5  -5   3   -1.10    1.20
   5   5  -3   -1.00    1.30
  -5   5   3   -1.60    1.40
  -3  -5   3   29.00    2.60
  -3  -5   3   35.80    2.70
  -3  -5   3   39.50    2.60
  -3   5   3   38.80    2.70
   3   5  -3   37.20    3.00
  -1  -5   3   35.60    2.50
  -1  -5   3   30.60    2.30
  -1  -5   3   32.70    2.50
  -1   5   3   35.50    2.50
   1   5  -3   28.90    2.80
   1  -5   3   85.09    4.30
   1  -5   3   81.79    4.40
   1   5   3   90.79    4.50
  -1   5  -3   86.39    4.80
  -1   5  -3   87.49    4.70
   3  -5   3    8.90    1.10
   3  -5   3    5.90    1.30
  -3   5  -3    5.60    1.40
   3   5   3    6.90    1.40
  -3   5  -3    4.30    1.30
   5  -5   3    0.40    1.20
   5  -5   3   -0.40    0.90
  -5   5  -3   -0.60    1.20
   7  -5   3   19.90    2.10
  -7  -5  -3   20.10    2.00
   7  -5   3   17.30    2.00
  -7   5  -3   20.00    2.40
   9  -5   3   -0.80    1.30
   9  -5   3    0.40    1.10
  -9  -5  -3    0.70    1.30
  -9   5  -3   -1.20    1.40
 -11  -5  -3    1.60    1.50
 -11   5  -3    3.00    1.70
 -13  -5  -3   -0.60    1.50
  13  -5   3   -1.50    1.30
 -13   5  -3    1.50    1.70
  15  -5   3   -1.80    1.40
 -15  -5  -3   -1.70    1.60
  15   5   3    0.10    1.40
 -15   5  -3   -0.60    1.70
 -17  -5  -3    1.50    2.00
  17  -5   3    0.90    1.80
 -17   5  -3   -1.00    1.90
  19  -5   3    3.30    2.20
 -19  -5  -3    0.70    2.20
 -19   5  -3    2.30    2.40
  19   5   3    1.30    1.90
 -21  -5  -3    2.00    2.40
  21  -5   3    0.60    2.20
  21   5   3   -1.40    2.00
 -21   5  -3    0.90    2.70
 -23  -5  -3   -3.30    2.30
  23  -5   3   -3.90    3.30
  23   5   3   -1.30    2.40
 -23   5  -3    2.80    2.80
  25  -5   3    2.90    2.70
 -25  -5  -3    1.60    3.10
 -25   5  -3    2.20    3.10
  25   5   3    2.20    2.80
 -27  -5  -3    0.30    2.50
  27  -5   3    1.40    2.90
 -27   5  -3   -2.80    2.80
  27   5   3   -1.30    4.30
  29  -5   3    2.50    3.20
 -29  -5  -3    7.00    3.50
 -29   5  -3   15.30    4.00
  29   5   3    6.50    3.40
 -31  -5  -3    6.80    3.50
  31  -5   3    2.90    3.50
 -31   5  -3    7.60    5.20
  31   5   3   -0.60    3.40
 -34  -6   3   11.50    3.40
 -34  -6   3   11.00    3.60
 -34   6   3   11.40    4.10
 -34   6   3   16.30    4.40
 -32  -6   3    1.40    3.90
 -32  -6   3    4.50    3.70
 -32   6   3    4.20    4.00
 -32   6   3   -0.30    3.50
 -30  -6   3    2.50    2.90
 -30  -6   3   -1.20    2.40
 -30   6   3   -2.60    2.90
 -30   6   3   -0.80    4.20
  30   6  -3   -8.20    4.20
 -28  -6   3   11.50    3.10
 -28  -6   3   13.70    3.40
 -28   6   3   11.70    4.00
 -28   6   3    5.80    3.40
 -26  -6   3    8.40    3.10
 -26  -6   3   10.90    3.20
 -26   6   3   12.00    3.80
 -26   6   3    6.30    3.40
 -24  -6   3    7.40    2.90
  24  -6  -3    3.00    2.50
 -24  -6   3    5.30    2.80
  24   6  -3    6.00    3.00
 -24   6   3    9.30    3.30
 -24   6   3    3.80    2.90
 -22  -6   3   -3.50    2.10
  22  -6  -3    0.70    2.30
 -22  -6   3   -1.10    3.00
 -22   6   3   -0.90    2.30
 -22   6   3   -1.10    2.30
  22   6  -3    1.70    2.90
  20  -6  -3   -0.40    1.90
 -20  -6   3    1.10    1.90
 -20  -6   3    1.20    2.40
 -20   6   3    4.00    2.30
  20   6  -3    3.20    2.60
 -20   6   3    4.00    2.40
 -18  -6   3    1.30    1.90
  18  -6  -3   -0.50    1.40
 -18  -6   3    2.10    1.80
 -18   6   3    0.00    1.80
  18   6  -3    1.80    2.20
 -18   6   3    5.00    2.20
 -16  -6   3    8.20    2.40
 -16  -6   3    9.90    2.20
  16  -6  -3    7.50    2.20
  16   6  -3    3.00    3.40
 -16   6   3    7.70    2.10
 -16   6   3    5.90    2.20
 -14  -6   3    0.80    1.50
 -14  -6   3    1.60    1.70
  14  -6  -3    1.50    1.60
 -14   6   3    1.20    1.80
  14   6  -3    0.80    1.80
 -14   6   3    1.70    1.60
 -12  -6   3   35.50    3.60
  12  -6  -3   32.40    3.10
 -12  -6   3   30.80    2.90
 -12   6   3   32.80    3.00
 -12   6   3   28.60    3.20
  12   6  -3   32.70    3.60
 -10  -6   3   47.10    3.50
 -10  -6   3   50.69    4.10
  10  -6  -3   54.09    3.60
  10   6  -3   51.79    4.20
 -10   6   3   43.80    3.70
 -10   6   3   54.39    3.50
  -8  -6   3    1.70    1.60
   8  -6  -3    1.70    1.20
  -8  -6   3    0.00    1.30
  -8   6   3   -1.40    1.50
   8   6  -3    2.40    1.80
  -8   6   3    0.00    1.20
   6  -6  -3    0.70    1.00
  -6  -6   3    0.10    1.40
  -6   6   3    1.40    1.60
   6   6  -3    0.80    1.70
  -4  -6   3  105.69    5.60
   4  -6  -3  108.29    5.10
  -4  -6   3   97.09    5.50
   4   6  -3  100.79    5.80
  -4   6   3  107.69    5.60
  -2  -6   3    2.60    1.20
  -2  -6   3    3.90    1.50
  -2  -6   3    1.70    1.30
  -2   6   3    1.90    1.40
   0  -6   3  170.38    7.60
   0  -6   3  150.88    7.60
   0   6  -3  150.78    8.20
   0   6  -3  156.38    7.80
   0   6   3  165.78    7.60
   2  -6   3    2.20    1.30
   2  -6   3    2.20    1.00
   2   6   3    2.80    1.30
  -2   6  -3    0.40    1.30
   4  -6   3  232.68   10.80
   4  -6   3  231.48   10.70
  -4   6  -3  237.68   11.00
   6  -6   3   49.10    3.40
   6  -6   3   42.80    3.00
  -6   6  -3   39.90    3.30
  -8  -6  -3   57.29    3.70
   8  -6   3   61.89    4.00
   8  -6   3   56.99    3.60
  -8   6  -3   62.19    4.10
  10  -6   3   -1.50    2.20
  10  -6   3    1.10    1.50
 -10  -6  -3    3.40    1.50
 -10   6  -3    1.60    1.70
 -12  -6  -3   13.00    2.20
  12  -6   3   12.40    2.00
 -12   6  -3   13.50    2.40
  14  -6   3    0.20    1.40
 -14  -6  -3   -1.70    1.60
 -14   6  -3    0.10    1.70
 -16  -6  -3    3.40    2.10
  16  -6   3    5.80    1.90
  16   6   3    4.50    1.70
 -16   6  -3    1.40    1.90
 -18  -6  -3   38.00    4.70
  18  -6   3   32.60    3.70
 -18   6  -3   29.40    3.70
  18   6   3   34.20    3.60
  20  -6   3   24.40    3.40
 -20  -6  -3   30.70    4.00
 -20   6  -3   25.80    4.10
  20   6   3   25.60    3.10
 -22  -6  -3   37.10    4.40
  22   6   3   31.00    3.80
 -22   6  -3   42.50    5.30
 -24  -6  -3    3.30    2.70
  24  -6   3   -1.20    2.60
 -24   6  -3    1.60    3.10
  24   6   3   -0.40    2.60
 -26  -6  -3    5.30    3.40
  26  -6   3    5.90    2.80
  26   6   3    0.20    2.80
 -26   6  -3    0.70    2.90
  28  -6   3    4.10    3.00
 -28  -6  -3   -0.40    2.50
  28   6   3    2.40    3.60
 -28   6  -3   -0.20    3.20
  30  -6   3    4.90    3.70
 -30  -6  -3    6.00    3.20
  30   6   3   10.60    3.70
 -30   6  -3    5.90    3.20
 -32  -6  -3    8.40    3.90
  32  -6   3   14.30    4.20
 -32   6  -3   12.30    3.70
  32   6   3    6.00    3.90
 -35  -7   3   28.20    5.10
 -35  -7   3   23.70    4.60
 -35   7   3   30.00    6.50
 -35   7   3   29.80    5.30
 -33  -7   3    8.10    3.50
 -33  -7   3    9.30    3.40
 -33   7   3    9.90    4.10
 -33   7   3    7.30    3.40
 -31  -7   3    1.20    3.10
 -31  -7   3   -1.80    2.70
 -31   7   3    1.00    3.70
  31   7  -3    2.70    5.00
 -31   7   3    5.00    3.50
 -29  -7   3   24.30    4.10
 -29  -7   3   22.00    4.00
 -29   7   3   33.00    4.80
 -29   7   3   24.10    4.30
 -27  -7   3    1.40    2.60
 -27  -7   3    8.30    3.20
 -27   7   3    2.00    3.30
 -27   7   3    8.90    3.30
 -25  -7   3    5.40    2.80
 -25  -7   3    9.60    3.30
 -25   7   3    8.90    3.30
 -25   7   3    6.30    3.70
 -23  -7   3    4.50    3.10
  23  -7  -3   -0.70    2.70
 -23  -7   3   -0.70    1.90
  23   7  -3    1.70    2.90
 -23   7   3   -1.00    2.50
 -23   7   3   -1.50    2.40
  21  -7  -3   27.70    3.90
 -21  -7   3   33.80    3.40
 -21  -7   3   41.00    4.60
 -21   7   3   35.60    4.10
 -21   7   3   33.70    5.10
  21   7  -3   27.50    4.50
  19  -7  -3    0.50    1.60
 -19  -7   3    0.50    1.60
 -19  -7   3    0.70    2.10
 -19   7   3    0.10    2.30
 -19   7   3   -0.70    1.80
  19   7  -3    1.40    2.30
 -17  -7   3   30.50    3.00
  17  -7  -3   37.30    3.70
 -17  -7   3   39.30    4.20
  17   7  -3   29.10    3.80
 -17   7   3   28.10    3.60
 -17   7   3   40.90    3.80
  15  -7  -3   40.00    3.70
 -15  -7   3   42.30    3.40
 -15  -7   3   47.40    4.30
 -15   7   3   39.20    3.80
 -15   7   3   44.90    3.80
  15   7  -3   43.10    4.30
  13  -7  -3   84.39    5.10
 -13  -7   3   78.59    5.00
 -13  -7   3   81.09    5.50
  13   7  -3   82.29    5.70
 -13   7   3   88.79    5.10
 -13   7   3   73.59    5.20
 -11  -7   3   63.69    4.70
  11  -7  -3   67.59    4.30
 -11  -7   3   67.79    4.30
 -11   7   3   57.29    4.50
 -11   7   3   71.29    4.20
  11   7  -3   62.89    4.90
  -9  -7   3   10.90    2.20
  -9  -7   3   14.80    2.50
   9  -7  -3   10.60    1.80
   9   7  -3   10.90    2.30
  -9   7   3   16.40    2.80
  -9   7   3   14.60    1.90
   7  -7  -3    2.70    1.60
  -7  -7   3    5.30    1.80
  -7  -7   3    7.70    2.40
   7   7  -3    6.80    2.10
  -7   7   3    5.20    1.30
  -7   7   3    6.20    2.10
  -5  -7   3   56.19    3.80
   5  -7  -3   54.49    3.20
   5   7  -3   47.00    4.00
  -5   7   3   55.29    3.70
   3  -7  -3   43.80    2.80
  -3  -7   3   45.10    3.40
  -3  -7   3   42.80    3.20
  -3  -7   3   43.20    3.20
   3   7  -3   40.90    3.60
  -3   7   3   52.39    3.30
  -1  -7   3   21.70    2.30
  -1  -7   3   18.90    2.20
   1   7  -3   20.70    2.50
  -1   7   3   20.00    2.20
   1  -7   3  309.37   14.20
   1  -7   3  319.77   14.10
  -1   7  -3  295.17   14.30
  -1   7  -3  321.77   14.40
   3  -7   3   29.90    2.90
   3  -7   3   26.70    2.40
  -3   7  -3   27.90    2.80
  -3   7  -3   28.50    3.00
   5  -7   3  380.46   17.40
   5  -7   3  388.76   17.30
  -5   7  -3  390.06   17.60
   7  -7   3   16.90    2.00
   7  -7   3   21.60    2.50
  -7  -7  -3   19.30    2.10
  -7   7  -3   19.30    2.40
   9  -7   3    5.20    1.60
   9  -7   3    4.80    1.80
  -9  -7  -3   10.70    1.90
  -9   7  -3    9.60    2.10
  11  -7   3  122.69    6.50
  11  -7   3  116.69    6.30
 -11  -7  -3  119.59    6.50
 -11   7  -3  117.69    6.70
  13  -7   3   23.10    2.60
 -13  -7  -3   27.70    3.00
 -13   7  -3   23.20    2.90
 -15  -7  -3   53.79    4.30
  15  -7   3   47.10    3.90
 -15   7  -3   52.79    4.40
 -17  -7  -3   79.49    5.50
  17  -7   3   68.59    5.10
 -17   7  -3   87.09    5.90
  17   7   3   76.89    5.70
 -19  -7  -3   94.39    6.50
  19  -7   3  101.09    6.30
 -19   7  -3  100.69    6.90
  19   7   3   92.59    5.90
 -21  -7  -3   71.09    5.90
  21  -7   3   72.39    8.20
 -21   7  -3   75.49    6.30
  21   7   3   78.79    5.50
 -23  -7  -3   28.30    4.00
  23  -7   3   33.10    4.10
 -23   7  -3   32.70    4.40
  23   7   3   24.80    3.50
 -25  -7  -3    0.50    2.70
  25  -7   3    0.70    2.60
 -25   7  -3   -1.20    2.90
  27  -7   3    9.80    3.30
 -27  -7  -3   16.60    3.80
  27   7   3    7.90    4.20
 -27   7  -3   11.20    3.90
  29  -7   3    2.30    3.10
 -29  -7  -3   -2.20    2.70
  29   7   3   -3.70    3.10
 -29   7  -3   -0.20    3.00
 -31  -7  -3    4.40    3.10
  31  -7   3    6.80    3.80
 -31   7  -3   11.20    4.20
  31   7   3    4.20    3.60
 -34  -8   3   34.30    5.50
 -34  -8   3   18.20    4.20
 -34   8   3   15.50    5.70
 -34   8   3   25.90    4.80
 -32  -8   3    7.10    3.20
 -32  -8   3    4.00    4.30
 -32   8   3    5.60    3.90
 -32   8   3   -2.30    3.00
 -30  -8   3   14.80    3.70
 -30  -8   3   23.00    4.70
  30   8  -3   20.60    5.30
 -30   8   3   31.80    4.90
 -30   8   3   14.20    4.80
 -28  -8   3    2.60    3.00
 -28  -8   3   -4.50    2.10
 -28   8   3    1.70    3.90
 -28   8   3    6.10    3.60
 -26  -8   3    2.20    2.50
 -26  -8   3    4.30    3.10
 -26   8   3    2.60    3.30
 -26   8   3    2.90    3.50
 -24  -8   3    2.00    2.40
  24  -8  -3    6.70    2.70
 -24  -8   3   10.80    3.70
  24   8  -3   -0.90    2.40
 -24   8   3    7.90    3.20
 -24   8   3    2.30    3.10
  22  -8  -3    8.80    2.90
 -22  -8   3   14.00    3.10
 -22  -8   3    8.50    2.80
 -22   8   3   10.40    3.00
 -22   8   3   11.00    3.60
  22   8  -3    8.20    3.00
 -20  -8   3   78.99    5.40
  20  -8  -3   77.49    5.90
 -20  -8   3   88.99    6.20
  20   8  -3   85.49    6.60
 -20   8   3   82.69    5.90
  18  -8  -3    2.00    1.70
 -18  -8   3    1.90    2.10
 -18  -8   3   -2.40    1.30
  18   8  -3   -0.70    2.00
 -18   8   3   -0.90    2.00
 -18   8   3    0.00    1.90
 -16  -8   3   10.00    2.50
 -16  -8   3    9.00    2.30
  16  -8  -3    8.20    2.60
 -16   8   3    9.40    2.30
  16   8  -3    9.60    2.50
 -16   8   3    6.40    2.60
 -14  -8   3   14.10    2.40
  14  -8  -3   14.50    2.20
 -14   8   3   14.60    2.40
  14   8  -3   16.60    3.10
 -14   8   3   15.60    2.90
 -12  -8   3    8.00    2.20
  12  -8  -3    7.30    1.90
 -12  -8   3   11.70    2.00
  12   8  -3    8.10    2.50
 -12   8   3    7.30    2.30
 -12   8   3    9.70    2.00
 -10  -8   3    2.10    1.80
 -10  -8   3    4.90    1.90
  10  -8  -3    3.60    1.40
 -10   8   3    2.50    2.60
 -10   8   3    2.70    1.50
  10   8  -3    2.10    2.10
  -8  -8   3   38.50    3.80
  -8  -8   3   46.30    3.50
   8  -8  -3   48.50    3.30
  -8   8   3   41.30    3.60
  -8   8   3   45.00    3.20
   8   8  -3   44.80    4.10
  -6  -8   3   42.30    3.30
  -6  -8   3   40.20    3.70
   6   8  -3   45.20    3.90
  -6   8   3   42.20    3.70
  -4  -8   3  192.18   10.10
  -4  -8   3  202.98   10.10
   4  -8  -3  211.48    9.60
  -4   8   3  218.58   10.00
   4   8  -3  206.58   10.30
  -2  -8   3   30.50    3.20
  -2  -8   3   32.40    3.10
   2   8  -3   29.30    3.10
  -2   8   3   30.30    2.70
   0  -8   3  247.08   11.60
   0  -8   3  248.18   11.50
   0   8  -3  239.18   11.70
   2  -8   3  577.04   25.30
   2  -8   3  567.24   25.40
  -2   8  -3  581.64   25.50
  -2   8  -3  567.24   25.40
   4  -8   3  100.19    5.30
   4  -8   3   95.79    5.50
  -4   8  -3   93.59    5.60
   6  -8   3  604.64   29.70
   6  -8   3  652.03   28.50
  -6  -8  -3  664.53   28.20
  -6   8  -3  659.73   28.70
   8  -8   3    1.20    1.70
   8  -8   3   -1.90    1.20
  -8  -8  -3    2.90    1.50
  -8   8  -3   -0.60    1.60
  10  -8   3   34.90    3.10
 -10  -8  -3   42.30    3.40
  10  -8   3   39.20    3.60
 -10   8  -3   33.60    3.60
 -12  -8  -3   -0.70    1.60
  12  -8   3   -1.20    1.30
  12  -8   3   -2.20    1.50
 -12   8  -3   -2.50    1.50
 -14  -8  -3   29.70    3.30
  14  -8   3   31.70    3.20
 -14   8  -3   41.60    4.30
  16  -8   3  143.09    7.90
 -16  -8  -3  153.78    8.20
  16   8   3  146.19    7.40
 -16   8  -3  145.89    8.40
  18  -8   3    3.60    2.10
 -18  -8  -3    6.60    2.50
  18   8   3    5.90    2.30
 -18   8  -3    6.70    2.60
 -20  -8  -3  114.09    7.20
  20  -8   3  102.09    7.80
 -20   8  -3  102.49    7.40
  20   8   3  106.99    6.50
 -22  -8  -3   11.50    3.20
  22  -8   3   11.90    3.00
  22   8   3    8.00    2.70
 -22   8  -3    7.30    3.20
 -24  -8  -3   -1.10    2.70
  24  -8   3   -0.20    2.50
  24   8   3   -1.90    2.60
 -24   8  -3   -0.30    2.90
  26  -8   3   -4.00    2.50
 -26  -8  -3   -1.00    2.60
  26   8   3   -1.40    2.70
 -26   8  -3   -2.10    2.80
 -28  -8  -3    5.30    3.10
  28  -8   3    7.10    3.40
 -28   8  -3    8.30    3.60
  28   8   3   -1.90    5.50
 -30  -8  -3    1.70    2.90
  30  -8   3    0.30    3.30
  30   8   3   -5.10    3.00
 -35  -9   3    0.00    2.80
 -35  -9   3    0.70    3.20
 -35   9   3    1.50    3.60
 -35   9   3    2.90    3.90
 -33  -9   3   11.90    3.60
 -33  -9   3   14.60    3.90
 -33   9   3   19.20    4.50
 -33   9   3   14.40    5.50
 -31  -9   3    4.20    3.10
 -31   9   3    2.90    3.40
 -31   9   3    1.20    3.50
  31   9  -3   -5.70    6.10
 -29  -9   3   19.70    4.70
 -29  -9   3   11.60    2.90
 -29   9   3   17.80    4.30
 -29   9   3    7.10    5.20
  29   9  -3   12.00    4.90
 -27  -9   3   11.20    3.10
 -27  -9   3   16.40    3.70
 -27   9   3   22.70    4.00
 -27   9   3    7.80    3.60
 -25  -9   3    3.00    2.50
 -25  -9   3    3.70    3.10
 -25   9   3    2.50    3.30
 -25   9   3    2.80    3.10
 -23  -9   3   18.80    3.70
  23  -9  -3   11.90    3.20
 -23  -9   3   26.20    3.60
 -23   9   3    9.10    3.50
 -23   9   3   15.30    3.60
  23   9  -3   19.50    4.40
 -21  -9   3   25.30    4.10
  21  -9  -3   14.80    2.80
 -21   9   3   20.50    3.70
 -21   9   3   19.70    4.20
  21   9  -3   18.50    3.60
  19  -9  -3   41.10    4.20
 -19  -9   3   35.80    3.50
 -19  -9   3   39.70    4.60
 -19   9   3   38.80    4.20
 -19   9   3   23.70    4.50
  19   9  -3   42.00    4.80
  17  -9  -3    4.30    2.00
 -17  -9   3    7.10    2.20
 -17  -9   3    6.40    2.50
 -17   9   3    2.80    2.60
 -17   9   3    2.60    2.00
  17   9  -3    5.40    2.70
  15  -9  -3   10.70    2.20
 -15  -9   3   18.80    3.30
 -15  -9   3   18.60    3.20
 -15   9   3   13.10    3.20
 -15   9   3   16.90    2.70
  15   9  -3   15.10    2.70
  13  -9  -3   -1.20    1.30
 -13  -9   3   -0.60    1.40
 -13  -9   3    2.30    3.20
  13   9  -3   -1.20    1.70
 -13   9   3   -1.50    1.70
 -13   9   3    0.10    1.60
  11  -9  -3   19.40    2.50
 -11  -9   3   17.50    2.70
 -11  -9   3   24.30    3.30
 -11   9   3   19.40    2.50
 -11   9   3   30.40    4.10
  11   9  -3   25.50    3.50
  -9  -9   3    9.20    2.20
  -9  -9   3    5.00    2.10
   9  -9  -3    9.60    1.80
  -9   9   3   10.00    1.90
   9   9  -3    7.70    2.20
  -9   9   3    6.40    2.50
  -7  -9   3   12.10    2.20
   7  -9  -3   10.60    1.80
  -7  -9   3   12.70    2.40
  -7   9   3   12.80    2.40
   7   9  -3   12.40    2.50
  -5  -9   3   20.80    2.80
  -5  -9   3   22.80    2.80
   5  -9  -3   18.60    3.00
  -5   9   3   21.80    3.70
   5   9  -3   22.50    3.00
   3  -9  -3   10.80    1.60
  -3  -9   3    8.20    2.10
  -3  -9   3   11.70    2.00
  -3   9   3   14.40    2.30
   3   9  -3   11.50    2.40
  -1  -9   3  251.57   11.90
  -1  -9   3  250.67   11.80
   1   9  -3  245.88   12.00
   1  -9   3    8.60    1.90
   1  -9   3   10.40    2.10
  -1   9  -3    7.40    1.90
  -1   9  -3    5.20    1.90
   3  -9   3   28.70    2.70
   3  -9   3   31.80    3.20
  -3   9  -3   26.10    3.00
  -3   9  -3   28.60    3.30
  -5  -9  -3   40.90    2.90
   5  -9   3   35.30    3.10
   5  -9   3   39.40    3.60
  -5   9  -3   35.20    3.60
   7  -9   3  193.88    9.60
  -7  -9  -3  196.18    9.20
   7  -9   3  187.68    9.30
  -7   9  -3  190.38    9.70
   9  -9   3   27.70    3.10
   9  -9   3   28.80    3.50
  -9  -9  -3   40.20    3.30
  -9   9  -3   40.40    3.90
  11  -9   3    3.40    1.60
 -11  -9  -3    5.20    1.90
  11  -9   3    4.10    2.00
 -11   9  -3    3.50    2.00
 -13  -9  -3    1.50    1.80
  13  -9   3    1.10    1.50
 -13   9  -3    2.10    2.10
 -15  -9  -3   31.20    3.60
  15  -9   3   28.30    3.40
 -15   9  -3   33.20    3.90
  17  -9   3    2.70    1.90
 -17   9  -3   -1.60    2.10
 -19  -9  -3   33.80    4.10
  19  -9   3   29.50    3.90
 -19   9  -3   34.80    4.60
  19   9   3   24.80    3.10
 -21  -9  -3    0.00    2.70
  21  -9   3   -1.70    2.20
  21   9   3   -0.40    2.20
 -21   9  -3   -2.50    2.70
 -23  -9  -3    9.50    3.30
  23  -9   3    1.70    2.70
  23   9   3    9.60    2.80
 -23   9  -3    6.90    3.10
  25  -9   3   12.20    3.20
 -25  -9  -3    9.10    3.40
  25   9   3   13.50    3.50
 -25   9  -3   14.70    3.80
 -27  -9  -3    0.30    2.80
  27  -9   3   -6.70    2.80
 -27   9  -3   -0.10    3.00
  27   9   3    0.20    3.20
 -29  -9  -3   -4.50    2.80
  29  -9   3    2.20    3.60
  29   9   3   -0.20    3.50
 -29   9  -3    4.90    3.30
 -31  -9  -3   -1.40    3.60
  31  -9   3    6.90    3.90
  31   9   3   -4.70    3.40
 -31   9  -3    7.10    4.20
 -34 -10   3    2.40    3.00
 -34 -10   3    0.40    3.90
 -34  10   3    0.50    3.90
 -34  10   3    0.60    3.60
 -32 -10   3    1.60    2.70
 -32 -10   3   -1.40    3.30
 -32  10   3    0.00    5.70
 -32  10   3    3.50    4.60
 -30 -10   3   -2.70    2.00
 -30 -10   3    6.40    3.50
 -30  10   3   -0.70    3.20
  30  10  -3    3.80    4.80
 -30  10   3    5.50    4.30
 -28 -10   3    4.00    3.60
 -28 -10   3    2.30    2.60
 -28  10   3    0.50    2.90
 -28  10   3    0.40    5.20
 -26 -10   3    4.80    3.10
 -26 -10   3    2.70    2.70
 -26  10   3   -2.90    3.00
 -26  10   3    2.20    3.90
 -24 -10   3   -2.30    2.40
 -24 -10   3    6.40    3.40
  24 -10  -3   -2.80    1.60
 -24  10   3   -3.80    3.10
 -24  10   3    1.10    2.90
 -22 -10   3   10.20    2.70
  22 -10  -3   10.70    3.20
 -22 -10   3    6.40    3.10
  22  10  -3    7.20    3.30
 -22  10   3   11.70    3.30
 -22  10   3    5.30    2.70
 -20 -10   3    4.70    4.10
 -20 -10   3    2.00    2.50
  20 -10  -3    3.70    1.90
 -20  10   3    3.40    2.70
  20  10  -3   -0.10    2.20
 -20  10   3    7.90    3.70
  18 -10  -3    3.30    2.00
 -18 -10   3    7.80    2.60
 -18 -10   3    6.30    2.20
 -18  10   3    5.00    2.20
  18  10  -3    3.40    2.50
 -18  10   3    1.30    2.70
  16 -10  -3    1.40    1.80
 -16 -10   3    1.30    2.10
 -16 -10   3    0.00    1.50
 -16  10   3    1.40    2.50
  16  10  -3   -2.00    1.90
 -16  10   3    3.90    2.00
 -14 -10   3    3.80    1.70
 -14 -10   3    3.00    2.00
  14 -10  -3    0.00    1.50
  14  10  -3    1.00    2.00
 -14  10   3   -2.10    2.00
 -14  10   3   -1.00    1.60
  12 -10  -3    8.30    2.00
 -12 -10   3   10.90    2.40
 -12 -10   3    7.80    2.80
  12  10  -3    9.20    2.70
 -12  10   3    8.30    2.70
 -12  10   3    8.20    2.00
 -10 -10   3   14.10    2.50
  10 -10  -3   14.30    2.10
 -10 -10   3   14.00    2.80
 -10  10   3   16.20    2.30
 -10  10   3   15.20    2.90
  10  10  -3   13.40    2.70
  -8 -10   3   -0.70    1.50
  -8 -10   3   -3.00    1.70
   8 -10  -3   -1.70    1.30
   8  10  -3   -1.90    1.60
  -8  10   3    0.20    1.30
  -8  10   3   -1.00    1.80
  -6 -10   3   11.30    2.40
   6 -10  -3   10.70    1.80
  -6 -10   3   11.30    2.30
   6  10  -3    8.80    2.30
  -6  10   3    7.70    2.10
  -4 -10   3    4.80    2.00
   4  10  -3    3.50    2.10
  -2 -10   3   -1.10    1.60
  -2 -10   3    1.00    1.50
   2  10  -3    1.30    1.80
   0 -10   3   26.30    2.90
   0 -10   3   26.40    3.00
   0  10  -3   31.00    3.30
   2 -10   3    7.60    2.00
   2 -10   3    4.80    1.70
  -2  10  -3    5.80    1.70
  -2  10  -3    4.50    2.00
   4 -10   3   13.00    2.00
   4 -10   3   12.40    2.30
  -4 -10  -3   11.40    1.70
  -4  10  -3   11.20    2.40
  -6 -10  -3   22.90    2.50
   6 -10   3   18.20    2.70
   6 -10   3   14.30    2.20
  -6  10  -3   12.30    2.50
   8 -10   3    2.00    1.70
  -8 -10  -3    9.90    1.90
   8 -10   3    3.30    2.10
  -8  10  -3    2.60    2.20
 -10 -10  -3    1.10    1.70
  10 -10   3   -0.20    1.70
  10 -10   3   -0.50    1.40
 -10  10  -3   -3.00    1.90
  12 -10   3    0.90    1.90
  12 -10   3    2.60    1.60
 -12 -10  -3    3.20    1.90
 -12  10  -3    4.30    2.60
  14 -10   3   -2.40    1.40
 -14 -10  -3    0.10    1.90
 -14  10  -3   -0.50    1.90
 -16 -10  -3   -1.50    2.00
  16 -10   3   -0.80    1.60
 -16  10  -3   -1.40    2.20
 -18 -10  -3    2.60    2.50
  18 -10   3   -2.50    2.20
  18  10   3    0.00    1.90
 -18  10  -3    0.00    2.40
  20 -10   3    1.70    2.40
 -20 -10  -3    5.00    2.80
  20  10   3    4.40    2.30
 -20  10  -3    1.40    2.70
 -22 -10  -3   -1.20    2.70
  22 -10   3    1.30    2.70
  22  10   3    3.90    2.30
 -22  10  -3    4.10    3.00
  24 -10   3    3.00    2.80
 -24 -10  -3    3.60    2.80
 -24  10  -3    3.70    3.30
  24  10   3   -0.90    2.40
 -26 -10  -3   -3.70    2.90
  26 -10   3    1.00    3.10
  26  10   3   -2.40    2.60
 -26  10  -3    2.20    3.00
 -28 -10  -3    1.20    3.50
  28 -10   3   -4.70    3.20
 -28  10  -3    3.70    3.30
  30 -10   3   -1.00    3.50
 -30 -10  -3    3.40    3.90
  30  10   3   -4.50    3.30
 -30  10  -3    6.30    3.80
 -33 -11   3    0.60    3.10
 -33 -11   3   -0.60    2.60
 -33  11   3    1.40    3.20
 -31 -11   3   -1.40    2.10
 -31 -11   3    1.80    4.30
 -31  11   3    7.70    4.10
 -31  11   3    2.10    3.30
 -29 -11   3    0.30    2.60
 -29 -11   3    0.30    3.00
 -29  11   3    1.90    3.80
  29  11  -3   -0.90    4.60
 -29  11   3   -5.40    2.40
 -27 -11   3   10.80    3.80
 -27 -11   3    1.30    2.70
 -27  11   3    9.40    3.60
 -27  11   3    6.60    3.50
 -25 -11   3    0.70    2.70
  25 -11  -3    0.00    1.10
 -25 -11   3    1.10    3.10
 -25  11   3   -1.70    3.10
 -25  11   3   -0.40    3.00
 -23 -11   3    6.00    3.20
 -23 -11   3    2.70    2.20
  23 -11  -3    2.30    2.80
  23  11  -3    0.50    3.60
 -23  11   3    3.00    3.70
 -23  11   3    2.60    3.10
  21 -11  -3    6.80    2.80
 -21 -11   3   11.10    3.40
 -21 -11   3    9.10    2.40
 -21  11   3    9.40    3.10
  21  11  -3    8.10    3.40
 -21  11   3    9.10    3.20
 -19 -11   3   -1.10    2.60
 -19 -11   3   -1.80    1.90
  19 -11  -3   -1.30    1.80
  19  11  -3    1.80    2.40
 -19  11   3   -3.50    2.10
 -19  11   3   -2.10    2.50
  17 -11  -3   14.30    2.80
 -17 -11   3   21.60    3.20
 -17 -11   3   20.40    3.30
 -17  11   3    6.80    2.70
 -17  11   3   18.20    3.10
  17  11  -3   13.90    3.30
 -15 -11   3   69.99    5.50
 -15 -11   3   78.99    5.00
  15 -11  -3   80.29    5.90
 -15  11   3   65.39    5.40
 -15  11   3   61.39    6.50
  15  11  -3   71.59    5.90
 -13 -11   3    1.80    2.20
 -13 -11   3    1.70    1.70
  13 -11  -3    2.20    1.70
 -13  11   3    2.10    1.80
 -13  11   3    0.30    2.20
  13  11  -3    2.80    2.40
  11 -11  -3    1.70    1.50
 -11 -11   3    3.20    1.80
 -11 -11   3    2.30    3.70
 -11  11   3    0.30    2.20
  11  11  -3    4.30    2.40
 -11  11   3    1.30    1.70
   9 -11  -3    8.60    1.80
  -9 -11   3   10.50    2.50
  -9 -11   3   11.90    2.70
  -9  11   3    9.10    2.60
   9  11  -3    8.90    2.30
  -9  11   3    9.30    1.90
  -7 -11   3   50.09    3.90
   7 -11  -3   52.39    3.80
  -7 -11   3   56.29    4.50
   7  11  -3   57.89    4.70
   5 -11  -3    1.60    1.40
  -5 -11   3    0.70    1.80
   5  11  -3    0.00    1.80
  -3 -11   3   43.60    3.60
   3 -11  -3   37.70    3.00
  -3 -11   3   37.70    3.90
   3  11  -3   33.90    3.80
  -1 -11   3   42.20    3.90
  -1 -11   3   39.40    3.60
   1  11  -3   38.10    3.80
   1 -11   3   69.79    4.60
   1 -11   3   69.49    4.90
  -1  11  -3   66.29    4.70
   3 -11   3  221.48   10.70
  -3 -11  -3  218.58   10.10
   3 -11   3  218.08   10.80
  -3  11  -3  216.68   10.90
  -3  11  -3  209.78   10.70
   5 -11   3   98.79    5.70
  -5 -11  -3  101.39    5.40
   5 -11   3   96.69    6.00
  -5  11  -3   92.19    6.10
   7 -11   3   22.80    3.10
   7 -11   3   20.00    2.60
  -7  11  -3   16.60    2.90
   9 -11   3   10.20    2.40
  -9 -11  -3   13.30    2.30
   9 -11   3    9.10    2.10
  -9  11  -3    8.30    2.40
 -11 -11  -3   23.90    3.00
  11 -11   3   15.90    2.50
  11 -11   3   20.60    3.00
 -11  11  -3   21.10    3.40
  13 -11   3   26.90    4.20
  13 -11   3   27.00    3.20
 -13 -11  -3   30.30    3.40
 -13  11  -3   27.10    3.70
 -15 -11  -3   19.90    3.20
  15 -11   3   18.10    2.70
 -15  11  -3   20.10    3.60
  17 -11   3   -2.20    2.30
 -17 -11  -3    0.10    2.20
 -17  11  -3   -1.30    2.60
  19 -11   3    3.90    2.50
 -19 -11  -3   -0.60    2.50
  19  11   3    0.80    2.00
 -19  11  -3   -1.10    2.50
  21 -11   3   33.30    4.10
 -21 -11  -3   32.90    4.40
  21  11   3   32.60    3.60
 -21  11  -3   30.30    4.30
  23 -11   3   24.90    3.80
 -23 -11  -3   31.50    4.40
  23  11   3   23.80    3.50
 -23  11  -3   19.60    3.80
 -25 -11  -3   11.70    3.40
  25 -11   3   18.10    3.70
 -25  11  -3   12.00    3.70
  25  11   3   16.80    3.50
 -27 -11  -3    2.60    3.10
  27 -11   3   -4.20    3.00
 -27  11  -3    2.30    3.20
  27  11   3   -2.20    3.10
  29 -11   3    3.90    3.50
 -29 -11  -3    0.40    3.30
  29  11   3   -6.00    3.40
 -29  11  -3    6.00    4.60
 -31 -11  -3   -2.10    3.70
 -31  11  -3   -0.10    3.90
 -34 -12   3   -3.20    3.30
 -34 -12   3    3.30    3.20
 -34  12   3   -3.10    3.40
 -32 -12   3   -0.50    2.20
 -32 -12   3    1.70    3.60
 -32  12   3   -3.50    3.30
 -30 -12   3   -1.40    3.70
 -30 -12   3    3.80    3.60
  30  12  -3   -6.80    5.90
 -30  12   3   -3.30    2.80
 -28 -12   3    3.90    2.70
 -28 -12   3    7.10    3.80
 -28  12   3   11.80    4.00
 -28  12   3   12.80    4.60
  28  12  -3   15.30    5.80
 -26 -12   3    3.60    2.80
 -26 -12   3    7.70    3.40
 -26  12   3    5.20    3.60
 -26  12   3   10.40    4.80
 -24 -12   3    5.30    2.50
 -24 -12   3    4.50    3.30
  24 -12  -3    2.70    1.50
 -24  12   3    2.70    3.10
 -24  12   3    9.90    3.80
  22 -12  -3    9.20    3.20
 -22 -12   3   16.50    3.70
 -22 -12   3    8.40    2.50
  22  12  -3   10.90    4.10
 -22  12   3    7.20    4.20
 -22  12   3    6.50    3.10
 -20 -12   3   -0.80    1.90
  20 -12  -3    3.10    2.30
 -20 -12   3    3.20    2.70
  20  12  -3   -3.80    2.60
 -20  12   3    9.10    3.50
 -20  12   3    0.90    2.40
 -18 -12   3    9.30    3.10
  18 -12  -3    8.50    2.40
 -18 -12   3    8.00    2.80
  18  12  -3   10.70    3.20
 -18  12   3    9.70    3.40
 -18  12   3   12.70    2.80
 -16 -12   3  198.48   10.20
  16 -12  -3  177.68    9.60
 -16 -12   3  177.58    9.50
  16  12  -3  183.58   10.40
 -16  12   3  143.59    9.70
 -16  12   3  188.18    9.60
 -14 -12   3    1.70    1.70
 -14 -12   3   -0.10    2.20
 -14  12   3   -1.10    1.90
  14  12  -3    1.20    2.10
 -14  12   3   -0.50    1.90
 -12 -12   3   45.20    3.80
 -12 -12   3   48.80    4.70
  12 -12  -3   46.70    3.90
  12  12  -3   52.69    4.90
 -12  12   3   49.50    4.00
 -12  12   3   39.40    4.10
  10 -12  -3   -0.90    1.30
 -10 -12   3    1.70    3.40
 -10 -12   3    2.00    1.70
 -10  12   3    2.10    1.60
  10  12  -3    0.30    1.90
   8 -12  -3  101.79    5.90
  -8 -12   3  109.69    6.60
  -8 -12   3   92.49    6.00
   8  12  -3  109.29    6.70
  -6 -12   3    5.00    2.20
   6 -12  -3    1.50    1.40
   6  12  -3    3.20    2.10
   4 -12  -3    2.90    1.60
  -4 -12   3    7.40    2.40
  -4 -12   3    3.20    1.70
   4  12  -3    2.10    2.00
  -2 -12   3  303.37   14.60
  -2 -12   3  311.77   14.80
   2 -12  -3  305.87   14.10
   2  12  -3  310.17   14.80
   0 -12   3   42.10    4.00
   0 -12   3   47.80    3.90
   0  12  -3   43.50    4.00
   2 -12   3   14.60    2.20
   2 -12   3   14.00    2.70
  -2  12  -3    8.90    2.00
   4 -12   3  779.32   33.80
   4 -12   3  753.42   33.80
  -4 -12  -3  757.72   33.20
  -4  12  -3  747.93   33.90
  -6 -12  -3  355.36   16.40
   6 -12   3  368.46   17.00
   6 -12   3  372.26   16.80
  -6  12  -3  343.17   17.00
  -8 -12  -3    5.10    1.80
   8 -12   3    0.70    1.50
   8 -12   3    3.30    2.00
  -8  12  -3   -1.30    1.90
  10 -12   3  101.39    6.30
  10 -12   3   99.09    6.00
 -10 -12  -3   99.79    6.00
 -10  12  -3   91.29    6.30
  12 -12   3    2.10    2.10
  12 -12   3   -0.10    1.60
 -12 -12  -3    1.20    1.90
 -12  12  -3   -2.40    2.00
  14 -12   3    0.50    2.20
 -14 -12  -3   -0.20    2.00
  14 -12   3   -1.30    1.60
 -14  12  -3    0.90    2.30
 -16 -12  -3   70.29    5.50
  16 -12   3   52.49    6.40
  16  12   3   55.39    4.60
 -16  12  -3   48.80    5.50
 -18 -12  -3   30.60    4.00
  18 -12   3   27.20    3.70
  18  12   3   27.10    3.10
 -18  12  -3   26.60    4.30
  20 -12   3    1.00    2.40
 -20 -12  -3    0.80    2.80
  20  12   3   -0.10    2.10
 -20  12  -3    0.60    2.70
  22 -12   3  100.09    7.20
 -22 -12  -3  109.29    7.70
  22  12   3  106.09    6.60
 -22  12  -3  100.79    7.90
  24 -12   3    7.00    3.10
 -24 -12  -3    7.80    3.30
  24  12   3    8.30    2.80
 -24  12  -3    8.50    3.40
  26 -12   3   13.10    3.70
 -26 -12  -3   12.50    3.80
 -26  12  -3   16.70    4.20
  26  12   3   12.40    3.30
 -28 -12  -3    3.50    3.00
  28 -12   3    3.30    3.60
 -28  12  -3    1.90    4.50
 -30 -12  -3    0.10    3.20
  30  12   3   -4.10    3.30
 -30  12  -3    5.30    3.90
 -33 -13   3   -1.30    2.40
 -33 -13   3    1.00    3.40
 -33  13   3   -3.80    3.50
 -31 -13   3    2.40    2.70
 -31 -13   3   -2.00    3.40
 -31  13   3    3.50    5.60
 -29 -13   3   -1.30    4.30
 -29 -13   3   -1.80    2.90
  29  13  -3   -6.20    4.50
 -29  13   3    0.00    3.70
 -27 -13   3   12.80    4.30
 -27 -13   3   11.50    3.50
 -27  13   3   11.40    3.70
 -25 -13   3   67.09    6.50
 -25 -13   3   47.60    4.80
 -25  13   3   55.89    6.30
 -23 -13   3   52.99    5.90
  23 -13  -3   28.00    4.20
 -23 -13   3   26.30    3.70
 -23  13   3   33.70    4.50
 -23  13   3   31.90    5.20
 -21 -13   3  112.09    7.20
 -21 -13   3  134.99    8.70
  21 -13  -3  117.79    8.10
 -21  13   3  119.59    7.90
  21  13  -3  109.19    8.80
 -21  13   3  107.79    8.10
 -19 -13   3    3.30    2.30
 -19 -13   3    2.50    3.30
  19 -13  -3    0.40    2.00
 -19  13   3    3.30    4.00
  19  13  -3    3.70    2.90
 -19  13   3    1.00    2.40
 -17 -13   3  119.49    7.60
  17 -13  -3  109.09    6.80
 -17 -13   3   90.49    6.60
 -17  13   3   93.89    7.10
 -17  13   3  102.09    6.70
  17  13  -3  111.99    7.70
 -15 -13   3    8.40    2.70
 -15 -13   3    6.40    2.30
  15 -13  -3    3.00    1.80
 -15  13   3    4.80    2.20
  15  13  -3    6.00    2.50
  13 -13  -3   53.69    5.70
 -13 -13   3   71.69    4.90
 -13 -13   3   78.69    5.80
  13  13  -3   80.59    5.90
 -13  13   3   67.69    5.10
  11 -13  -3   94.89    5.90
 -11 -13   3   90.89    6.00
 -11 -13   3  102.59    6.70
 -11  13   3  104.79    6.00
  11  13  -3   98.49    6.70
  -9 -13   3   69.29    5.40
   9 -13  -3   70.39    4.70
  -9 -13   3   65.69    4.70
   9  13  -3   70.89    5.50
   7 -13  -3   46.60    3.70
  -7 -13   3   47.80    4.40
   7  13  -3   47.60    4.50
   5 -13  -3   -0.80    1.30
  -5 -13   3   -1.90    1.90
   5  13  -3    2.30    2.10
  -3 -13   3  278.17   14.00
   3 -13  -3  291.97   13.50
  -3 -13   3  293.77   13.90
   3  13  -3  286.67   14.10
  -1 -13   3   13.10    2.50
  -1 -13   3   12.60    2.60
   1  13  -3   14.50    2.40
   1 -13   3   26.50    3.10
   1 -13   3   28.90    3.30
  -1  13  -3   30.60    3.40
   3 -13   3   54.39    4.60
   3 -13   3   52.99    4.10
  -3 -13  -3   54.19    3.80
  -3  13  -3   54.49    4.70
  -5 -13  -3  182.68    9.30
   5 -13   3  192.28    9.70
   5 -13   3  183.78    9.90
  -5  13  -3  197.68   10.10
   7 -13   3  217.08   10.70
  -7 -13  -3  210.58   10.40
   7 -13   3  204.68   10.80
  -9 -13  -3  140.09    7.50
   9 -13   3  124.99    8.60
   9 -13   3  135.49    7.50
  -9  13  -3  130.89    7.80
  11 -13   3   22.90    3.30
 -11 -13  -3   35.20    3.90
  11 -13   3   30.00    3.40
 -11  13  -3   33.30    4.00
  13 -13   3   28.50    3.60
 -13 -13  -3   26.70    3.50
  13 -13   3   24.90    3.20
 -13  13  -3   18.40    3.20
 -15 -13  -3  268.67   15.70
  15 -13   3  247.18   15.20
  15 -13   3  264.87   13.10
 -15 -13  -3  246.58   11.50
 -15  13  -3  254.47   13.40
 -17 -13  -3    1.50    2.50
  17 -13   3    4.10    2.20
 -17  13  -3    4.30    2.80
  19 -13   3    7.70    2.70
 -19 -13  -3   10.30    3.20
 -19  13  -3    6.70    3.30
  19  13   3    5.60    2.20
  21 -13   3   18.60    3.40
 -21 -13  -3   21.30    3.90
  21  13   3   21.60    3.10
 -21  13  -3   17.80    4.20
 -23 -13  -3    1.00    2.90
  23 -13   3   -1.10    2.60
 -23  13  -3    0.90    3.00
  23  13   3   -1.90    2.30
  25 -13   3    8.90    3.30
 -25 -13  -3    2.50    3.00
 -25  13  -3    1.40    3.00
  25  13   3    5.30    2.90
 -27 -13  -3    4.50    3.40
  27 -13   3    3.40    3.30
  27  13   3   -2.10    3.30
 -27  13  -3    2.80    3.80
 -29 -13  -3    6.40    3.40
  29 -13   3    5.50    4.10
 -29  13  -3    5.00    3.70
  29  13   3    5.00    4.10
 -32 -14   3    1.00    2.90
 -32 -14   3   -1.10    3.50
 -32  14   3    4.20    3.60
 -30 -14   3   -0.90    3.20
 -30 -14   3    1.50    2.50
 -30  14   3   -1.90    3.30
 -28 -14   3   -0.30    3.10
  28 -14  -3   -0.80    4.20
 -28 -14   3    0.00    3.30
  28  14  -3   -2.30    4.50
 -28  14   3    3.70    3.30
 -26 -14   3    8.20    3.00
 -26 -14   3    7.80    4.20
 -26  14   3    8.70    3.70
 -24 -14   3   36.20    4.20
 -24 -14   3   53.99    6.20
 -24  14   3   41.70    5.50
 -22 -14   3   60.79    5.40
 -22 -14   3   73.99    6.80
  22 -14  -3   72.49    6.40
  22  14  -3   49.70    7.80
 -22  14   3   74.19    6.50
  20 -14  -3   54.39    5.40
 -20 -14   3   58.79    4.90
 -20 -14   3   60.09    6.30
  20  14  -3   59.39    6.70
 -20  14   3   55.49    5.60
  18 -14  -3   13.70    2.90
 -18 -14   3   13.70    3.40
 -18 -14   3   16.70    3.10
 -18  14   3   21.20    3.50
  18  14  -3   16.00    3.80
 -16 -14   3    5.30    2.60
  16 -14  -3    0.70    1.90
 -16 -14   3    4.60    2.90
 -16  14   3    4.30    2.40
  16  14  -3    5.50    2.90
  14 -14  -3    3.50    1.90
 -14 -14   3    5.10    2.50
 -14 -14   3    7.60    3.00
 -14  14   3    4.10    2.30
  14  14  -3    7.00    2.70
 -12 -14   3   35.50    3.50
  12 -14  -3   29.60    3.90
 -12 -14   3   36.10    4.30
  12  14  -3   37.50    4.70
 -12  14   3   36.70    3.90
 -10 -14   3   66.29    4.90
 -10 -14   3   70.49    5.50
  10 -14  -3   65.89    4.70
  10  14  -3   72.99    5.70
   8 -14  -3   -0.10    1.40
  -8 -14   3    1.90    2.00
   8  14  -3    0.70    3.30
   6 -14  -3   19.50    2.40
   6  14  -3   23.70    3.50
   4 -14  -3   45.70    3.70
  -4 -14   3   47.90    4.10
  -4 -14   3   51.99    4.60
   4  14  -3   45.30    4.40
   2 -14  -3   15.90    2.30
  -2 -14   3   22.50    3.20
  -2 -14   3   20.40    3.00
   2  14  -3   18.30    3.00
   0 -14   3   27.60    3.20
   0 -14   3   27.90    3.40
   0  14  -3   28.00    3.30
   2 -14   3   -0.30    1.30
   2 -14   3    3.40    2.20
  -2 -14  -3    0.10    1.60
  -2  14  -3    2.60    1.80
   4 -14   3    9.50    2.40
   4 -14   3    5.00    2.00
  -4 -14  -3    7.30    2.00
   6 -14   3   11.50    2.80
   6 -14   3    8.90    2.10
  -6 -14  -3   10.10    2.20
  -6  14  -3    7.80    2.70
  -8 -14  -3  128.89    7.20
   8 -14   3  119.19    7.60
   8 -14   3  127.29    7.20
  -8  14  -3  129.29    7.70
  10 -14   3   49.30    4.20
 -10 -14  -3   58.09    4.60
  10 -14   3   53.89    4.90
 -10  14  -3   48.90    4.90
  12 -14   3   33.50    3.80
 -12 -14  -3   33.50    3.90
  12 -14   3   29.80    3.70
 -12  14  -3   28.80    3.80
  14 -14   3   27.30    3.70
  14 -14   3   30.40    4.00
 -14  14  -3   23.60    3.80
 -16 -14  -3   48.60    5.00
  16 -14   3   49.00    4.80
 -16 -14  -3   46.20    3.00
  16 -14   3   52.39    5.40
 -16  14  -3   48.70    5.40
  18 -14   3   12.20    2.80
 -18 -14  -3   12.60    3.30
 -18  14  -3   16.30    3.80
  18  14   3    7.90    2.30
 -20 -14  -3    7.40    3.20
  20 -14   3    7.50    2.60
  20  14   3    5.70    2.30
 -20  14  -3   10.60    3.60
  22 -14   3    5.60    2.90
 -22 -14  -3    3.90    3.20
 -22  14  -3    4.50    3.60
  22  14   3    0.80    2.30
 -24 -14  -3    4.80    3.30
  24 -14   3   -1.70    3.00
 -24  14  -3   -2.70    3.20
  24  14   3   -1.30    2.30
 -26 -14  -3    4.10    3.40
  26 -14   3    4.90    3.20
  26  14   3   -6.00    2.50
 -26  14  -3    2.10    3.10
 -28 -14  -3    1.00    3.20
  28 -14   3   -1.70    2.90
  28  14   3   -4.30    5.20
 -28  14  -3    3.50    3.80
 -31 -15   3    3.20    2.90
 -31 -15   3    1.10    3.10
 -31  15   3   -2.20    3.40
 -29 -15   3    1.40    4.40
 -29 -15   3    6.20    2.80
 -29  15   3    3.40    3.50
 -27 -15   3    1.90    3.80
  27 -15  -3    2.50    2.20
 -27 -15   3   -2.30    2.70
 -27  15   3    5.50    3.50
  27  15  -3   -3.50    4.20
 -25 -15   3    3.10    3.80
 -25 -15   3    4.20    2.80
  25 -15  -3   -0.80    1.20
 -25  15   3    6.10    3.30
  23 -15  -3   25.20    4.20
 -23 -15   3   42.60    5.50
 -23 -15   3   29.00    4.30
 -23  15   3   30.00    4.70
 -21 -15   3    8.40    3.80
 -21 -15   3    3.20    2.40
  21 -15  -3    1.60    2.70
  21  15  -3   11.90    4.10
 -21  15   3    3.40    3.10
  19 -15  -3   85.89    6.50
 -19 -15   3   78.99    5.80
 -19 -15   3   85.29    7.30
  19  15  -3   77.79    7.40
 -19  15   3   84.59    6.60
 -17 -15   3   17.60    4.10
  17 -15  -3   11.80    2.80
 -17 -15   3   15.50    3.10
 -17  15   3   11.00    2.90
  17  15  -3    9.50    3.20
  15 -15  -3    3.10    2.10
 -15 -15   3    3.70    2.80
 -15  15   3    1.40    2.30
  15  15  -3    2.90    2.40
 -13 -15   3    5.50    2.70
  13 -15  -3   -1.80    1.60
 -13 -15   3    0.90    1.90
  13  15  -3    0.80    2.30
 -13  15   3   -1.00    2.60
 -11 -15   3    2.80    2.10
  11 -15  -3    0.60    2.30
 -11 -15   3    5.50    2.60
 -11  15   3    4.30    2.10
  11  15  -3    7.80    2.70
  -9 -15   3    5.20    2.40
   9 -15  -3    5.10    1.90
   9  15  -3    0.30    2.40
  -7 -15   3   -0.70    1.90
   7 -15  -3    2.50    1.50
   7  15  -3    0.70    1.90
   5 -15  -3    3.20    1.70
  -5 -15   3    4.00    2.40
   5  15  -3    3.10    3.60
   3 -15  -3   19.00    2.50
  -3 -15   3   23.80    4.10
  -3 -15   3   14.40    2.50
   3  15  -3   21.00    3.40
  -1 -15   3   -1.00    1.40
   1  15  -3    0.20    1.90
  -1 -15  -3    0.20    1.60
   1 -15   3   -0.20    1.60
   1 -15   3    1.40    3.70
  -1  15  -3   -0.90    1.60
  -3 -15  -3    3.00    1.80
   3 -15   3    0.70    1.40
   5 -15   3    3.00    1.70
  -5 -15  -3    2.90    1.90
   5 -15   3    2.80    2.20
  -5  15  -3    3.00    2.20
  -7 -15  -3    2.90    1.90
   7 -15   3   -0.30    2.10
   7 -15   3    2.30    1.80
  -7  15  -3    2.90    2.20
  -9 -15  -3    1.30    1.90
   9 -15   3    3.90    2.50
   9 -15   3    2.60    1.80
  -9  15  -3    4.40    2.40
 -11 -15  -3    5.80    2.40
  11 -15   3    5.60    2.50
  11 -15   3    4.40    2.30
 -11  15  -3    7.80    2.70
  13 -15   3   -1.30    1.80
 -13 -15  -3   -7.40    4.20
  13 -15   3   -0.60    2.40
 -13  15  -3    0.10    2.50
  15 -15   3    0.10    2.60
  15 -15   3   -1.60    2.00
 -15 -15  -3   -2.00    2.30
 -15  15  -3   -3.80    2.60
 -17 -15  -3    2.50    1.50
  17 -15   3    5.70    2.90
  17 -15   3    4.50    2.50
 -17 -15  -3    1.50    2.80
 -17  15  -3    1.40    3.10
  17  15   3    1.50    1.80
  19 -15   3    0.30    2.10
 -19 -15  -3    1.60    3.10
  19  15   3   -2.10    1.80
 -19  15  -3   -2.40    2.70
  21 -15   3    3.40    2.60
 -21 -15  -3   -0.10    2.80
  21  15   3   -2.00    2.10
 -21  15  -3    4.00    3.30
 -23 -15  -3    0.00    2.90
  23 -15   3    1.00    2.80
  23  15   3   -3.20    2.10
 -23  15  -3    3.90    3.30
 -25 -15  -3   -5.90    2.70
  25 -15   3   -3.40    3.00
 -25  15  -3    2.50    3.50
  25  15   3   -0.60    2.50
  27 -15   3   -4.90    2.30
 -27 -15  -3    4.20    3.50
 -27  15  -3    2.50    3.60
  27  15   3   -9.10    2.80
 -29 -15  -3   -1.00    3.30
 -29  15  -3    3.30    3.50
  29  15   3   -4.90    4.90
 -32 -16   3    1.20    2.70
 -32 -16   3    4.40    3.70
 -32  16   3    1.80    3.80
 -30 -16   3    7.90    3.20
 -30 -16   3   -5.70    3.30
 -28 -16   3    3.00    2.50
 -28 -16   3    3.00    5.00
 -28  16   3    5.10    4.00
  28  16  -3    4.30    8.30
  26 -16  -3   -0.10    2.10
 -26 -16   3    5.00    2.80
 -26 -16   3    8.10    3.70
 -26  16   3    3.10    3.70
  26  16  -3    0.10    4.90
  24 -16  -3   11.70    3.50
 -24 -16   3   25.60    4.50
 -24 -16   3   19.80    3.80
 -24  16   3   15.30    3.90
  22 -16  -3   52.89    6.10
 -22 -16   3   60.19    5.20
 -22 -16   3   68.69    7.10
 -22  16   3   58.59    6.30
 -20 -16   3  118.99    8.30
 -20 -16   3   95.39    6.80
  20 -16  -3  108.39    7.70
 -20  16   3  107.49    7.80
  20  16  -3  104.79    9.10
 -18 -16   3   20.70    3.90
  18 -16  -3    9.50    2.80
 -18 -16   3   16.60    3.40
  18  16  -3   21.20    4.60
 -18  16   3   19.50    3.80
  16 -16  -3    6.10    2.60
 -16 -16   3    4.90    2.60
 -16 -16   3    3.30    2.90
 -16  16   3    7.40    2.90
  16  16  -3    8.40    3.50
  14 -16  -3    3.20    1.90
 -14 -16   3    5.20    2.90
 -14 -16   3    6.50    2.60
  14  16  -3    9.70    3.00
 -14  16   3    5.50    2.50
  12 -16  -3   10.10    2.50
 -12 -16   3   12.40    3.00
 -12 -16   3   13.00    3.00
  12  16  -3    9.90    3.00
 -10 -16   3   17.40    3.30
  10  16  -3   12.40    2.90
  -8 -16   3   14.20    3.00
   8 -16  -3    9.90    2.20
   8  16  -3   16.20    3.10
  -6 -16   3   13.20    2.90
   6 -16  -3   10.20    2.20
   6  16  -3    8.40    2.50
  -4 -16   3    5.70    1.90
  -4 -16   3    6.00    2.30
   4 -16  -3    3.10    1.70
   4  16  -3    2.00    2.10
   2 -16  -3   27.70    3.10
  -2 -16   3   26.10    3.20
  -2 -16   3   27.60    3.60
   2  16  -3   25.30    3.50
   0 -16   3   21.70    3.30
   0 -16   3   28.40    3.50
   0  16  -3   24.10    3.40
  -2 -16  -3    1.60    1.80
   2 -16   3    6.10    2.40
   2 -16   3    2.10    1.90
  -4 -16  -3    2.20    1.90
   4 -16   3    3.80    2.00
   4 -16   3    5.40    2.40
  -6 -16  -3   35.90    3.90
   6 -16   3   36.20    4.20
   6 -16   3   41.90    4.00
  -6  16  -3   40.30    4.60
  -8 -16  -3    0.90    2.00
   8 -16   3    0.70    2.20
   8 -16   3    2.60    2.00
  -8  16  -3    1.20    2.50
  10 -16   3    4.90    2.30
  10 -16   3    5.30    2.60
 -10 -16  -3    6.50    2.60
 -10  16  -3   11.30    3.30
  12 -16   3   44.70    5.10
  12 -16   3   39.60    4.30
 -12  16  -3   37.50    4.60
  14 -16   3   12.70    3.20
  14 -16   3    6.90    2.50
 -14 -16  -3    8.50    3.10
 -14  16  -3    4.60    3.30
  16 -16   3    3.80    2.90
  16 -16   3   -0.40    2.20
 -16 -16  -3   -0.20    2.60
 -16  16  -3   -1.40    2.60
  18 -16   3   16.40    3.70
 -18 -16  -3   20.50    3.90
 -18 -16  -3   21.00    2.50
  18 -16   3   15.30    3.30
  18  16   3   21.00    2.70
 -18  16  -3   13.30    3.60
 -20 -16  -3   14.90    3.90
  20 -16   3   10.80    3.10
 -20 -16  -3    6.10    1.60
  20  16   3    5.20    2.10
 -20  16  -3    5.90    3.40
  22 -16   3   12.60    3.50
 -22 -16  -3   10.40    3.60
  22  16   3   11.60    2.60
 -22  16  -3   15.20    4.10
  24 -16   3    2.30    3.20
 -24 -16  -3   -1.20    3.10
  24  16   3    1.70    2.30
 -24  16  -3    1.30    3.20
 -26 -16  -3   -5.00    3.00
  26 -16   3    5.80    2.70
  26  16   3   -6.60    2.40
 -26  16  -3   -6.90    5.30
 -28 -16  -3    5.80    3.40
 -28  16  -3   -2.60    3.60
 -31 -17   3    4.30    2.80
 -31 -17   3   -1.50    3.50
 -31  17   3    5.90    4.10
 -29 -17   3   11.80    4.20
 -29 -17   3   12.50    3.40
 -29  17   3   16.20    4.40
 -27 -17   3   24.40    5.00
 -27 -17   3   21.90    3.90
 -27  17   3   25.00    4.70
  27  17  -3   25.50    6.00
 -25 -17   3   45.40    4.70
 -25 -17   3   59.69    6.80
  25 -17  -3   34.40    4.90
 -25  17   3   43.90    5.60
  25  17  -3   46.60    7.00
 -23 -17   3   99.19    7.20
  23 -17  -3  107.79   11.20
 -23 -17   3  129.49    9.20
 -23  17   3  108.49    8.30
 -21 -17   3  292.77   14.90
  21 -17  -3  266.17   14.30
 -21 -17   3  219.78   13.20
 -21  17   3  263.17   14.00
 -19 -17   3   23.40    4.40
 -19 -17   3   20.40    3.80
  19 -17  -3   14.60    3.30
 -19  17   3   22.10    4.30
  19  17  -3   16.80    4.40
  17 -17  -3   26.20    4.10
 -17 -17   3   29.60    4.90
 -17 -17   3   25.20    3.70
  17  17  -3   21.20    4.30
 -17  17   3   19.00    3.60
 -15 -17   3    4.70    2.60
 -15 -17   3   -0.20    2.90
  15 -17  -3    4.30    2.40
  15  17  -3    0.30    2.50
 -15  17   3    1.10    2.40
 -13 -17   3   15.30    3.50
  13 -17  -3    9.90    2.50
 -13 -17   3   17.90    3.40
 -13  17   3   13.80    2.90
  13  17  -3   11.10    3.30
 -11 -17   3   13.50    3.40
  11 -17  -3   10.50    2.40
  11  17  -3   11.90    3.40
  -9 -17   3  191.68   10.80
   9 -17  -3  189.98   11.00
   9  17  -3  191.68   10.80
  -7 -17   3   19.70    3.60
   7 -17  -3   14.10    2.50
   7  17  -3   13.60    2.90
  -5 -17   3   80.89    6.10
   5 -17  -3   73.59    5.10
  -5 -17   3   64.59    5.90
   5  17  -3   72.99    5.70
   3 -17  -3   53.19    4.50
  -3 -17   3   67.99    5.80
  -3 -17   3   65.99    5.60
   3  17  -3   59.89    5.10
   1 -17  -3   92.89    5.70
  -1 -17   3   89.19    6.50
  -1 -17   3   91.29    6.20
   1  17  -3   88.99    6.20
   1 -17   3    1.10    1.80
  -1 -17  -3    0.70    1.80
   1 -17   3    2.70    2.30
  -1  17  -3    0.60    1.70
   3 -17   3   -1.30    1.70
  -3 -17  -3    0.90    1.90
   3 -17   3    3.90    2.40
  -5 -17  -3   50.79    4.40
   5 -17   3   50.99    5.10
   5 -17   3   45.70    5.10
  -7 -17  -3    2.90    2.30
   7 -17   3    5.30    2.30
   7 -17   3    0.50    2.50
  -7  17  -3    0.20    2.40
  -9 -17  -3    7.80    2.70
   9 -17   3    6.90    2.20
   9 -17   3   11.80    3.10
  -9  17  -3    9.70    3.30
 -11 -17  -3  177.18   11.70
  11 -17   3  164.78    9.60
  11 -17   3  171.08   10.00
 -11  17  -3  172.48   10.20
  13 -17   3   97.29    7.10
  13 -17   3   83.89    6.40
 -13 -17  -3   96.09    6.80
 -13  17  -3   91.19    7.20
 -15 -17  -3   31.70    4.40
  15 -17   3   29.30    4.00
  15 -17   3   39.60    5.00
 -15  17  -3   29.80    4.90
 -17 -17  -3    0.60    2.70
  17 -17   3    1.00    2.90
  17 -17   3    0.90    2.30
 -17 -17  -3    2.30    1.70
 -17  17  -3    3.80    2.90
 -19 -17  -3   75.09    4.40
 -19 -17  -3   76.59    6.90
  19 -17   3   84.59    6.50
  19 -17   3   89.89    7.10
 -19  17  -3   62.39    6.90
  19  17   3   75.39    5.10
 -21 -17  -3    5.70    3.40
  21 -17   3    5.10    3.00
 -21  17  -3    6.70    3.70
  21  17   3    4.90    2.30
  23 -17   3   74.69    6.80
 -23 -17  -3   65.89    6.70
 -23  17  -3   78.19    7.30
  23  17   3   69.49    5.30
  25 -17   3    0.70    2.40
 -25 -17  -3    0.40    3.10
 -25  17  -3    1.10    6.70
  25  17   3   -2.10    2.50
 -27 -17  -3   -0.60    3.40
 -27  17  -3   -2.00    4.10
  27  17   3   -3.10    3.60
 -30 -18   3    4.40    2.70
 -30 -18   3    3.90    3.60
 -30  18   3    5.40    3.80
 -28 -18   3   12.50    3.40
 -28 -18   3    6.10    4.00
 -28  18   3    7.90    3.80
 -26 -18   3   29.50    5.60
 -26 -18   3   20.10    3.70
  26 -18  -3   35.20    6.30
  26  18  -3   33.20    6.80
 -26  18   3   24.30    4.50
 -24 -18   3   21.90    4.70
  24 -18  -3   23.20    4.70
 -24 -18   3   11.60    3.40
  24  18  -3   16.10    5.70
 -24  18   3   23.80    4.60
 -22 -18   3    0.80    2.10
  22 -18  -3    7.60    3.50
 -22 -18   3   10.30    3.60
 -22  18   3    3.00    3.10
  20 -18  -3  100.69    7.60
 -20 -18   3   84.79    6.70
 -20 -18   3  109.79    8.50
 -20  18   3   93.29    7.60
 -18 -18   3    1.50    2.90
  18 -18  -3    3.00    3.00
 -18 -18   3    6.30    3.40
 -18  18   3    0.20    3.10
  18  18  -3   11.40    4.20
 -16 -18   3   -0.30    2.30
  16 -18  -3    3.00    2.30
 -16 -18   3   -2.90    3.10
  16  18  -3    0.50    3.10
 -16  18   3   -5.40    2.50
 -14 -18   3    1.20    2.40
 -14 -18   3    3.10    3.10
  14 -18  -3    0.80    2.00
  14  18  -3    1.50    3.00
 -14  18   3    4.40    2.70
 -12 -18   3    3.40    2.40
  12 -18  -3    5.90    2.30
 -12 -18   3    0.00    2.90
  12  18  -3    6.60    3.10
  10 -18  -3   54.59    4.80
 -10 -18   3   54.29    5.60
  10  18  -3   58.69    5.60
   8 -18  -3  187.58   10.30
  -8 -18   3  206.58   11.20
   8  18  -3  192.58   11.10
   6 -18  -3    0.00    1.70
  -6 -18   3    4.40    2.70
   6  18  -3    2.50    2.30
  -4 -18   3   -2.50    2.40
  -4 -18   3   -0.40    1.90
   4 -18  -3    1.50    1.70
   4  18  -3    0.80    2.10
   2 -18  -3   10.60    2.40
  -2 -18   3    7.20    2.70
  -2 -18   3   11.80    2.90
   2  18  -3   14.10    2.90
   0 -18   3   33.20    4.30
   0 -18  -3   34.80    3.70
   0 -18   3   30.90    3.90
   0  18  -3   40.10    4.60
   2 -18   3    7.00    2.20
   2 -18   3   10.20    2.90
  -2 -18  -3    5.50    2.20
   4 -18   3   27.00    3.50
  -4 -18  -3   36.80    4.00
   4 -18   3   37.30    4.40
  -6 -18  -3   31.30    3.80
   6 -18   3   29.90    3.70
   6 -18   3   32.60    4.10
  -6  18  -3   38.00    4.40
   8 -18   3  109.79    7.10
   8 -18   3  110.39    7.60
  -8 -18  -3  105.79    7.50
  -8  18  -3  105.29    7.50
 -10 -18  -3  132.39    8.20
  10 -18   3  135.89    8.60
  10 -18   3  123.09    7.90
 -10  18  -3  127.79    8.70
 -12 -18  -3   64.49    5.90
  12 -18   3   57.59    6.10
  12 -18   3   63.19    5.40
 -12  18  -3   51.89    6.10
 -14 -18  -3   56.29    5.80
  14 -18   3   55.29    5.50
  14 -18   3   63.59    6.30
 -14  18  -3   56.29    6.30
 -16 -18  -3    3.20    3.00
  16 -18   3    7.00    3.30
  16 -18   3    8.10    2.80
 -16  18  -3    6.70    3.80
 -18 -18  -3   50.19    5.90
  18 -18   3   51.89    6.00
  18 -18   3   46.10    5.30
 -18  18  -3   44.00    5.80
  20 -18   3    2.20    2.80
 -20 -18  -3    4.20    2.00
 -20 -18  -3    3.80    3.50
  20 -18   3    0.40    3.00
 -20  18  -3    2.40    3.60
  20  18   3    3.70    2.20
 -22 -18  -3   55.89    3.50
 -22 -18  -3   61.59    6.40
  22 -18   3   59.39    6.60
 -22  18  -3   55.99    6.60
  22  18   3   53.69    4.60
  24 -18   3    4.30    2.20
 -24 -18  -3   -3.20    3.20
  24  18   3   -2.80    2.30
 -24  18  -3   -2.90    3.40
 -26 -18  -3    4.20    3.70
 -26  18  -3    1.30    3.20
  26  18   3    1.30    3.10
 -29 -19   3    5.60    3.00
 -29 -19   3    8.90    4.40
 -29  19   3    8.60    4.10
 -27 -19   3   -0.60    2.20
 -27 -19   3   -0.80    3.60
 -27  19   3    0.70    4.10
  25 -19  -3    8.30    4.40
 -25 -19   3    0.40    2.50
 -25 -19   3    6.10    4.00
 -25  19   3    3.30    3.60
  25  19  -3    2.40    4.70
  23 -19  -3    6.10    3.80
 -23 -19   3    8.80    4.30
 -23 -19   3   -2.70    2.40
  23  19  -3   -7.80    5.80
 -23  19   3   -0.40    3.20
 -21 -19   3    3.90    3.60
  21 -19  -3    3.40    3.30
 -21 -19   3   -0.10    2.50
 -21  19   3    2.50    3.40
  19 -19  -3   37.80    5.00
 -19 -19   3   49.50    5.00
 -19 -19   3   52.39    6.00
 -19  19   3   43.50    5.30
  17 -19  -3   18.30    3.60
 -17 -19   3   23.00    4.50
 -17 -19   3   17.10    3.90
 -17  19   3   17.60    4.10
  17  19  -3   15.30    5.10
  15 -19  -3    0.10    2.40
 -15 -19   3    0.50    3.50
 -15 -19   3    0.00    2.60
 -15  19   3   -5.80    2.70
  15  19  -3   -3.70    3.10
 -13 -19   3    6.40    3.50
 -13 -19   3    1.70    2.50
  13 -19  -3    1.70    2.10
  13  19  -3    1.30    2.80
 -11 -19   3   12.20    3.70
  11 -19  -3   11.10    2.90
  11  19  -3   12.90    3.30
  -9 -19   3   37.20    4.70
   9 -19  -3   28.80    3.80
   9  19  -3   35.00    4.70
  -7 -19   3   73.19    6.40
   7 -19  -3   64.99    5.40
   7  19  -3   76.99    6.30
   5 -19  -3   29.50    3.90
  -5 -19   3   26.70    3.70
  -5 -19   3   35.50    4.50
   5  19  -3   21.90    3.70
   3 -19  -3   -1.90    1.90
  -3 -19   3   -0.20    2.50
  -3 -19   3    1.50    2.00
   3  19  -3    2.80    2.30
  -1 -19   3    2.40    2.20
   1 -19  -3    2.90    1.90
  -1 -19   3    1.60    2.60
   1 -19  -3   -2.00    2.00
   1  19  -3    1.40    2.00
   1 -19   3   13.20    3.20
  -1 -19  -3    8.90    2.40
   1 -19   3   10.50    2.60
  -3 -19  -3    3.80    2.30
   3 -19   3    2.90    2.10
   3 -19   3    5.90    3.10
   5 -19   3   31.10    4.60
  -5 -19  -3   29.00    4.50
   5 -19   3   23.10    3.60
   7 -19   3  131.39    8.20
  -7 -19  -3  130.69    8.80
   7 -19   3  135.59    8.70
  -7  19  -3  134.29    8.70
   9 -19   3   15.00    3.00
  -9 -19  -3   19.40    3.40
   9 -19   3   15.50    3.60
  -9  19  -3   28.20    4.80
  11 -19   3    3.10    2.30
  11 -19   3    5.50    3.10
 -11 -19  -3    4.70    3.00
 -11  19  -3    7.60    3.40
 -13 -19  -3    8.40    3.20
  13 -19   3    9.20    3.30
  13 -19   3    4.00    2.50
 -13  19  -3    8.30    3.70
  15 -19   3    1.60    3.20
 -15 -19  -3    0.70    2.90
  15 -19   3   -3.00    2.20
 -15  19  -3    1.90    2.80
  17 -19   3   24.20    4.60
 -17 -19  -3   27.80    4.60
  17 -19   3   29.80    4.50
 -17  19  -3   38.10    5.80
 -19 -19  -3   -0.10    1.60
  19 -19   3    5.90    3.50
  19 -19   3    0.50    2.60
 -19 -19  -3   -1.20    3.00
 -19  19  -3   -2.20    3.40
 -21 -19  -3   12.70    2.70
  21 -19   3   10.40    3.30
 -21 -19  -3    7.90    3.60
  21 -19   3    8.70    3.50
 -21  19  -3   11.90    4.00
  23 -19   3    4.40    3.50
 -23 -19  -3   -1.50    3.20
  23 -19   3   -2.50    1.90
  23  19   3   -4.00    2.20
 -23  19  -3    4.70    4.20
 -25 -19  -3   10.50    3.90
 -25  19  -3    2.00    3.40
  25  19   3    2.20    2.80
  27 -19   3   -2.80    3.90
 -27 -19  -3   -2.10    4.10
  27  19   3   -5.80    4.40
 -27  19  -3   -0.10    4.20
 -28 -20   3    3.90    4.00
 -28 -20   3   -3.30    2.60
 -28  20   3    1.00    6.80
 -26 -20   3   10.40    3.40
 -26 -20   3    7.70    4.20
 -26  20   3    7.20    4.30
 -24 -20   3   11.10    3.50
 -24 -20   3   13.20    4.40
  24 -20  -3    7.10    4.40
  24  20  -3    7.20    5.30
 -24  20   3    1.50    3.40
 -22 -20   3    7.00    3.80
  22 -20  -3    6.90    3.40
 -22 -20   3    1.70    4.10
  22  20  -3    9.80    7.80
 -22  20   3    3.50    3.60
  20 -20  -3   -1.00    2.90
 -20 -20   3    6.60    4.20
 -20 -20   3    5.20    3.10
 -20  20   3    1.00    3.30
  18 -20  -3   10.40    3.70
 -18 -20   3   18.20    4.30
 -18 -20   3   11.00    3.70
 -18  20   3    9.40    3.60
  18  20  -3   -2.50    2.90
 -16 -20   3    1.30    2.70
 -16 -20   3    8.50    3.70
  16 -20  -3    3.70    2.50
  16  20  -3    3.10    4.40
 -16  20   3    2.20    3.20
  14 -20  -3    2.60    2.30
 -14 -20   3    1.00    2.40
 -14 -20   3    6.10    3.80
  14  20  -3   -1.30    3.10
  12 -20  -3   -0.50    2.10
 -12 -20   3    0.90    3.40
  12  20  -3    2.60    3.20
  10 -20  -3   12.80    2.70
 -10 -20   3   17.60    4.10
  10  20  -3   14.90    3.90
   8 -20  -3    1.40    2.00
  -8 -20   3    0.10    2.80
   8  20  -3   -0.20    2.50
  -6 -20   3    5.50    2.80
  -6 -20   3   -1.20    2.10
   6 -20  -3    1.20    2.10
   6  20  -3    0.20    2.20
  -4 -20   3    9.20    2.70
  -4 -20   3    7.80    3.30
   4 -20  -3    5.90    2.30
   4  20  -3    4.90    2.40
  -2 -20   3    1.60    2.60
   2 -20  -3    0.30    2.10
   2 -20  -3    3.30    2.10
  -2 -20   3    2.80    2.20
   2  20  -3    2.30    2.50
   0 -20  -3   -1.20    2.00
   0 -20   3   -2.40    1.70
   0 -20   3   -1.50    2.40
   2 -20   3   -1.50    2.00
   2 -20   3   -0.60    2.60
  -2 -20  -3    1.00    2.30
   4 -20   3    2.70    2.30
  -4 -20  -3   -2.20    2.40
   4 -20   3    4.30    3.00
   6 -20   3    6.20    2.50
  -6 -20  -3   11.90    3.00
   6 -20   3    7.00    3.10
   8 -20   3   19.20    4.10
  -8 -20  -3   14.30    3.30
   8 -20   3   19.80    3.60
  -8  20  -3   16.50    3.80
 -10 -20  -3    3.00    2.80
  10 -20   3    2.00    3.10
  10 -20   3   -1.20    2.30
 -10  20  -3    0.40    3.20
  12 -20   3   -0.80    2.10
 -12 -20  -3   -0.70    2.70
  12 -20   3    2.60    3.40
 -12  20  -3   -0.40    2.90
 -14 -20  -3    0.90    3.00
  14 -20   3   -1.20    2.40
  14 -20   3   -1.30    3.00
 -14  20  -3   -0.20    2.80
 -16 -20  -3    5.60    3.40
  16 -20   3    5.60    3.70
  16 -20   3    4.50    2.80
 -16  20  -3    5.30    3.80
 -18 -20  -3   -4.10    2.80
  18 -20   3    4.90    3.60
  18 -20   3    3.30    3.10
 -18  20  -3   -4.00    3.00
 -20 -20  -3   -0.40    2.90
  20 -20   3    5.70    3.20
  20 -20   3    5.80    3.30
 -20 -20  -3   -0.40    1.60
 -20  20  -3   -2.20    3.50
 -22 -20  -3   -3.90    2.90
  22 -20   3    0.10    3.60
 -22 -20  -3   -0.20    1.50
 -22  20  -3   -2.20    3.60
 -24 -20  -3   -1.10    3.00
  24 -20   3    3.60    4.10
  24 -20   3   -1.60    3.10
 -24 -20  -3    1.40    1.90
 -24  20  -3   -1.00    3.50
  26 -20   3   -1.00    4.30
  26 -20   3   -3.70    4.20
 -26 -20  -3    2.10    3.40
  26  20   3   -5.60    2.80
 -26  20  -3   -1.10    3.80
 -29 -21   3    1.50    4.00
 -29 -21   3    0.00    2.70
 -29  21   3   -0.70    3.90
 -27 -21   3   -1.20    2.40
 -27 -21   3    2.50    4.10
 -27  21   3    2.30    4.60
 -25 -21   3   34.00    5.10
 -25 -21   3   54.69    7.20
[truncated: 703,563 more chars]
