# Supplementary material for: Hydrogen-bonded organic framework for regulating pathogenic autoantigen and oxidative stress in psoriasis treatment
Source: Natl Sci Rev. 2025 Apr 3;12(6):nwaf132. doi: 10.1093/nsr/nwaf132 (PMC12080220; doi:10.1093/nsr/nwaf132)
Supplement: nwaf132_Supplemental_File [file nwaf132_supplemental_file.zip › 2107780_for_Co-HOF.cif]

data_pfc-72-co
_audit_creation_date               2021-09-06
_audit_creation_method
;
Olex2 1.3
(compiled Nov 21 2019 18:26:39 for OlexSys, GUI svn.r6003)
;
_shelx_SHELXL_version_number       '2018/3'
_audit_contact_author_address      ?
_audit_contact_author_email        ?
_audit_contact_author_name         ''
_audit_contact_author_phone        ?
_publ_contact_author_id_orcid      ?
_publ_section_references
;
Dolomanov, O.V., Bourhis, L.J., Gildea, R.J, Howard, J.A.K. & Puschmann, H.
 (2009), J. Appl. Cryst. 42, 339-341.

Sheldrick, G.M. (2015). Acta Cryst. A71, 3-8.

Sheldrick, G.M. (2015). Acta Cryst. C71, 3-8.
;
_chemical_name_common              ?
_chemical_name_systematic          ?
_chemical_formula_moiety           'C48 H28 Co N4 O8'
_chemical_formula_sum              'C48 H28 Co N4 O8'
_chemical_formula_weight           847.67
_chemical_melting_point            ?
loop_
  _atom_type_symbol
  _atom_type_description
  _atom_type_scat_dispersion_real
  _atom_type_scat_dispersion_imag
  _atom_type_scat_source
 'C' 'C' 0.0033 0.0016 'International Tables Vol C Tables 4.2.6.8 and 6.1.1.4'
 'H' 'H' 0.0000 0.0000 'International Tables Vol C Tables 4.2.6.8 and 6.1.1.4'
 'Co' 'Co' 0.3494 0.9721 'International Tables Vol C Tables 4.2.6.8 and 6.1.1.4'
 'N' 'N' 0.0061 0.0033 'International Tables Vol C Tables 4.2.6.8 and 6.1.1.4'
 'O' 'O' 0.0106 0.0060 'International Tables Vol C Tables 4.2.6.8 and 6.1.1.4'

_shelx_space_group_comment
;
The symmetry employed for this shelxl refinement is uniquely defined
by the following loop, which should always be used as a source of
symmetry information in preference to the above space-group names.
They are only intended as comments.
;
_space_group_crystal_system        'monoclinic'
_space_group_IT_number             13
_space_group_name_H-M_alt          'P 1 2/c 1'
_space_group_name_Hall             '-P 2yc'
loop_
  _space_group_symop_operation_xyz
 'x, y, z'
 '-x, y, -z+1/2'
 '-x, -y, -z'
 'x, -y, z-1/2'

_cell_length_a                     18.033(2)
_cell_length_b                     22.096(2)
_cell_length_c                     9.1973(10)
_cell_angle_alpha                  90
_cell_angle_beta                   104.289(7)
_cell_angle_gamma                  90
_cell_volume                       3551.3(7)
_cell_formula_units_Z              2
_cell_measurement_reflns_used      25484
_cell_measurement_temperature      180.04
_cell_measurement_theta_max        26.367
_cell_measurement_theta_min        2.181
_shelx_estimated_absorpt_T_max     0.973
_shelx_estimated_absorpt_T_min     0.947
_exptl_absorpt_coefficient_mu      0.277
_exptl_absorpt_correction_T_max    0.973
_exptl_absorpt_correction_T_min    0.967
_exptl_absorpt_correction_type     multi-scan
_exptl_absorpt_process_details     ?
_exptl_absorpt_special_details     ?
_exptl_crystal_colour              'dull dark brown'
_exptl_crystal_colour_lustre       dull
_exptl_crystal_colour_modifier     dark
_exptl_crystal_colour_primary      brown
_exptl_crystal_density_diffrn      0.793
_exptl_crystal_density_meas        ?
_exptl_crystal_density_method      ?
_exptl_crystal_description         prism
_exptl_crystal_F_000               870
_exptl_crystal_size_max            0.2
_exptl_crystal_size_mid            0.1
_exptl_crystal_size_min            0.1
_exptl_transmission_factor_max     ?
_exptl_transmission_factor_min     ?
_diffrn_reflns_av_R_equivalents    0.0962
_diffrn_reflns_av_unetI/netI       0.0940
_diffrn_reflns_Laue_measured_fraction_full  0.996
_diffrn_reflns_Laue_measured_fraction_max  0.996
_diffrn_reflns_limit_h_max         22
_diffrn_reflns_limit_h_min         -22
_diffrn_reflns_limit_k_max         27
_diffrn_reflns_limit_k_min         -27
_diffrn_reflns_limit_l_max         11
_diffrn_reflns_limit_l_min         -11
_diffrn_reflns_number              25484
_diffrn_reflns_point_group_measured_fraction_full  0.996
_diffrn_reflns_point_group_measured_fraction_max  0.996
_diffrn_reflns_theta_full          25.242
_diffrn_reflns_theta_max           26.367
_diffrn_reflns_theta_min           2.181
_diffrn_ambient_temperature        180.04
_diffrn_detector_area_resol_mean   ?
_diffrn_measured_fraction_theta_full  0.996
_diffrn_measured_fraction_theta_max  0.996
_diffrn_measurement_device_type    'Bruker APEX-II CCD'
_diffrn_measurement_method         '\w scans'
_diffrn_radiation_type             MoK\a
_diffrn_radiation_wavelength       0.71073
_diffrn_source                     ?
_reflns_Friedel_coverage           0.000
_reflns_Friedel_fraction_full      .
_reflns_Friedel_fraction_max       .
_reflns_number_gt                  3781
_reflns_number_total               7248
_reflns_special_details
;

 Reflections were merged by SHELXL according to the crystal
 class for the calculation of statistics and refinement.
 
 Structure factors included contributions from the .fab file.
 
 _reflns_Friedel_fraction is defined as the number of unique
 Friedel pairs measured divided by the number that would be
 possible theoretically, ignoring centric projections and
 systematic absences.
;
_reflns_threshold_expression       'I > 2\s(I)'
_computing_cell_refinement         ?
_computing_data_collection         ?
_computing_data_reduction          ?
_computing_molecular_graphics      'Olex2 1.3 (Dolomanov et al., 2009)'
_computing_publication_material    'Olex2 1.3 (Dolomanov et al., 2009)'
_computing_structure_refinement    'SHELXL 2018/3 (Sheldrick, 2015)'
_computing_structure_solution      'SHELXT 2018/2 (Sheldrick, 2018)'
_refine_diff_density_max           1.281
_refine_diff_density_min           -0.680
_refine_diff_density_rms           0.101
_refine_ls_extinction_coef         .
_refine_ls_extinction_method       none
_refine_ls_goodness_of_fit_ref     1.128
_refine_ls_hydrogen_treatment      constr
_refine_ls_matrix_type             full
_refine_ls_number_parameters       260
_refine_ls_number_reflns           7248
_refine_ls_number_restraints       591
_refine_ls_R_factor_all            0.1643
_refine_ls_R_factor_gt             0.1066
_refine_ls_restrained_S_all        1.178
_refine_ls_shift/su_max            0.000
_refine_ls_shift/su_mean           0.000
_refine_ls_structure_factor_coef   Fsqd
_refine_ls_weighting_details      
 'w=1/[\s^2^(Fo^2^)+(0.2000P)^2^] where P=(Fo^2^+2Fc^2^)/3'
_refine_ls_weighting_scheme        calc
_refine_ls_wR_factor_gt            0.2976
_refine_ls_wR_factor_ref           0.3512
_refine_special_details            ?
_olex2_refinement_description
;
1. Fixed Uiso
 At 1.5 times of:
  All O(H) groups, H1 of C28
 At 1.2 times of:
  H27 of C27, H22 of C22, H19 of C19, H24 of C24, H25 of C25, H10 of C10, H16
  of C16, H12 of C12, H17 of C17, H11 of C11, H5 of C5, H8 of C8
2. Restrained distances
 C28-C20
 1.54 with sigma of 0.02
 O3-C28
 1.27 with sigma of 0.02
 O1-C28
 1.27 with sigma of 0.02
3. Uiso/Uaniso restraints and constraints
C1 \\sim C2 \\sim C3 \\sim C4 \\sim C5 \\sim C6 \\sim C7 \\sim C8 \\sim C9
\\sim C10 \\sim C11 \\sim C12 \\sim C13 \\sim C14 \\sim C15 \\sim C16 \\sim C17
\\sim C18 \\sim C19 \\sim C20 \\sim C21 \\sim C22 \\sim C23 \\sim C24 \\sim C25
\\sim C26 \\sim C27 \\sim C28: within 3.8A with sigma of 0.02 and sigma for
terminal atoms of 0.04 within 3.8A
Uanis(O1) = Uanis(C28) = Uanis(O3)
Uanis(O4) = Uanis(C26)
Uanis(O2) = Uanis(C23)
4. Others
 Fixed Sof: H3(0.5) H1(0.5)
5.a Everything fixed:
 H3, H4, H1
5.b Aromatic/amide H refined with riding coordinates:
 C5(H5), C8(H8), C10(H10), C11(H11), C12(H12), C16(H16), C17(H17), C19(H19),
 C22(H22), C24(H24), C25(H25), C27(H27)
;
_atom_sites_solution_hydrogens     mixed
_atom_sites_solution_primary       dual
_atom_sites_solution_secondary     ?
loop_
  _atom_site_label
  _atom_site_type_symbol
  _atom_site_fract_x
  _atom_site_fract_y
  _atom_site_fract_z
  _atom_site_U_iso_or_equiv
  _atom_site_adp_type
  _atom_site_occupancy
  _atom_site_site_symmetry_order
  _atom_site_calc_flag
  _atom_site_refinement_flags_posn
  _atom_site_refinement_flags_adp
  _atom_site_refinement_flags_occupancy
  _atom_site_disorder_assembly
  _atom_site_disorder_group
 Co1 Co 0.500000 0.56591(4) 0.750000 0.0401(4) Uani 1 2 d S T P . .
 N1 N 0.5593(2) 0.50392(16) 0.6797(4) 0.0322(9) Uani 1 1 d . . . . .
 C1 C 0.500000 0.4123(3) 0.750000 0.0338(14) Uani 1 2 d S TU P . .
 N2 N 0.5685(2) 0.62791(17) 0.7101(5) 0.0411(10) Uani 1 1 d . . . . .
 C2 C 0.6607(3) 0.5656(2) 0.6213(6) 0.0399(10) Uani 1 1 d . U . . .
 C3 C 0.500000 0.3446(3) 0.750000 0.0428(16) Uani 1 2 d S TU P . .
 C4 C 0.7341(3) 0.5658(2) 0.5715(7) 0.0483(12) Uani 1 1 d . U . . .
 C5 C 0.6338(3) 0.4574(2) 0.5419(6) 0.0388(11) Uani 1 1 d . U . . .
 H5 H 0.670560 0.451994 0.484635 0.047 Uiso 1 1 calc R U . . .
 C6 C 0.5432(3) 0.44279(18) 0.6674(5) 0.0338(10) Uani 1 1 d . U . . .
 C7 C 0.6173(3) 0.5127(2) 0.6094(6) 0.0386(11) Uani 1 1 d . U . . .
 C8 C 0.5872(3) 0.4144(2) 0.5752(6) 0.0386(11) Uani 1 1 d . U . . .
 H8 H 0.584127 0.373300 0.543836 0.046 Uiso 1 1 calc R U . . .
 C9 C 0.6397(3) 0.6192(2) 0.6796(7) 0.0487(13) Uani 1 1 d . U . . .
 C10 C 0.6792(3) 0.6754(2) 0.6828(8) 0.0585(14) Uani 1 1 d . U . . .
 H10 H 0.728440 0.681309 0.665458 0.070 Uiso 1 1 calc R U . . .
 C11 C 0.7319(4) 0.5619(3) 0.4222(9) 0.0688(16) Uani 1 1 d . U . . .
 H11 H 0.684442 0.558905 0.349479 0.083 Uiso 1 1 calc R U . . .
 C12 C 0.6332(4) 0.7182(2) 0.7151(9) 0.0722(17) Uani 1 1 d . U . . .
 H12 H 0.644363 0.760197 0.726697 0.087 Uiso 1 1 calc R U . . .
 C13 C 0.500000 0.7195(3) 0.750000 0.075(2) Uani 1 2 d S TU P . .
 C14 C 0.5641(4) 0.6892(2) 0.7290(9) 0.0664(17) Uani 1 1 d . U . . .
 C15 C 0.500000 0.2182(4) 0.750000 0.075(2) Uani 1 2 d S TU P . .
 C16 C 0.4334(5) 0.3143(3) 0.6900(10) 0.083(2) Uani 1 1 d . U . . .
 H16 H 0.386671 0.335342 0.652080 0.100 Uiso 1 1 calc R U . . .
 C17 C 0.8053(4) 0.5701(3) 0.6741(10) 0.0738(17) Uani 1 1 d . U . . .
 H17 H 0.808292 0.571768 0.778635 0.089 Uiso 1 1 calc R U . . .
 C18 C 0.500000 0.7880(4) 0.750000 0.089(3) Uani 1 2 d S TU P . .
 C19 C 0.8015(4) 0.5622(3) 0.3782(10) 0.085(2) Uani 1 1 d . U . . .
 H19 H 0.800423 0.558517 0.274781 0.102 Uiso 1 1 calc R U . . .
 O1 O 0.9329(4) 0.5651(4) 0.2885(12) 0.160(2) Uani 1 1 d D . . . .
 C20 C 0.8690(4) 0.5677(3) 0.4782(13) 0.093(2) Uani 1 1 d D U . . .
 C21 C 0.500000 0.9132(5) 0.750000 0.119(3) Uani 1 2 d S TU P . .
 O2 O 0.4457(4) 0.1259(2) 0.6690(11) 0.150(3) Uani 1 1 d . . . . .
 C22 C 0.4366(5) 0.2514(3) 0.6866(11) 0.100(3) Uani 1 1 d . U . . .
 H22 H 0.391669 0.230226 0.636797 0.120 Uiso 1 1 calc R U . . .
 C23 C 0.500000 0.1527(6) 0.750000 0.150(3) Uani 1 2 d S TU P . .
 C24 C 0.8710(4) 0.5717(3) 0.6243(11) 0.087(2) Uani 1 1 d . U . . .
 H24 H 0.918995 0.575785 0.695060 0.104 Uiso 1 1 calc R U . . .
 C25 C 0.5438(6) 0.8200(4) 0.8642(14) 0.120(3) Uani 1 1 d . U . . .
 H25 H 0.576115 0.798914 0.945600 0.144 Uiso 1 1 calc R U . . .
 O3 O 1.0020(4) 0.5797(4) 0.5135(11) 0.160(2) Uani 1 1 d D . . . .
 H3 H 1.055630 0.577240 0.539090 0.240 Uiso 0.5 1 d . U P . .
 O4 O 0.5514(5) 1.0074(3) 0.8525(13) 0.177(3) Uani 1 1 d . . . . .
 H4 H 0.551330 1.050240 0.865060 0.265 Uiso 1 1 d . U . . .
 C26 C 0.500000 0.9816(6) 0.750000 0.177(3) Uani 1 2 d S TU P . .
 C27 C 0.5434(6) 0.8817(4) 0.8666(16) 0.140(3) Uani 1 1 d . U . . .
 H27 H 0.573757 0.902658 0.950614 0.168 Uiso 1 1 calc R U . . .
 C28 C 0.9413(6) 0.5668(6) 0.4229(16) 0.160(2) Uani 1 1 d D U . . .
 H1 H 0.982220 0.565630 0.284110 0.240 Uiso 0.5 1 d . U P . .

loop_
  _atom_site_aniso_label
  _atom_site_aniso_U_11
  _atom_site_aniso_U_22
  _atom_site_aniso_U_33
  _atom_site_aniso_U_23
  _atom_site_aniso_U_13
  _atom_site_aniso_U_12
 Co1 0.0447(6) 0.0234(5) 0.0671(7) 0.000 0.0421(5) 0.000
 N1 0.035(2) 0.0298(19) 0.039(2) -0.0001(16) 0.0229(18) -0.0041(15)
 C1 0.034(3) 0.029(3) 0.046(3) 0.000 0.025(3) 0.000
 N2 0.048(3) 0.0271(19) 0.060(3) 0.0028(18) 0.036(2) -0.0006(17)
 C2 0.042(2) 0.033(2) 0.056(3) 0.009(2) 0.031(2) 0.0018(19)
 C3 0.048(4) 0.026(3) 0.067(4) 0.000 0.039(3) 0.000
 C4 0.042(3) 0.040(2) 0.074(3) 0.000(2) 0.037(2) -0.001(2)
 C5 0.040(2) 0.033(2) 0.053(3) -0.002(2) 0.030(2) 0.0068(19)
 C6 0.040(2) 0.026(2) 0.042(3) 0.0036(18) 0.024(2) 0.0075(17)
 C7 0.041(2) 0.030(2) 0.056(3) 0.007(2) 0.034(2) 0.0077(18)
 C8 0.043(3) 0.037(2) 0.045(3) -0.007(2) 0.028(2) 0.011(2)
 C9 0.055(3) 0.026(2) 0.078(3) 0.005(2) 0.042(3) 0.000(2)
 C10 0.061(3) 0.038(3) 0.094(4) 0.005(3) 0.051(3) -0.007(2)
 C11 0.057(3) 0.078(4) 0.087(4) -0.011(3) 0.047(3) -0.015(3)
 C12 0.082(4) 0.029(2) 0.131(5) -0.001(3) 0.073(4) -0.007(2)
 C13 0.084(5) 0.024(3) 0.147(6) 0.000 0.084(5) 0.000
 C14 0.067(3) 0.031(2) 0.127(5) 0.003(3) 0.072(3) -0.006(2)
 C15 0.084(6) 0.028(4) 0.128(7) 0.000 0.052(5) 0.000
 C16 0.084(4) 0.040(3) 0.123(5) 0.009(3) 0.019(4) -0.005(3)
 C17 0.057(3) 0.072(4) 0.097(4) 0.005(3) 0.027(3) -0.002(3)
 C18 0.093(5) 0.037(4) 0.172(7) 0.000 0.097(5) 0.000
 C19 0.074(4) 0.098(5) 0.102(5) -0.029(4) 0.057(4) -0.019(4)
 O1 0.098(3) 0.174(4) 0.240(6) -0.032(4) 0.100(4) -0.034(3)
 C20 0.060(4) 0.083(4) 0.151(6) -0.026(4) 0.055(4) -0.013(3)
 C21 0.108(7) 0.040(5) 0.235(10) 0.000 0.091(7) 0.000
 O2 0.144(6) 0.039(3) 0.243(7) 0.002(4) 0.005(5) -0.010(3)
 C22 0.107(5) 0.042(3) 0.143(6) -0.004(4) 0.012(5) -0.011(4)
 C23 0.144(6) 0.039(3) 0.243(7) 0.002(4) 0.005(5) -0.010(3)
 C24 0.049(3) 0.090(4) 0.128(5) -0.007(4) 0.034(4) -0.008(3)
 C25 0.125(5) 0.045(4) 0.209(7) -0.010(4) 0.078(5) -0.003(4)
 O3 0.098(3) 0.174(4) 0.240(6) -0.032(4) 0.100(4) -0.034(3)
 O4 0.168(7) 0.039(3) 0.317(9) 0.004(4) 0.048(6) -0.003(3)
 C26 0.168(7) 0.039(3) 0.317(9) 0.004(4) 0.048(6) -0.003(3)
 C27 0.132(7) 0.062(5) 0.239(9) -0.014(6) 0.071(6) 0.009(5)
 C28 0.098(3) 0.174(4) 0.240(6) -0.032(4) 0.100(4) -0.034(3)

_geom_special_details
;
 All esds (except the esd in the dihedral angle between two l.s. planes)
 are estimated using the full covariance matrix.  The cell esds are taken
 into account individually in the estimation of esds in distances, angles
 and torsion angles; correlations between esds in cell parameters are only
 used when they are defined by crystal symmetry.  An approximate (isotropic)
 treatment of cell esds is used for estimating esds involving l.s. planes.
;
loop_
  _geom_bond_atom_site_label_1
  _geom_bond_atom_site_label_2
  _geom_bond_distance
  _geom_bond_site_symmetry_2
  _geom_bond_publ_flag
 Co1 N1 1.944(4) 2_656 ?
 Co1 N1 1.944(4) . ?
 Co1 N2 1.939(4) 2_656 ?
 Co1 N2 1.939(4) . ?
 N1 C6 1.380(5) . ?
 N1 C7 1.372(5) . ?
 C1 C3 1.496(9) . ?
 C1 C6 1.389(5) . ?
 C1 C6 1.389(5) 2_656 ?
 N2 C9 1.394(6) . ?
 N2 C14 1.371(6) . ?
 C2 C4 1.503(6) . ?
 C2 C7 1.398(6) . ?
 C2 C9 1.391(7) . ?
 C3 C16 1.368(8) 2_656 ?
 C3 C16 1.368(8) . ?
 C4 C11 1.367(9) . ?
 C4 C17 1.397(9) . ?
 C5 H5 0.9500 . ?
 C5 C7 1.434(6) . ?
 C5 C8 1.353(7) . ?
 C6 C8 1.440(6) . ?
 C8 H8 0.9500 . ?
 C9 C10 1.428(7) . ?
 C10 H10 0.9500 . ?
 C10 C12 1.337(8) . ?
 C11 H11 0.9500 . ?
 C11 C19 1.411(9) . ?
 C12 H12 0.9500 . ?
 C12 C14 1.436(7) . ?
 C13 C14 1.388(6) 2_656 ?
 C13 C14 1.389(6) . ?
 C13 C18 1.515(11) . ?
 C15 C22 1.362(9) 2_656 ?
 C15 C22 1.362(9) . ?
 C15 C23 1.447(15) . ?
 C16 H16 0.9500 . ?
 C16 C22 1.391(9) . ?
 C17 H17 0.9500 . ?
 C17 C24 1.372(10) . ?
 C18 C25 1.349(11) 2_656 ?
 C18 C25 1.349(11) . ?
 C19 H19 0.9500 . ?
 C19 C20 1.337(12) . ?
 O1 C28 1.208(13) . ?
 O1 H1 0.9004 . ?
 C20 C24 1.338(13) . ?
 C20 C28 1.512(11) . ?
 C21 C26 1.510(18) . ?
 C21 C27 1.355(13) . ?
 C21 C27 1.355(13) 2_656 ?
 O2 C23 1.227(8) . ?
 C22 H22 0.9500 . ?
 C24 H24 0.9500 . ?
 C25 H25 0.9500 . ?
 C25 C27 1.362(12) . ?
 O3 H3 0.9381 . ?
 O3 C28 1.235(12) . ?
 O4 H4 0.9529 . ?
 O4 C26 1.282(10) . ?
 C27 H27 0.9500 . ?

loop_
  _geom_angle_atom_site_label_1
  _geom_angle_atom_site_label_2
  _geom_angle_atom_site_label_3
  _geom_angle
  _geom_angle_site_symmetry_1
  _geom_angle_site_symmetry_3
  _geom_angle_publ_flag
 N1 Co1 N1 90.4(2) 2_656 . ?
 N2 Co1 N1 171.53(18) 2_656 . ?
 N2 Co1 N1 171.53(18) . 2_656 ?
 N2 Co1 N1 90.36(16) . . ?
 N2 Co1 N1 90.36(16) 2_656 2_656 ?
 N2 Co1 N2 90.1(2) 2_656 . ?
 C6 N1 Co1 126.5(3) . . ?
 C7 N1 Co1 127.1(3) . . ?
 C7 N1 C6 105.6(4) . . ?
 C6 C1 C3 119.0(3) 2_656 . ?
 C6 C1 C3 119.0(3) . . ?
 C6 C1 C6 122.1(6) 2_656 . ?
 C9 N2 Co1 127.0(3) . . ?
 C14 N2 Co1 127.9(3) . . ?
 C14 N2 C9 104.3(4) . . ?
 C7 C2 C4 119.8(4) . . ?
 C9 C2 C4 117.4(4) . . ?
 C9 C2 C7 122.8(4) . . ?
 C16 C3 C1 119.4(4) 2_656 . ?
 C16 C3 C1 119.4(4) . . ?
 C16 C3 C16 121.3(8) 2_656 . ?
 C11 C4 C2 119.8(5) . . ?
 C11 C4 C17 118.5(6) . . ?
 C17 C4 C2 121.7(6) . . ?
 C7 C5 H5 126.5 . . ?
 C8 C5 H5 126.5 . . ?
 C8 C5 C7 107.0(4) . . ?
 N1 C6 C1 124.3(4) . . ?
 N1 C6 C8 109.8(4) . . ?
 C1 C6 C8 125.2(4) . . ?
 N1 C7 C2 124.0(4) . . ?
 N1 C7 C5 110.4(4) . . ?
 C2 C7 C5 125.1(4) . . ?
 C5 C8 C6 106.9(4) . . ?
 C5 C8 H8 126.6 . . ?
 C6 C8 H8 126.6 . . ?
 N2 C9 C10 110.8(4) . . ?
 C2 C9 N2 123.2(5) . . ?
 C2 C9 C10 124.5(5) . . ?
 C9 C10 H10 126.7 . . ?
 C12 C10 C9 106.6(5) . . ?
 C12 C10 H10 126.7 . . ?
 C4 C11 H11 120.6 . . ?
 C4 C11 C19 118.8(7) . . ?
 C19 C11 H11 120.6 . . ?
 C10 C12 H12 126.1 . . ?
 C10 C12 C14 107.7(5) . . ?
 C14 C12 H12 126.1 . . ?
 C14 C13 C14 122.5(7) 2_656 . ?
 C14 C13 C18 118.8(3) 2_656 . ?
 C14 C13 C18 118.8(3) . . ?
 N2 C14 C12 110.5(5) . . ?
 N2 C14 C13 124.7(5) . . ?
 C13 C14 C12 124.7(5) . . ?
 C22 C15 C22 114.8(9) . 2_656 ?
 C22 C15 C23 122.6(4) 2_656 . ?
 C22 C15 C23 122.6(4) . . ?
 C3 C16 H16 121.3 . . ?
 C3 C16 C22 117.5(7) . . ?
 C22 C16 H16 121.3 . . ?
 C4 C17 H17 119.9 . . ?
 C24 C17 C4 120.1(8) . . ?
 C24 C17 H17 119.9 . . ?
 C25 C18 C13 121.7(5) . . ?
 C25 C18 C13 121.7(5) 2_656 . ?
 C25 C18 C25 116.7(11) . 2_656 ?
 C11 C19 H19 119.1 . . ?
 C20 C19 C11 121.7(8) . . ?
 C20 C19 H19 119.1 . . ?
 C28 O1 H1 99.8 . . ?
 C19 C20 C24 119.4(7) . . ?
 C19 C20 C28 118.8(10) . . ?
 C24 C20 C28 121.7(9) . . ?
 C27 C21 C26 121.0(6) . . ?
 C27 C21 C26 121.0(6) 2_656 . ?
 C27 C21 C27 118.0(13) 2_656 . ?
 C15 C22 C16 124.3(8) . . ?
 C15 C22 H22 117.8 . . ?
 C16 C22 H22 117.8 . . ?
 O2 C23 C15 118.9(6) 2_656 . ?
 O2 C23 C15 118.9(6) . . ?
 O2 C23 O2 122.3(12) . 2_656 ?
 C17 C24 H24 119.3 . . ?
 C20 C24 C17 121.4(8) . . ?
 C20 C24 H24 119.3 . . ?
 C18 C25 H25 118.9 . . ?
 C18 C25 C27 122.2(11) . . ?
 C27 C25 H25 118.9 . . ?
 C28 O3 H3 147.6 . . ?
 C26 O4 H4 120.6 . . ?
 O4 C26 C21 116.5(7) . . ?
 O4 C26 C21 116.5(7) 2_656 . ?
 O4 C26 O4 127.1(14) . 2_656 ?
 C21 C27 C25 120.4(12) . . ?
 C21 C27 H27 119.8 . . ?
 C25 C27 H27 119.8 . . ?
 O1 C28 C20 116.4(11) . . ?
 O1 C28 O3 124.3(11) . . ?
 O3 C28 C20 117.8(11) . . ?

loop_
  _geom_torsion_atom_site_label_1
  _geom_torsion_atom_site_label_2
  _geom_torsion_atom_site_label_3
  _geom_torsion_atom_site_label_4
  _geom_torsion
  _geom_torsion_site_symmetry_1
  _geom_torsion_site_symmetry_2
  _geom_torsion_site_symmetry_3
  _geom_torsion_site_symmetry_4
  _geom_torsion_publ_flag
 Co1 N1 C6 C1 -24.3(6) . . . . ?
 Co1 N1 C6 C8 164.6(3) . . . . ?
 Co1 N1 C7 C2 22.9(7) . . . . ?
 Co1 N1 C7 C5 -165.6(3) . . . . ?
 Co1 N2 C9 C2 23.8(8) . . . . ?
 Co1 N2 C9 C10 -169.6(4) . . . . ?
 Co1 N2 C14 C12 168.7(5) . . . . ?
 Co1 N2 C14 C13 -14.8(10) . . . . ?
 N1 C6 C8 C5 4.6(6) . . . . ?
 C1 C3 C16 C22 177.4(6) . . . . ?
 C1 C6 C8 C5 -166.5(4) . . . . ?
 N2 C9 C10 C12 0.1(8) . . . . ?
 C2 C4 C11 C19 179.9(5) . . . . ?
 C2 C4 C17 C24 -178.3(6) . . . . ?
 C2 C9 C10 C12 166.5(7) . . . . ?
 C3 C1 C6 N1 -167.5(3) . . . . ?
 C3 C1 C6 C8 2.2(6) . . . . ?
 C3 C16 C22 C15 5.7(13) . . . . ?
 C4 C2 C7 N1 165.5(5) . . . . ?
 C4 C2 C7 C5 -4.8(8) . . . . ?
 C4 C2 C9 N2 170.7(5) . . . . ?
 C4 C2 C9 C10 5.9(9) . . . . ?
 C4 C11 C19 C20 -1.5(11) . . . . ?
 C4 C17 C24 C20 -1.9(12) . . . . ?
 C6 N1 C7 C2 -167.0(5) . . . . ?
 C6 N1 C7 C5 4.6(6) . . . . ?
 C6 C1 C3 C16 63.9(5) . . . 2_656 ?
 C6 C1 C3 C16 -116.1(5) 2_656 . . 2_656 ?
 C6 C1 C3 C16 63.9(5) 2_656 . . . ?
 C6 C1 C3 C16 -116.1(5) . . . . ?
 C6 C1 C6 N1 12.5(3) 2_656 . . . ?
 C6 C1 C6 C8 -177.8(6) 2_656 . . . ?
 C7 N1 C6 C1 165.6(4) . . . . ?
 C7 N1 C6 C8 -5.5(5) . . . . ?
 C7 C2 C4 C11 70.1(7) . . . . ?
 C7 C2 C4 C17 -109.9(6) . . . . ?
 C7 C2 C9 N2 -10.1(9) . . . . ?
 C7 C2 C9 C10 -174.9(6) . . . . ?
 C7 C5 C8 C6 -1.6(6) . . . . ?
 C8 C5 C7 N1 -1.8(6) . . . . ?
 C8 C5 C7 C2 169.6(5) . . . . ?
 C9 N2 C14 C12 -1.8(8) . . . . ?
 C9 N2 C14 C13 174.7(6) . . . . ?
 C9 C2 C4 C11 -110.6(7) . . . . ?
 C9 C2 C4 C17 69.4(7) . . . . ?
 C9 C2 C7 N1 -13.7(9) . . . . ?
 C9 C2 C7 C5 176.0(5) . . . . ?
 C9 C10 C12 C14 -1.2(9) . . . . ?
 C10 C12 C14 N2 2.0(9) . . . . ?
 C10 C12 C14 C13 -174.5(7) . . . . ?
 C11 C4 C17 C24 1.7(9) . . . . ?
 C11 C19 C20 C24 1.4(12) . . . . ?
 C11 C19 C20 C28 179.1(8) . . . . ?
 C13 C18 C25 C27 -178.9(8) . . . . ?
 C14 N2 C9 C2 -165.5(6) . . . . ?
 C14 N2 C9 C10 1.1(7) . . . . ?
 C14 C13 C14 N2 7.5(5) 2_656 . . . ?
 C14 C13 C14 C12 -176.4(9) 2_656 . . . ?
 C14 C13 C18 C25 -71.3(6) 2_656 . . 2_656 ?
 C14 C13 C18 C25 -71.3(6) . . . . ?
 C14 C13 C18 C25 108.7(6) . . . 2_656 ?
 C14 C13 C18 C25 108.7(6) 2_656 . . . ?
 C16 C3 C16 C22 -2.6(6) 2_656 . . . ?
 C17 C4 C11 C19 -0.1(9) . . . . ?
 C18 C13 C14 N2 -172.5(5) . . . . ?
 C18 C13 C14 C12 3.6(9) . . . . ?
 C18 C25 C27 C21 -2.2(16) . . . . ?
 C19 C20 C24 C17 0.3(13) . . . . ?
 C19 C20 C28 O1 4.7(17) . . . . ?
 C19 C20 C28 O3 170.9(11) . . . . ?
 C22 C15 C22 C16 -2.9(7) 2_656 . . . ?
 C22 C15 C23 O2 12.7(7) 2_656 . . 2_656 ?
 C22 C15 C23 O2 -167.3(7) . . . 2_656 ?
 C22 C15 C23 O2 12.7(7) . . . . ?
 C22 C15 C23 O2 -167.3(7) 2_656 . . . ?
 C23 C15 C22 C16 177.1(7) . . . . ?
 C24 C20 C28 O1 -177.6(11) . . . . ?
 C24 C20 C28 O3 -11.4(18) . . . . ?
 C25 C18 C25 C27 1.1(8) 2_656 . . . ?
 C26 C21 C27 C25 -178.9(8) . . . . ?
 C27 C21 C26 O4 10.7(7) 2_656 . . 2_656 ?
 C27 C21 C26 O4 -169.3(7) 2_656 . . . ?
 C27 C21 C26 O4 10.7(7) . . . . ?
 C27 C21 C26 O4 -169.3(7) . . . 2_656 ?
 C27 C21 C27 C25 1.1(8) 2_656 . . . ?
 C28 C20 C24 C17 -177.4(9) . . . . ?

_shelx_res_file
;
TITL 080_a.res in P2/c
    pfc-72-co.res
    created by SHELXL-2018/3 at 10:07:07 on 06-Sep-2021
REM Old TITL 080 in P2/c
REM SHELXT solution in P2/c: R1 0.373, Rweak 0.009, Alpha 0.068
REM <I/s> 0.849 for 189 systematic absences, Orientation as input
REM Formula found by SHELXT: C42 N10 O6 Co
CELL 0.71073 18.0332 22.0956 9.1973 90 104.289 90
ZERR 2 0.0022 0.0021 0.001 0 0.007 0
LATT 1
SYMM -X,+Y,0.5-Z
SFAC C H Co N O
UNIT 96 56 2 8 16
DFIX 1.54 C28 C20
EADP O1 C28 O3
DFIX 1.27 O3 C28
EADP O4 C26
DFIX 1.27 O1 C28
SIMU 0.02 0.04 3.8 C1 C2 C3 C4 C5 C6 C7 C8 C9 C10 C11 C12 C13 C14 C15 C16 =
 C17 C18 C19 C20 C21 C22 C23 C24 C25 C26 C27 C28
EADP O2 C23

L.S. 20
PLAN  20
SIZE 0.1 0.2 0.1
TEMP -93.11
CONF
list 4
MORE -1
BOND $H
ABIN
fmap 2
acta
OMIT -1 1 1
REM <olex2.extras>
REM <HklSrc "%.\\PFC-72-Co.hkl">
REM </olex2.extras>

WGHT    0.200000
FVAR       0.28330
CO1   3    0.500000    0.565908    0.750000    10.50000    0.04470    0.02341 =
         0.06706    0.00000    0.04212    0.00000
N1    4    0.559342    0.503915    0.679730    11.00000    0.03478    0.02976 =
         0.03942   -0.00006    0.02293   -0.00411
C1    1    0.500000    0.412337    0.750000    10.50000    0.03407    0.02919 =
         0.04596    0.00000    0.02472    0.00000
N2    4    0.568465    0.627907    0.710078    11.00000    0.04793    0.02709 =
         0.06023    0.00284    0.03614   -0.00058
C2    1    0.660744    0.565639    0.621275    11.00000    0.04165    0.03258 =
         0.05561    0.00941    0.03109    0.00184
C3    1    0.500000    0.344647    0.750000    10.50000    0.04833    0.02611 =
         0.06695    0.00000    0.03885    0.00000
C4    1    0.734098    0.565844    0.571504    11.00000    0.04245    0.04008 =
         0.07414    0.00022    0.03656   -0.00148
C5    1    0.633837    0.457386    0.541914    11.00000    0.03989    0.03341 =
         0.05268   -0.00164    0.02957    0.00676
AFIX  43
H5    2    0.670560    0.451994    0.484635    11.00000   -1.20000
AFIX   0
C6    1    0.543231    0.442792    0.667394    11.00000    0.04036    0.02598 =
         0.04228    0.00361    0.02407    0.00755
C7    1    0.617317    0.512657    0.609420    11.00000    0.04136    0.02999 =
         0.05591    0.00708    0.03363    0.00768
C8    1    0.587234    0.414382    0.575230    11.00000    0.04269    0.03727 =
         0.04472   -0.00667    0.02754    0.01064
AFIX  43
H8    2    0.584127    0.373300    0.543836    11.00000   -1.20000
AFIX   0
C9    1    0.639685    0.619216    0.679581    11.00000    0.05520    0.02636 =
         0.07806    0.00526    0.04234    0.00038
C10   1    0.679151    0.675437    0.682830    11.00000    0.06073    0.03765 =
         0.09401    0.00534    0.05131   -0.00681
AFIX  43
H10   2    0.728440    0.681309    0.665458    11.00000   -1.20000
AFIX   0
C11   1    0.731930    0.561867    0.422231    11.00000    0.05675    0.07824 =
         0.08674   -0.01070    0.04659   -0.01534
AFIX  43
H11   2    0.684442    0.558905    0.349479    11.00000   -1.20000
AFIX   0
C12   1    0.633222    0.718194    0.715082    11.00000    0.08154    0.02869 =
         0.13078   -0.00097    0.07268   -0.00700
AFIX  43
H12   2    0.644363    0.760197    0.726697    11.00000   -1.20000
AFIX   0
C13   1    0.500000    0.719470    0.750000    10.50000    0.08386    0.02417 =
         0.14689    0.00000    0.08354    0.00000
C14   1    0.564050    0.689228    0.729005    11.00000    0.06663    0.03075 =
         0.12705    0.00341    0.07212   -0.00648
C15   1    0.500000    0.218202    0.750000    10.50000    0.08437    0.02798 =
         0.12759    0.00000    0.05187    0.00000
C16   1    0.433382    0.314291    0.690000    11.00000    0.08356    0.03987 =
         0.12317    0.00900    0.01923   -0.00538
AFIX  43
H16   2    0.386671    0.335342    0.652080    11.00000   -1.20000
AFIX   0
C17   1    0.805323    0.570051    0.674144    11.00000    0.05680    0.07152 =
         0.09713    0.00488    0.02663   -0.00237
AFIX  43
H17   2    0.808292    0.571768    0.778635    11.00000   -1.20000
AFIX   0
C18   1    0.500000    0.788016    0.750000    10.50000    0.09302    0.03661 =
         0.17223    0.00000    0.09666    0.00000
C19   1    0.801515    0.562243    0.378190    11.00000    0.07420    0.09846 =
         0.10189   -0.02859    0.05682   -0.01876
AFIX  43
H19   2    0.800423    0.558517    0.274781    11.00000   -1.20000
AFIX   0
O1    5    0.932899    0.565113    0.288548    11.00000    0.09840    0.17365 =
         0.23957   -0.03247    0.10048   -0.03418
C20   1    0.868961    0.567704    0.478160    11.00000    0.05986    0.08271 =
         0.15144   -0.02637    0.05465   -0.01275
C21   1    0.500000    0.913231    0.750000    10.50000    0.10796    0.04008 =
         0.23536    0.00000    0.09105    0.00000
O2    5    0.445673    0.125912    0.669013    11.00000    0.14386    0.03942 =
         0.24287    0.00192    0.00487   -0.00982
C22   1    0.436618    0.251401    0.686604    11.00000    0.10650    0.04150 =
         0.14265   -0.00397    0.01163   -0.01140
AFIX  43
H22   2    0.391669    0.230226    0.636797    11.00000   -1.20000
AFIX   0
C23   1    0.500000    0.152716    0.750000    10.50000    0.14386    0.03942 =
         0.24287    0.00192    0.00487   -0.00982
C24   1    0.871011    0.571707    0.624292    11.00000    0.04871    0.08975 =
         0.12772   -0.00674    0.03389   -0.00815
AFIX  43
H24   2    0.918995    0.575785    0.695060    11.00000   -1.20000
AFIX   0
C25   1    0.543847    0.820046    0.864162    11.00000    0.12476    0.04534 =
         0.20881   -0.01031    0.07750   -0.00299
AFIX  43
H25   2    0.576115    0.798914    0.945600    11.00000   -1.20000
AFIX   0
O3    5    1.002037    0.579658    0.513453    11.00000    0.09840    0.17365 =
         0.23957   -0.03247    0.10048   -0.03418
AFIX   1
H3    2    1.055630    0.577240    0.539090    10.50000   -1.50000
AFIX   0
O4    5    0.551391    1.007429    0.852542    11.00000    0.16807    0.03912 =
         0.31748    0.00404    0.04804   -0.00302
AFIX   1
H4    2    0.551330    1.050240    0.865060    11.00000   -1.50000
AFIX   0
C26   1    0.500000    0.981574    0.750000    10.50000    0.16807    0.03912 =
         0.31748    0.00404    0.04804   -0.00302
C27   1    0.543420    0.881674    0.866613    11.00000    0.13182    0.06157 =
         0.23907   -0.01415    0.07069    0.00917
AFIX  43
H27   2    0.573757    0.902658    0.950614    11.00000   -1.20000
AFIX   0
C28   1    0.941258    0.566827    0.422878    11.00000    0.09840    0.17365 =
         0.23957   -0.03247    0.10048   -0.03418
AFIX   1
H1    2    0.982220    0.565630    0.284110    10.50000   -1.50000
AFIX   0
HKLF 4


REM  080_a.res in P2/c
REM wR2 = 0.3512, GooF = S = 1.128, Restrained GooF = 1.178 for all data
REM R1 = 0.1066 for 3781 Fo > 4sig(Fo) and 0.1643 for all 7248 data
REM 260 parameters refined using 591 restraints

END

WGHT      0.2000      0.0000

REM Highest difference peak  1.281,  deepest hole -0.680,  1-sigma level  0.101
Q1    1   0.8961  0.5772  0.1865  11.00000  0.05    1.17
Q2    1   0.5231  0.5680  0.8471  11.00000  0.05    1.11
Q3    1   0.4735  0.3098  0.6167  11.00000  0.05    0.97
Q4    1   0.9546  0.5413  0.3485  11.00000  0.05    0.89
Q5    1   0.4782  0.2461  0.6116  11.00000  0.05    0.88
Q6    1   0.4998  0.1209  0.6240  11.00000  0.05    0.83
Q7    1   0.5642  0.4336  0.4694  11.00000  0.05    0.73
Q8    1   0.4993  1.0046  0.8733  11.00000  0.05    0.66
Q9    1   0.4986  0.8172  0.8801  11.00000  0.05    0.51
Q10   1   0.5649  0.4313  0.6619  11.00000  0.05    0.49
Q11   1   0.4898  0.8805  0.8758  11.00000  0.05    0.48
Q12   1   0.8963  0.5670  0.3209  11.00000  0.05    0.47
Q13   1   0.7156  0.6003  0.3910  11.00000  0.05    0.47
Q14   1   0.5000  0.5111  0.7500  10.50000  0.05    0.45
Q15   1   0.8438  0.5684  0.3802  11.00000  0.05    0.45
Q16   1   0.4469  0.1233  0.7622  11.00000  0.05    0.44
Q17   1   0.5618  0.5664  0.6834  11.00000  0.05    0.42
Q18   1   0.5501  1.0104  0.7393  11.00000  0.05    0.41
Q19   1   0.5736  0.8132  0.9477  11.00000  0.05    0.40
Q20   1   0.9492  0.5886  0.3176  11.00000  0.05    0.39
;
_shelx_res_checksum                43034
_shelx_hkl_file
;
  -1   0   1    0.50    0.40
   2   0  -2  335.77   16.90
  -2   0   2  404.96   16.90
  -3   0   3   -0.60    1.70
   3   0  -3    3.40    1.60
  -4   0   4  261.07   12.70
  -5   0   5   -0.60    2.50
  -6   0   6    8.80    3.20
  -7   0   7    0.30    3.30
  -8   0   8  154.58    9.90
 -10   0  10    7.50    5.10
 -11   0  11    7.20    4.90
   1  -1  -1   88.89    4.20
  -1  -1   1  107.29    4.40
  -1   1   1   81.79    4.20
   2  -1  -2  118.89    5.80
  -2  -1   2  130.09    6.20
  -2   1   2  124.89    5.90
   2   1  -2  112.69    6.00
  -3  -1   3  181.88    8.70
   3  -1  -3  159.68    8.20
  -4  -1   4    7.80    2.50
  -4   1   4   11.00    2.20
  -5  -1   5   -4.10    2.70
  -5   1   5   -2.60    2.40
  -6   1   6    9.20    2.90
  -7  -1   7   -2.70    3.40
  -7   1   7   -0.30    2.90
  -8  -1   8   73.09    6.80
  -8   1   8   71.19    6.50
  -9  -1   9    1.90    4.10
  -9   1   9   -3.10    3.80
 -10  -1  10    3.30    4.90
 -10   1  10    5.70    4.30
 -11  -1  11   -4.60    5.00
 -11   1  11    5.80    4.90
  -1  -2   1   78.49    3.80
   1  -2  -1   69.29    3.60
  -1   2   1   78.69    3.60
   2  -2  -2  152.08    7.60
  -2  -2   2  180.58    8.20
   2  -2  -2  169.48    7.60
   2  -2  -2  169.58    7.60
   2   2  -2  158.98    8.00
  -2   2   2  159.78    7.60
  -3  -2   3   -5.40    2.10
   3  -2  -3    2.90    0.90
   3  -2  -3    2.20    1.20
   3  -2  -3    1.10    1.10
  -3   2   3    0.10    1.40
  -4  -2   4    4.00    2.40
  -4   2   4    4.00    1.80
  -5  -2   5    6.50    3.20
  -5   2   5   12.80    2.60
  -6  -2   6   -5.50    3.00
  -6   2   6    1.70    2.30
  -7  -2   7   -3.30    3.40
  -7   2   7    1.80    2.90
  -8  -2   8   11.90    4.50
  -8   2   8   21.50    4.10
  -9  -2   9    2.70    4.00
  -9   2   9    7.70    4.00
 -10  -2  10   -2.40    4.60
 -10   2  10   -0.80    4.00
 -11  -2  11    2.40    5.40
 -11   2  11    3.80    4.60
   0  -3   0  108.89    4.90
   0   3   0  102.39    5.00
  -1  -3   1   65.09    3.40
   1  -3  -1   64.09    3.20
  -1   3   1   59.29    3.20
  -2  -3   2   22.10    2.50
   2   3  -2   23.40    2.90
  -3  -3   3  269.07   13.10
   3  -3  -3  282.47   12.40
  -3   3   3  258.27   12.40
   4  -3  -4   24.60    2.20
  -4  -3   4   21.50    3.30
   4  -3  -4   23.60    2.40
  -4   3   4   23.10    2.50
  -5  -3   5   11.10    3.90
   5  -3  -5   20.70    2.20
  -5   3   5   18.80    2.70
  -6  -3   6    0.80    3.20
  -6   3   6   12.30    2.50
  -7  -3   7   13.40    4.40
   7  -3  -7   22.70    2.70
  -7   3   7   20.70    3.50
  -8  -3   8   -0.40    4.30
  -8   3   8    4.80    3.50
  -9  -3   9    7.10    4.50
  -9   3   9    9.30    3.70
 -10  -3  10    7.40    5.20
 -10   3  10    3.90    4.20
 -11  -3  11    2.80    5.60
 -11   3  11    9.00    4.80
   0  -4   0   69.39    3.80
   0   4   0   81.99    3.90
   1  -4  -1  259.47   11.70
  -1   4   1  256.97   11.60
  -1   4   1  249.97   11.60
   1   4  -1  247.48   11.80
  -2  -4   2   -2.30    1.70
   2  -4  -2   -2.50    1.30
  -2   4   2    2.40    1.10
  -2   4   2    1.50    1.30
  -3  -4   3  206.38   10.20
   3  -4  -3  195.78    9.40
  -3   4   3  191.48    9.30
  -3   4   3  207.28    9.30
  -4  -4   4   28.10    3.90
   4  -4  -4   36.80    2.70
  -4   4   4   31.70    2.70
   5  -4  -5   82.49    4.50
  -5  -4   5   73.09    6.40
  -5   4   5   71.19    4.80
   6  -4  -6   10.10    2.10
  -6  -4   6    0.80    3.20
  -6   4   6   11.40    2.50
   7  -4  -7   66.09    4.30
  -7  -4   7   65.79    6.70
  -7   4   7   51.89    4.70
  -8  -4   8    0.30    4.50
   8  -4  -8    0.40    2.40
  -8   4   8    1.80    3.80
   9  -4  -9    6.40    2.70
  -9  -4   9    5.10    5.10
  -9   4   9    7.40    3.70
 -10  -4  10    7.10    5.20
  10  -4 -10    5.40    2.90
   0  -5   0   16.30    2.10
   0   5   0   19.10    1.80
   1  -5  -1  145.39    7.40
  -1  -5   1  161.38    7.70
  -1   5   1  151.88    7.20
  -1   5   1  138.39    7.30
   1   5  -1  158.68    7.60
  -2  -5   2   94.09    5.70
   2  -5  -2   98.59    5.20
  -2   5   2   94.99    5.00
  -2   5   2  102.59    5.10
   3  -5  -3  280.47   13.50
  -3  -5   3  267.77   13.30
  -3   5   3  260.97   12.50
  -3   5   3  274.07   12.50
   4  -5  -4   70.39    4.20
  -4  -5   4   63.79    5.50
   5  -5  -5  202.18   10.00
  -5  -5   5  207.78   11.50
  -6  -5   6   -1.80    3.20
   6  -5  -6    5.80    2.10
  -6   5   6    4.50    2.20
  -7  -5   7   79.59    7.90
   7  -5  -7   96.69    5.70
  -7   5   7   94.99    6.20
   8  -5  -8    0.10    2.60
  -8  -5   8   -9.30    4.30
  -8   5   8    3.20    2.90
  -9  -5   9   -6.50    4.50
  -9   5   9    1.90    3.30
  10  -5 -10   11.20    3.20
 -10  -5  10    6.40    5.30
   0  -6   0 2374.76  103.39
   0   6   0 2290.57  103.39
   1  -6  -1   22.50    2.40
   1  -6  -1   15.40    2.00
  -1   6   1   21.20    2.30
   2  -6  -2    6.00    1.80
  -2  -6   2    2.40    2.10
  -2   6   2    5.30    1.40
  -2   6   2    6.70    1.70
  -3  -6   3   68.29    5.20
   3  -6  -3   86.39    4.50
  -3   6   3   66.19    4.20
  -3   6   3   76.59    4.20
  -4  -6   4  131.89    8.50
   4  -6  -4  128.99    6.80
  -4   6   4  122.49    6.40
  -4   6   4  127.29    6.40
   5  -6  -5   55.99    4.00
  -5  -6   5   39.40    5.40
  -6  -6   6   29.40    4.70
   6  -6  -6   35.70    3.50
  -7  -6   7   52.39    6.50
   7  -6  -7   58.09    4.50
   8  -6  -8   -2.40    2.50
  -8  -6   8   -5.00    4.00
  -9  -6   9   -3.50    5.10
   9  -6  -9   -6.80    2.60
  10  -6 -10   10.10    3.50
 -10  -6  10    5.40    5.10
   0  -7   0 8448.95  420.76
   0   7   0 9805.22  449.95
   1  -7  -1   67.49    3.50
  -1  -7   1   64.69    4.30
   1  -7  -1   49.70    4.10
  -1   7   1   63.59    3.80
  -1   7   1   60.19    3.80
  -1   7   1   56.89    4.00
  -2  -7   2  155.08    8.30
   2  -7  -2  163.58    8.00
  -2   7   2  157.68    7.80
  -2   7   2  149.88    7.70
  -3  -7   3   14.30    2.90
   3  -7  -3   23.90    2.60
  -3   7   3   21.50    2.30
  -3   7   3   23.10    2.60
   4  -7  -4   59.89    4.30
  -4  -7   4   59.49    5.60
  -4   7   4   53.29    3.80
  -4   7   4   56.79    4.30
   5  -7  -5    1.20    2.10
  -5  -7   5   -0.70    3.30
   6  -7  -6   41.30    3.90
  -6  -7   6   35.70    5.60
   7  -7  -7    8.10    2.70
  -7  -7   7    6.20    4.40
  -8  -7   8   -5.60    4.30
   8  -7  -8    1.10    2.70
  -9  -7   9   -0.30    5.10
   9  -7  -9    2.50    2.90
  10  -7 -10   11.90    3.50
 -10  -7  10    9.20    5.60
   0  -8   0  903.61   39.20
   0   8   0  836.92   39.20
  -1  -8   1    7.00    2.20
   1  -8  -1    5.10    1.40
   1  -8  -1    8.40    2.00
  -1   8   1    5.80    1.40
  -1   8   1    8.80    1.80
  -1   8   1    9.50    1.80
   2  -8  -2   85.39    5.20
  -2  -8   2   80.79    5.50
  -2   8   2   86.09    4.90
  -2   8   2   86.29    5.00
   3  -8  -3    1.40    1.90
  -3  -8   3   -0.90    2.50
  -3   8   3    1.60    1.80
  -3   8   3    5.10    2.00
  -4  -8   4   29.70    4.40
   4  -8  -4   33.80    3.80
  -4   8   4   34.70    3.20
  -4   8   4   34.20    3.20
   5  -8  -5   18.90    2.90
  -5  -8   5   15.20    4.20
  -5   8   5   19.30    3.80
  -5   8   5   22.20    2.50
  -6  -8   6   41.50    9.20
   6  -8  -6   43.30    4.20
  -7  -8   7  -10.50    4.00
   7  -8  -7   -0.20    2.80
   8  -8  -8    2.20    3.00
  -8  -8   8   -3.50    4.50
   9  -8  -9    0.70    3.00
  -9  -8   9   -3.00    4.90
 -10  -8  10    0.10    5.80
  10  -8 -10    3.70    3.10
   0  -9   0 1701.33   74.79
   0   9   0 1652.53   74.79
   1  -9  -1   64.09    5.20
  -1  -9   1   60.39    4.50
  -1   9   1   62.29    4.20
  -1   9   1   66.79    4.10
   1   9  -1   60.09    4.20
   2  -9  -2  470.15   21.70
  -2  -9   2  482.25   22.00
  -2   9   2  458.45   21.50
  -2   9   2  453.05   21.50
  -3  -9   3  161.38    9.80
   3  -9  -3  153.58    8.40
  -3   9   3  150.48    8.10
  -3   9   3  162.48    8.10
   4  -9  -4   34.00    4.10
  -4  -9   4   39.60    4.80
  -4   9   4   40.60    3.60
  -4   9   4   45.10    3.70
   5  -9  -5   12.40    2.80
  -5  -9   5    8.30    3.80
  -5   9   5   10.80    2.30
  -5   9   5    9.90    2.30
  -6  -9   6   25.80    5.20
   6  -9  -6   32.00    5.90
  -7  -9   7   -5.00    4.10
   7  -9  -7   -2.20    2.60
  -8  -9   8   -1.50    4.90
   8  -9  -8    2.80    3.00
   9  -9  -9    4.60    3.20
  -9  -9   9    2.50    5.40
 -10  -9  10    4.40    5.70
  10  -9 -10    8.00    3.50
   0  10   0    7.90    2.30
   1 -10  -1  335.17   15.50
  -1 -10   1  345.77   16.10
  -1  10   1  337.97   15.80
  -1  10   1  289.97   15.40
  -1  10   1  347.07   15.70
   1  10  -1  351.86   15.90
  -2 -10   2   31.90    4.20
   2 -10  -2   33.80    3.60
  -2  10   2   25.20    3.20
  -2  10   2   30.60    3.40
   3 -10  -3  113.59    6.90
  -3 -10   3  116.69    7.70
  -3  10   3  128.99    6.70
  -3  10   3  108.89    6.60
  -4 -10   4   -4.00    3.00
   4 -10  -4   -4.40    2.20
  -4  10   4    0.30    2.10
  -4  10   4   -2.10    1.90
  -5 -10   5    7.50    3.90
  -5  10   5    8.40    2.40
  -5  10   5    7.70    2.40
  -6 -10   6   23.30    5.30
   6 -10  -6   28.10    3.80
  -6  10   6   29.90    3.30
  -6  10   6   35.30    3.40
  -7 -10   7   -5.30    3.90
   7 -10  -7    0.50    2.90
  -8 -10   8   -2.60    4.40
   8 -10  -8   -1.60    2.90
  -9 -10   9   -1.10    5.30
   9 -10  -9   -2.40    2.90
  10 -10 -10    9.70    3.20
 -10 -10  10    2.00    5.90
   0 -11   0   17.60    2.80
   0  11   0   18.20    3.00
   1 -11  -1  144.39    7.40
  -1 -11   1  147.19    8.10
  -1  11   1  136.39    7.70
   1  11  -1  143.39    7.80
  -1  11   1  144.39    7.60
   2 -11  -2   14.30    2.90
  -2 -11   2   13.90    5.60
  -2  11   2   19.80    2.90
  -2  11   2   17.80    2.80
  -3 -11   3  217.78   11.40
   3 -11  -3  199.18   10.70
  -3  11   3  211.78   10.40
  -3  11   3  192.98   10.40
  -4 -11   4   81.19    6.70
  -4  11   4   71.69    5.10
  -4  11   4   82.29    5.20
  -5 -11   5   35.90    5.90
   5 -11  -5   32.60    4.00
  -5  11   5   35.40    3.70
  -5  11   5   30.80    3.60
   6 -11  -6   11.70    3.40
  -6 -11   6    6.70    4.60
  -6  11   6    9.70    2.60
  -6  11   6   10.90    2.50
  -7 -11   7   11.30    4.90
   7 -11  -7   13.20    3.50
   7  11  -7   11.40    2.30
   8 -11  -8    6.40    3.20
  -8 -11   8   -2.80    4.60
   9 -11  -9   -2.20    3.10
  -9 -11   9   -5.30    5.10
 -10 -11  10   -2.60    5.60
  10 -11 -10    8.40    3.60
   0 -12   0   55.59    4.50
   0  12   0   58.99    4.70
   0  12   0   55.89    4.20
  -1 -12   1   22.70    3.60
   1 -12  -1   19.90    3.00
  -1  12   1   28.20    3.80
  -1  12   1   30.10    3.40
   1  12  -1   28.70    3.50
   2 -12  -2    0.90    1.70
  -2 -12   2   -5.10    2.70
   2  12  -2   -1.30    2.10
  -2  12   2   -0.80    2.20
  -2  12   2   -1.30    1.90
   3 -12  -3  247.48   14.10
  -3 -12   3  232.28   12.90
  -3  12   3  224.78   12.00
  -3  12   3  263.87   12.20
  -4 -12   4   97.19    7.60
   4 -12  -4   89.59    6.40
  -4  12   4   99.39    6.00
  -4  12   4   92.59    6.00
   5 -12  -5   98.09    6.80
  -5 -12   5   98.79    8.00
  -5  12   5  100.59    6.20
  -5  12   5   95.79    6.10
  -6 -12   6   -7.20    4.30
   6 -12  -6    0.20    3.00
   6  12  -6   -0.10    2.00
  -6  12   6    0.40    2.40
  -6  12   6    0.80    2.80
   7 -12  -7   43.70    5.00
  -7 -12   7   33.40    5.90
   7  12  -7   35.20    3.70
   8 -12  -8    6.10    3.50
  -8 -12   8    3.30    5.10
  -9 -12   9  -10.70    5.20
   9 -12  -9    8.30    3.80
   0 -13   0  391.86   18.00
   0  13   0  358.56   17.70
   0  13   0  371.96   18.00
   1 -13  -1   31.20    3.70
  -1 -13   1   32.00    4.40
  -1  13   1   45.30    3.80
  -1  13   1   35.10    4.10
  -2 -13   2   -1.00    3.10
   2 -13  -2    5.80    2.00
   2  13  -2    6.40    2.50
  -2  13   2    7.20    2.50
  -2  13   2   11.60    2.70
   3 -13  -3   62.09    5.30
  -3 -13   3   63.99    6.10
  -3  13   3   62.49    4.90
  -3  13   3   57.59    4.80
   4 -13  -4   34.70    4.50
  -4 -13   4   27.70    6.50
  -4  13   4   42.20    4.10
  -4  13   4   33.30    4.10
  -5 -13   5   49.40    6.60
   5 -13  -5   57.79    5.60
  -5  13   5   57.49    4.70
  -5  13   5   62.49    4.90
   6 -13  -6    4.00    3.30
  -6 -13   6   -0.20    4.80
   6  13  -6    6.50    2.20
  -6  13   6    6.80    2.70
  -6  13   6   10.80    2.80
  -7 -13   7    7.40    5.10
   7 -13  -7   22.10    4.10
  -7  13   7   25.60    3.20
   7  13  -7   20.00    2.90
  -8 -13   8   14.80    5.70
   8 -13  -8   12.20    4.10
   8  13  -8   11.20    3.40
  -9 -13   9   -1.70    5.60
   9 -13  -9    6.10    3.60
   0 -14   0  567.54   26.30
   0  14   0  556.74   26.30
   0  14   0  562.84   26.10
  -1 -14   1   33.50    4.50
   1 -14  -1   31.00    3.70
  -1  14   1   29.30    3.60
   1  14  -1   34.90    4.20
  -1  14   1   39.60    3.80
   1  14  -1   38.90    4.20
   2 -14  -2   51.79    4.00
  -2 -14   2   47.80    5.40
  -2  14   2   51.79    4.70
   2  14  -2   57.09    4.70
  -2  14   2   53.89    4.50
  -3 -14   3   19.50    4.30
   3  14  -3   21.40    3.50
  -3  14   3   26.30    3.50
  -3  14   3   34.00    3.90
  -4 -14   4   20.10    4.90
   4 -14  -4   21.50    3.90
  -4  14   4   28.60    3.70
  -4  14   4   23.80    3.50
   5 -14  -5    6.90    3.30
  -5 -14   5   -1.90    4.40
  -5  14   5   11.70    3.20
  -5  14   5   14.30    3.20
   6 -14  -6   30.90    4.70
  -6 -14   6   28.60    6.30
   6  14  -6   27.30    3.80
  -6  14   6   34.30    4.20
  -6  14   6   30.00    3.70
   7 -14  -7    4.20    3.40
  -7 -14   7   -0.10    4.60
  -7  14   7    3.20    2.60
  -7  14   7    7.80    2.70
   7  14  -7    0.00    2.30
  -8 -14   8    7.40    5.50
   8 -14  -8   -0.80    5.80
   8  14  -8   13.50    3.00
  -9 -14   9   -2.60    5.80
   9 -14  -9    4.40    3.50
   0 -15   0  400.26   18.70
   0  15   0  374.46   18.60
   0  15   0  380.16   18.50
  -1 -15   1   -3.50    3.00
   1 -15  -1    0.20    2.50
   1  15  -1   -4.00    2.10
  -1  15   1   -1.60    2.10
  -1  15   1    0.50    2.50
   1  15  -1    2.30    2.50
  -2 -15   2   26.20    5.10
   2 -15  -2   25.90    3.40
   2  15  -2   29.30    3.70
   2  15  -2   28.60    3.40
  -2  15   2   41.40    4.40
  -2  15   2   28.80    4.00
  -3 -15   3   -6.80    3.40
  -3  15   3   -0.10    2.80
   3  15  -3    1.80    2.70
  -3  15   3   -2.20    2.60
   3  15  -3    1.90    2.30
  -4 -15   4  -10.60    4.10
   4  15  -4   -1.70    2.30
  -4  15   4    3.50    2.90
  -4  15   4   -2.80    2.70
  -5 -15   5   -9.80    4.20
   5 -15  -5    1.50    3.00
   5  15  -5    3.20    2.40
  -5  15   5   -1.00    2.90
  -5  15   5    2.80    2.70
  -6 -15   6   -8.00    4.00
   6 -15  -6    3.00    3.30
  -6  15   6    4.60    2.90
   6  15  -6    2.70    2.60
  -6  15   6    0.60    2.70
   7 -15  -7   -2.30    3.60
  -7 -15   7   -8.10    4.70
   7  15  -7   -2.30    2.40
  -7  15   7   -0.30    2.50
  -7  15   7    2.30    2.80
  -8 -15   8    5.30    5.70
   8 -15  -8    7.40    3.70
   8  15  -8   11.00    3.00
  -9 -15   9   -0.60    6.10
   9  15  -9    6.40    3.20
   0 -16   0  855.11   38.70
   0  16   0  810.82   37.80
   0  16   0  799.52   37.90
  -1 -16   1   25.90    4.60
   1 -16  -1   22.80    3.50
  -1  16   1   22.10    3.80
   1  16  -1   20.10    3.30
  -1  16   1   21.70    3.40
   1  16  -1   25.30    3.90
  -2 -16   2   53.89    6.30
   2 -16  -2   58.99    4.60
   2  16  -2   56.99    5.20
   2  16  -2   60.99    4.80
  -2  16   2   59.59    5.20
  -2  16   2   57.29    5.30
  -3 -16   3   -2.40    4.30
  -3  16   3    6.00    3.10
  -3  16   3    5.00    2.90
   3  16  -3    5.80    3.10
   3  16  -3    6.90    2.60
  -4 -16   4   -2.90    4.40
   4  16  -4   10.60    2.70
  -4  16   4   11.10    3.30
  -4  16   4   10.10    3.40
   4  16  -4    8.00    3.20
  -5 -16   5   -8.70    4.20
   5  16  -5    0.30    2.70
   5  16  -5   -0.50    2.40
  -5  16   5    5.00    3.00
  -5  16   5    2.20    3.00
  -6 -16   6   -6.60    4.40
   6  16  -6    0.70    2.50
  -6  16   6    2.80    2.90
  -6  16   6    9.30    3.20
  -7 -16   7   -6.20    4.70
  -7  16   7    3.10    3.40
   7  16  -7   -1.90    2.60
  -7  16   7    0.80    2.70
  -8 -16   8    9.30    6.20
   8  16  -8   10.30    3.20
   8  16  -8   11.20    3.40
  -9 -16   9   -1.60    6.10
   9  16  -9    5.40    3.00
   9  16  -9   -0.20    2.80
   0 -17   0  182.98    9.90
   0  17   0  159.08    9.20
   0  17   0  151.48    9.40
  -1 -17   1    0.90    3.50
   1 -17  -1    1.80    2.90
   1  17  -1   -2.60    2.20
  -1  17   1   -0.50    2.90
  -1  17   1   -2.80    2.50
   1  17  -1    1.60    3.10
   2 -17  -2    5.70    2.70
  -2 -17   2   -5.50    4.00
   2  17  -2    6.10    2.70
  -2  17   2    2.10    3.20
   2  17  -2    2.90    2.90
  -2  17   2   -0.60    2.60
  -3 -17   3   -3.20    4.60
   3  17  -3    5.20    2.60
  -3  17   3    5.90    3.30
  -3  17   3   11.80    3.80
   3  17  -3    6.70    3.30
  -4 -17   4   -5.20    4.30
   4  17  -4    4.40    2.70
  -4  17   4    3.20    3.10
  -4  17   4    1.00    3.00
   4  17  -4    2.50    3.00
  -5 -17   5   -9.10    4.40
   5  17  -5   -1.50    2.40
  -5  17   5   -2.30    3.00
   5  17  -5   -2.60    2.90
  -5  17   5   -1.50    3.00
  -6 -17   6   -7.80    4.90
  -6  17   6    1.00    3.00
   6  17  -6    1.60    2.70
   6  17  -6    5.40    3.20
  -6  17   6    9.00    3.30
  -7 -17   7   -6.20    4.80
   7  17  -7   -2.10    2.80
  -7  17   7    0.50    2.90
   7  17  -7    1.70    3.20
  -7  17   7    5.60    3.10
  -8 -17   8    0.10    5.80
   8  17  -8    3.20    3.20
  -8  17   8   10.20    3.20
   8  17  -8    3.70    3.00
   0 -18   0   82.09    6.60
   0  18   0   64.79    5.70
   0  18   0   67.39    6.10
   1 -18  -1   33.80    5.60
  -1 -18   1   25.30    5.10
  -1  18   1   29.40    4.30
   1  18  -1   33.30    4.50
  -1  18   1   36.40    4.60
   1  18  -1   32.90    4.40
  -2 -18   2   -5.00    4.30
   2 -18  -2    0.40    2.50
  -2  18   2    0.80    3.30
   2  18  -2    1.90    3.10
   2  18  -2   -1.60    2.60
  -2  18   2    0.60    3.00
  -3 -18   3   32.70    6.20
  -3  18   3   35.70    4.60
   3  18  -3   35.50    4.50
  -3  18   3   46.30    5.20
   3  18  -3   44.40    4.30
  -4 -18   4   -7.30    4.40
  -4  18   4    3.10    3.20
   4  18  -4   -0.60    2.80
  -4  18   4    3.80    3.00
   4  18  -4    1.90    2.60
  -5 -18   5    3.10    5.30
   5  18  -5    9.50    3.40
  -5  18   5    9.00    3.50
  -5  18   5    9.60    3.60
   5  18  -5    7.20    2.80
  -6 -18   6   -2.10    5.10
   6  18  -6   10.00    3.20
   6  18  -6    3.90    3.30
  -6  18   6   12.10    3.50
  -6  18   6   13.10    3.50
  -7 -18   7   -2.20    5.20
   7  18  -7    4.70    3.10
  -7  18   7    5.10    3.20
  -7  18   7    2.20    3.10
   7  18  -7    7.40    3.00
  -8 -18   8   -0.20    5.70
  -8  18   8    5.60    3.60
   8  18  -8    1.00    3.10
  -8  18   8    2.20    2.90
   8  18  -8    2.20    3.00
   0 -19   0    2.00    3.50
   0  19   0    9.50    3.60
   0  19   0    2.00    0.70
  -1 -19   1   19.30    4.70
   1 -19  -1   21.60    4.10
  -1  19   1   16.60    4.20
   1  19  -1   22.50    4.20
   1  19  -1   18.60    4.20
  -1  19   1   20.50    3.90
   2 -19  -2   -0.90    2.50
  -2 -19   2  -10.40    3.90
  -2  19   2    1.10    3.00
   2  19  -2   -2.10    2.30
  -2  19   2   -6.20    3.20
   2  19  -2   -2.70    2.90
  -3 -19   3   40.90    6.70
   3  19  -3   61.69    5.70
  -3  19   3   60.99    5.70
   3  19  -3   52.99    4.90
  -3  19   3   46.10    5.50
  -4 -19   4    5.00    5.20
  -4  19   4   12.70    3.90
  -4  19   4   10.80    3.80
   4  19  -4   11.70    3.30
   4  19  -4   11.60    3.70
  -5 -19   5   18.70    5.60
   5  19  -5   26.10    3.90
  -5  19   5   37.60    4.70
   5  19  -5   29.20    4.50
  -5  19   5   35.90    4.70
  -6 -19   6   -7.10    4.60
   6  19  -6    6.60    3.10
  -6  19   6    1.40    3.40
   6  19  -6    3.90    3.30
  -6  19   6    6.90    3.40
  -7 -19   7   14.50    6.30
   7  19  -7   15.20    3.90
   7  19  -7   15.50    3.70
  -7  19   7   16.10    3.70
  -7  19   7   21.40    4.00
  -8 -19   8   -9.50    5.20
   8  19  -8    1.60    3.20
  -8  19   8    0.20    3.00
   8  19  -8    1.00    3.80
  -8  19   8    2.80    3.00
   0 -20   0   77.89    6.70
   0  20   0   75.89    6.60
  -1 -20   1    7.60    5.80
   1 -20  -1   10.40    3.60
   1  20  -1   16.00    4.20
   1  20  -1   17.10    3.90
  -1  20   1   15.30    4.10
   2 -20  -2   -0.90    2.60
  -2 -20   2   -7.90    4.00
  -2  20   2   -1.70    2.10
   2  20  -2   -0.90    2.50
  -2  20   2   -6.00    3.10
   2  20  -2   -2.00    3.30
  -3 -20   3   54.89    7.00
  -3  20   3   60.29    5.80
   3  20  -3   57.89    5.90
   3  20  -3   50.49    5.10
  -3  20   3   35.70    4.50
  -4 -20   4   12.70    5.70
   4  20  -4   12.70    3.40
  -4  20   4   12.80    4.00
   4  20  -4   17.40    4.30
  -4  20   4    6.40    2.70
  -5 -20   5   16.30    5.60
   5  20  -5   21.60    3.90
  -5  20   5   36.60    4.70
  -5  20   5   31.30    4.60
   5  20  -5   32.00    4.80
  -6 -20   6   -7.30    4.60
  -6  20   6   -1.10    3.40
  -6  20   6   -0.50    3.40
   6  20  -6   -0.90    3.30
   6  20  -6   -2.10    2.90
  -7 -20   7    9.30    6.30
   7  20  -7   23.60    4.40
  -7  20   7   25.50    4.30
  -7  20   7   18.10    3.90
   7  20  -7   22.80    5.10
   0 -21   0    9.00    4.30
   0  21   0   11.80    3.90
   1 -21  -1    1.00    3.30
  -1 -21   1    4.30    4.30
  -1  21   1   10.50    4.10
   1  21  -1    6.20    2.80
   1  21  -1    4.30    3.70
  -2 -21   2   -4.10    4.20
  -2  21   2    0.50    3.60
   2  21  -2    1.80    3.40
   2  21  -2    0.90    3.20
  -3 -21   3   22.70    5.90
   3  21  -3   27.70    4.50
  -3  21   3   26.70    4.70
   3  21  -3   33.60    7.00
  -4 -21   4    6.30    5.10
  -4  21   4   14.10    4.40
   4  21  -4   15.50    4.40
  -5 -21   5    2.30    5.00
   5  21  -5    6.90    3.20
   5  21  -5    6.00    3.90
  -5  21   5    4.30    3.60
  -6 -21   6   -4.10    5.50
  -6  21   6   -3.70    3.50
   6  21  -6    0.50    3.10
   6  21  -6   -2.70    3.50
  -7 -21   7    0.00    5.90
   7  21  -7    4.70    3.90
   7  21  -7    7.00    3.40
  -7  21   7   14.00    4.00
  -7  21   7    9.90    3.70
   0  22   0    7.00    3.50
  -1 -22   1   -3.00    3.60
   1 -22  -1   -1.70    3.30
   1  22  -1    1.10    2.60
  -1  22   1   -0.30    3.60
   1  22  -1   -4.10    3.30
   2 -22  -2   16.00    3.80
  -2 -22   2   18.40    5.20
   2  22  -2   15.10    4.30
  -2  22   2   12.40    3.70
   2  22  -2   17.30    3.70
  -2  22   2    9.30    4.00
  -3 -22   3   10.80    5.30
   3  22  -3    8.50    4.10
  -3  22   3   15.10    4.20
  -3  22   3   18.40    4.40
   3  22  -3    9.60    3.50
  -4 -22   4   18.00    5.90
   4  22  -4   24.50    4.60
   4  22  -4   20.40    3.80
  -4  22   4   25.90    4.50
  -4  22   4   24.80    4.70
  -5 -22   5   -5.70    4.90
   5  22  -5   -1.50    2.80
  -5  22   5    5.60    3.60
  -5  22   5   -4.50    3.60
   5  22  -5    1.50    3.60
  -6 -22   6    0.10    5.60
  -6  22   6    4.00    3.90
  -6  22   6    6.30    3.90
   6  22  -6    6.90    4.00
   6  22  -6    6.50    3.70
   0 -23   0   24.70    5.10
   0  23   0   29.10    4.90
  -1 -23   1   -1.70    4.00
   1 -23  -1    1.40    3.30
   1  23  -1    2.90    3.10
   1  23  -1   -2.30    3.70
  -1  23   1    3.90    4.60
  -1  23   1   -0.90    3.70
   2 -23  -2   63.59    6.00
  -2 -23   2   56.19    7.30
  -2  23   2   60.69    6.50
   2  23  -2   60.59    6.10
   2  23  -2   55.49    6.40
  -2  23   2   76.89    7.10
  -3 -23   3   -6.70    4.80
  -3  23   3    1.90    4.10
   3  23  -3    1.60    3.30
   3  23  -3    2.20    3.80
  -4 -23   4   10.40    5.50
   4  23  -4   17.70    6.50
  -4  23   4   16.70    4.60
  -4  23   4   24.50    6.10
   4  23  -4   17.00    4.70
  -5 -23   5   -0.90    5.70
   5  23  -5    1.10    3.80
  -5  23   5   -2.90    3.70
  -5  23   5    6.30    4.80
  -6 -23   6   -2.30    5.50
  -6  23   6   11.90    4.30
  -6  23   6    3.60    4.00
   6  23  -6    7.80    4.40
   0 -24   0    0.60    4.10
   0  24   0    1.30    4.50
   1 -24  -1   -2.60    3.20
  -1 -24   1   -5.90    4.10
  -1  24   1    0.70    4.00
  -2 -24   2   10.90    5.30
   2 -24  -2   18.00    3.80
   2  24  -2    4.10    6.90
  -2  24   2   14.80    4.40
  -3 -24   3    4.60    5.40
  -3  24   3    3.60    4.00
  -4 -24   4    1.60    5.10
  -4  24   4    2.80    3.80
  -5 -24   5   -3.70    5.50
  -5  24   5   -1.20    3.70
   5  24  -5   -0.80    4.20
   0 -25   0   12.80    4.60
   0  25   0   23.50    5.00
  -1 -25   1    7.50    4.80
   1 -25  -1   10.20    4.20
  -1  25   1    7.90    4.30
   1  25  -1    5.80    4.70
  -2 -25   2    1.20    5.00
   2 -25  -2   11.60    3.60
  -2  25   2    3.90    4.20
   2  25  -2   11.50    4.70
  -3 -25   3    9.50    5.50
   3  25  -3    9.80    4.70
  -3  25   3   17.40    4.70
  -4 -25   4   -4.10    5.30
  -4  25   4    1.00    4.20
   4  25  -4   -1.80    4.00
   0 -26   0    7.40    4.80
   0  26   0    6.20    4.40
   1 -26  -1    3.20    3.80
  -1 -26   1    2.50    4.70
   1  26  -1   -1.20    4.30
  -1  26   1   -3.30    4.10
  -2 -26   2   -1.70    4.60
   2 -26  -2    3.10    3.20
  -2  26   2   -3.20    4.20
   2  26  -2   -1.70    4.30
  -3 -26   3   21.40    6.00
   3  26  -3   21.00    5.10
  -3  26   3   27.20    5.80
   0 -27   0    7.90    4.80
   0  27   0    2.40    4.50
   1 -27  -1    8.00    4.20
  -1 -27   1    0.50    5.10
   1  27  -1    9.90    4.80
  -1  27   1   -0.60    4.20
  -2 -27   2   -2.60    4.90
   2 -27  -2   11.60    3.60
   2  27  -2   -0.70    4.20
  -2  27   2    1.50    4.80
 -10   0  11    2.00    4.60
  -9   0  10    5.70    4.70
  -8   0   9   -0.40    3.90
  -7   0   8  212.38   12.30
  -6   0   7   -6.50    2.90
  -5   0   6   56.49    5.10
  -4   0   5   -2.40    2.50
  -3   0   4  342.77   16.20
   2   0  -3    1.60    1.40
  -2   0   3   -0.70    1.80
  -1   0   2  819.52   34.20
   1   0  -2  712.23   34.40
   0   0   1    0.10    0.30
  -2   0   1    0.10    0.50
   2   0  -1    0.30    0.40
  -3   0   2 2389.46  105.59
   3   0  -2 2372.16  105.49
  -4   0   3    1.10    1.80
  -5   0   4  230.48   11.40
  -6   0   5   -0.20    2.60
  -7   0   6   71.39    6.30
  -8   0   7    2.30    3.30
  -9   0   8  144.29    9.70
 -10   0   9   -0.50    4.30
 -11   0  10   19.70    5.40
 -10  -1  11    4.30    4.90
 -10   1  11    9.30    4.60
  -9  -1  10    1.00    4.60
  -9   1  10   -1.70    4.10
  -8  -1   9   -0.50    4.20
  -8   1   9   -1.40    3.50
  -7  -1   8  109.69    8.60
  -7   1   8  116.19    8.00
  -6  -1   7   -2.70    3.10
  -5  -1   6    7.60    3.80
  -5   1   6   19.50    3.20
  -4   1   5    4.60    2.50
  -3  -1   4   71.29    4.90
  -3   1   4   76.69    4.70
  -2  -1   3  151.48    7.70
   2  -1  -3  137.79    7.30
  -2   1   3  156.98    7.40
   1  -1  -2   14.10    1.40
   1  -1  -2   13.70    1.50
  -1   1   2   15.20    1.50
   0  -1   1   12.30    0.80
   0  -1   1   16.90    1.10
   0   1  -1   12.90    0.80
  -2  -1   1    8.30    1.00
   2  -1  -1    7.20    0.70
   2  -1  -1    6.20    0.70
   2  -1  -1    7.40    0.80
  -2   1   1    7.60    0.90
   3  -1  -2   89.09    4.70
  -3   1   2   94.89    4.90
   4  -1  -3   37.50    2.90
  -4  -1   3   37.70    3.30
  -4   1   3   39.00    3.00
  -5  -1   4   27.50    3.60
  -5   1   4   23.00    3.00
  -6  -1   5    7.80    3.00
  -6   1   5    6.20    2.60
  -7  -1   6   38.90    4.80
  -7   1   6   41.70    4.30
  -8  -1   7    3.90    3.50
  -8   1   7    4.80    3.40
  -9  -1   8   67.39    6.70
  -9   1   8   68.69    6.60
 -10  -1   9   -0.90    4.20
 -10   1   9    1.20    4.60
 -11  -1  10    7.80    5.30
 -11   1  10    1.50    4.70
 -10  -2  11   10.50    5.30
 -10   2  11    9.00    4.40
  -9  -2  10   -1.80    4.40
  -8  -2   9   -4.60    4.40
  -8   2   9    5.00    3.70
  -7  -2   8   46.70    6.60
  -7   2   8   60.29    5.50
  -6  -2   7   -7.10    3.30
  -6   2   7   -0.10    2.70
  -5   2   6    1.50    2.40
  -4  -2   5   67.29    5.90
  -4   2   5   77.99    4.90
   3  -2  -4    0.30    1.30
  -3  -2   4    4.80    2.30
   3  -2  -4    0.70    1.60
  -3   2   4   -0.10    1.70
   2  -2  -3    9.90    1.40
   2  -2  -3   10.80    1.60
  -2   2   3    6.90    1.60
   1  -2  -2  123.59    5.90
  -1  -2   2  125.29    6.60
   1   2  -2  114.29    6.20
  -1   2   2  129.19    5.90
   0  -2   1   71.89    3.70
   0   2   1   76.89    3.60
  -1  -2   0  374.36   16.90
   2  -2  -1   17.10    1.30
  -2  -2   1   17.60    1.50
   2  -2  -1   18.00    1.30
  -2   2   1   16.00    1.20
   3  -2  -2   -0.40    0.90
  -3  -2   2    0.20    1.50
   3  -2  -2   -0.90    0.90
   3  -2  -2   -0.30    1.20
   3   2  -2   -0.50    1.40
  -3   2   2   -1.80    1.20
   4  -2  -3   32.90    2.60
   4  -2  -3   33.20    2.10
  -4  -2   3   30.00    3.20
  -5  -2   4    0.20    2.20
  -5   2   4   -1.50    1.70
  -6  -2   5    7.60    3.20
  -6   2   5   10.30    2.70
  -7  -2   6   11.00    3.60
  -7   2   6    7.80    2.80
  -8  -2   7   18.10    4.10
  -8   2   7   27.70    4.40
  -9   2   8   15.00    3.90
 -10  -2   9   11.10    4.70
 -10   2   9   10.90    4.10
 -11  -2  10   -2.20    4.70
 -11   2  10    8.50    4.40
 -10  -3  11   14.40    5.70
 -10   3  11   17.80    5.00
  -9  -3  10   -3.90    4.20
  -9   3  10   -2.00    3.50
   8  -3  -9    7.10    2.60
  -8  -3   9    0.40    4.90
  -8   3   9    7.60    3.80
  -7   3   8   21.30    4.40
  -6  -3   7   -5.90    3.40
   6  -3  -7    5.10    2.00
  -6   3   7    2.30    2.80
   5  -3  -6    1.40    1.60
  -5   3   6    0.20    2.20
   4  -3  -5  212.38   10.20
  -4  -3   5  179.18   10.60
  -4   3   5  184.78    9.50
   3  -3  -4    0.10    1.40
  -3  -3   4   -2.60    2.20
   3  -3  -4   -0.10    1.40
  -3   3   4   -1.80    2.00
  -2  -3   3  149.29    8.40
   2  -3  -3  169.18    7.80
  -2   3   3  169.48    7.60
  -1  -3   2   29.40    2.90
   1  -3  -2   33.90    2.30
   1   3  -2   26.30    2.80
  -1   3   2   26.70    2.20
   0  -3   1  132.79    6.20
   0  -3  -1  128.39    6.10
   0   3   1  127.49    6.00
   0   3  -1  124.79    5.90
   1  -3   0   23.70    1.40
   1  -3   0   20.90    1.40
  -1  -3   0   20.50    1.40
   1   3   0   24.70    1.50
   2  -3  -1  122.29    6.00
   2  -3  -1  126.59    5.90
  -2  -3   1  136.49    6.20
   2   3  -1  122.49    6.10
  -2   3   1  121.69    5.90
  -2   3   1  121.69    5.90
   3  -3  -2  105.59    5.40
   3  -3  -2  112.69    5.50
   3  -3  -2  110.09    5.40
  -3  -3   2  114.49    6.10
  -3   3   2  109.19    5.30
  -3   3   2  112.19    5.40
   4  -3  -3  100.39    5.20
   4  -3  -3   97.49    5.30
   4  -3  -3  102.79    5.20
  -4  -3   3  107.19    6.10
  -4   3   3  111.99    5.40
   5  -3  -4    2.00    1.20
   5  -3  -4    0.50    1.30
  -5  -3   4   -1.40    2.20
  -5   3   4    0.70    1.70
   6  -3  -5   67.39    4.10
   6  -3  -5   75.89    3.90
  -6   3   5   64.49    4.70
  -7  -3   6   23.20    4.20
  -7   3   6   24.50    3.40
  -8  -3   7   71.59    6.90
  -8   3   7   81.39    5.90
  -9  -3   8   -4.60    3.80
  -9   3   8    4.00    3.50
 -10  -3   9   20.10    5.40
 -10   3   9   22.20    4.50
 -11  -3  10    2.10    5.20
 -10  -4  11   19.00    6.30
  10  -4 -11   12.20    3.40
 -10   4  11   13.90    5.60
  -9  -4  10    1.90    5.10
   9  -4 -10   -0.50    2.80
  -9   4  10    0.60    3.60
  -8  -4   9   -4.50    4.60
   8  -4  -9    5.60    2.70
  -8   4   9   -0.20    3.00
  -7  -4   8   -3.30    4.20
   7  -4  -8    2.20    2.30
  -7   4   8    4.70    3.10
  -6  -4   7   22.10    4.80
  -6   4   7   18.60    3.30
   5  -4  -6    3.20    1.90
  -5   4   6    0.00    2.00
   4  -4  -5   98.19    6.00
   4  -4  -5  128.99    6.10
  -4   4   5  118.49    6.20
  -3  -4   4    0.50    2.30
   2  -4  -3  240.68   11.00
  -2  -4   3  234.38   11.60
  -2   4   3  230.68   10.80
  -2   4   3  236.18   10.90
  -1  -4   2   -3.00    1.90
   1  -4  -2   -3.30    1.40
   0  -4  -1   21.90    2.00
   0   4  -1   17.70    1.60
   0   4  -1   12.20    2.10
   0   4   1   20.80    1.90
   1  -4   0   32.40    2.20
   1  -4   0   38.10    2.20
  -1  -4   0   35.00    2.30
  -1  -4   0   35.90    2.20
   1   4   0   38.10    2.20
  -1   4   0   36.50    2.20
  -2  -4   1  533.75   23.20
   2  -4  -1  521.85   22.80
   2   4  -1  474.75   23.00
  -2   4   1  496.25   22.80
  -2   4   1  515.65   22.90
   3  -4  -2   13.10    1.80
  -3  -4   2   14.20    2.40
   3  -4  -2   14.60    1.60
  -3   4   2   13.10    1.60
  -3   4   2   15.40    1.60
  -4  -4   3  120.79    7.00
   4  -4  -3  120.49    6.00
   4  -4  -3  120.39    6.10
  -4   4   3  120.99    5.80
  -4   4   3  121.99    5.90
   5  -4  -4   12.40    1.70
   5  -4  -4   14.50    2.00
   5  -4  -4   12.10    1.90
  -5  -4   4   11.20    2.80
  -5   4   4   16.50    2.30
   6  -4  -5  137.79    6.60
   6  -4  -5  131.99    6.70
  -6  -4   5  124.79    8.30
  -6   4   5  131.39    7.20
   7  -4  -6   18.80    2.30
  -7  -4   6   12.10    3.80
  -7   4   6   16.20    2.90
  -8  -4   7  100.59    8.10
  -8   4   7   87.39    6.30
   9  -4  -8   -2.30    2.20
  -9  -4   8   -0.50    4.00
  -9   4   8    3.50    3.20
  10  -4  -9   12.40    2.90
 -10  -4   9   11.00    5.20
 -10   4   9   18.10    4.30
 -11  -4  10    5.10    5.00
  11  -4 -10   -1.80    2.80
  10  -5 -11    9.20    3.40
 -10  -5  11   13.90    6.10
   9  -5 -10    2.20    3.00
  -9  -5  10   -1.60    5.00
  -9   5  10    5.80    3.70
  -8  -5   9   -5.60    5.30
   8  -5  -9   -0.60    3.50
   7  -5  -8    6.30    2.60
  -7  -5   8   -5.20    4.40
  -7   5   8    5.10    2.90
  -6  -5   7   22.00    5.30
   6  -5  -7   39.30    3.60
  -6   5   7   35.00    4.00
  -5  -5   6    5.00    3.90
   5  -5  -6   19.60    2.50
  -4  -5   5  175.18   10.10
   4  -5  -5  173.98    8.70
   3  -5  -4   17.50    2.30
  -3  -5   4   12.90    3.00
  -3   5   4   13.50    1.80
  -3   5   4   21.90    2.20
  -2  -5   3  217.28   11.10
   2  -5  -3  227.18   11.00
  -2   5   3  222.98   10.40
  -2   5   3  222.98   10.40
  -1  -5   2   64.39    4.80
   1  -5  -2   83.79    4.40
  -1   5   2   74.79    4.20
   0  -5   1   71.19    4.50
   0  -5  -1   80.49    3.80
   0   5  -1   64.29    4.30
  -1  -5   0   36.70    2.70
   1  -5   0   47.90    2.80
  -1  -5   0   35.10    2.80
  -1   5   0   45.90    2.60
   1   5   0   36.30    2.60
  -1   5   0   34.70    2.60
   1   5   0   36.50    2.60
  -2  -5   1 1487.25   63.19
   2  -5  -1 1410.86   62.79
   2   5  -1 1444.26   62.79
  -2   5   1 1405.16   62.89
  -2   5   1 1386.56   62.79
   2   5  -1 1349.86   63.29
   3  -5  -2   72.89    4.00
   3  -5  -2   73.69    4.20
  -3  -5   2   73.39    4.80
  -3   5   2   71.99    4.00
  -3   5   2   69.99    4.00
  -4  -5   3  397.06   18.40
   4  -5  -3  377.16   17.60
  -4   5   3  390.56   17.50
  -4   5   3  376.36   17.40
   5  -5  -4  100.99    5.70
   5  -5  -4  117.89    5.90
  -5  -5   4  120.99    7.30
   5  -5  -4  114.29    6.00
   6  -5  -5  167.88    8.50
  -6  -5   5  172.78   10.00
  -7  -5   6    0.70    3.30
   7  -5  -6    0.80    1.90
   8  -5  -7   81.69    5.30
  -8  -5   7   90.29   11.00
  -9  -5   8    3.00    4.40
   9  -5  -8    2.00    2.50
 -10  -5   9    5.00    5.00
  10  -5  -9    0.60    4.20
  11  -5 -10    7.10    2.90
 -11  -5  10   15.30    5.90
  -9  -6  10    0.10    5.70
   9  -6 -10    1.20    3.10
  -8  -6   9   -7.10    4.50
   8  -6  -9   -7.30    2.50
   7  -6  -8   14.90    3.20
  -7  -6   8    5.50    4.60
  -7   6   8   16.10    3.20
   6  -6  -7    9.60    2.70
  -6  -6   7    0.50    7.00
   5  -6  -6   54.49    4.10
  -5  -6   6   47.60    6.00
  -4  -6   5  117.59    7.70
   4  -6  -5  111.89    6.30
   3  -6  -4  133.89    7.00
  -3  -6   4  133.19    7.90
  -3   6   4  130.29    6.70
  -3   6   4  130.69    6.70
  -2  -6   3    2.10    2.40
   2  -6  -3    6.80    1.90
  -2   6   3    6.10    1.70
  -2   6   3    7.20    1.50
   1  -6  -2   65.49    4.30
  -1  -6   2   85.99    4.90
  -1   6   2   66.39    4.20
   0  -6  -1   95.09    5.40
   0  -6   1  100.59    6.10
   0  -6  -1  117.79    5.90
   0   6  -1  111.29    5.60
   0   6   1  122.89    5.80
   1  -6   0  588.94   25.50
  -1  -6   0  564.54   25.50
  -1  -6   0  610.44   26.00
   1   6   0  533.55   25.50
  -1   6   0  522.95   25.40
  -1   6   0  555.94   25.50
   1   6   0  578.44   25.50
  -2  -6   1  156.18    7.80
   2  -6  -1  150.48    7.00
  -2   6   1  137.99    7.20
  -2   6   1  132.79    7.30
   2   6  -1  157.78    7.20
   3  -6  -2   49.40    3.20
  -3  -6   2   52.69    4.10
   3  -6  -2   48.70    3.50
  -3   6   2   51.99    3.30
  -3   6   2   48.30    3.20
   4  -6  -3  149.29    7.60
   4  -6  -3  159.08    7.80
  -4  -6   3  157.08    8.60
  -4   6   3  147.49    7.50
  -4   6   3  152.28    7.50
  -5  -6   4  133.59    8.80
   5  -6  -4  126.09    6.90
  -5   6   4  127.59    6.50
  -5   6   4  124.99    6.40
  -6  -6   5    4.80    3.30
   6  -6  -5    9.40    2.20
  -7  -6   6   42.80    5.70
   7  -6  -6   38.40    3.80
  -8  -6   7   31.10    5.60
   8  -6  -7   46.20    4.10
  -9  -6   8   -3.50    4.20
   9  -6  -8   -1.40    2.50
 -10  -6   9   -2.00    4.60
  10  -6  -9    0.20    2.70
  11  -6 -10    8.90    3.30
 -11  -6  10   12.00    6.00
  -9  -7  10   -5.50    5.10
   9  -7 -10   -1.10    3.00
  -8  -7   9   -1.80    4.40
   8  -7  -9   -4.90    2.70
   7  -7  -8   25.90    3.50
  -7  -7   8   17.00    5.30
  -6  -7   7   -6.70    4.30
   6  -7  -7    1.50    2.60
  -5  -7   6   46.50    6.00
   5  -7  -6   46.60    4.10
  -4  -7   5   40.90    5.30
   4  -7  -5   45.10    4.00
  -4   7   5   44.40    3.30
  -4   7   5   52.29    3.50
  -3  -7   4   95.59    6.40
   3  -7  -4   72.49    5.10
  -3   7   4   86.49    4.90
  -3   7   4   79.89    5.10
  -2  -7   3   -4.40    2.20
   2  -7  -3    1.60    1.80
  -2   7   3    0.40    1.60
  -2   7   3   -1.40    1.40
   1  -7  -2  111.49    6.00
  -1  -7   2  107.19    6.40
  -1   7   2  112.49    5.80
   0  -7   1   85.69    5.10
   0  -7  -1   92.99    5.00
   0  -7  -1   69.29    4.50
   0   7   1   90.59    4.80
  -1  -7   0    8.90    2.20
  -1   7   0   14.00    1.90
  -1   7   0    5.20    2.10
  -2  -7   1    9.80    2.50
   2  -7  -1   15.00    1.70
  -2   7   1   12.60    2.10
   2   7  -1   13.50    1.80
  -2   7   1   10.20    1.60
   3  -7  -2  982.50   44.20
  -3  -7   2 1036.10   44.60
  -3   7   2  965.30   44.00
  -3   7   2  949.80   44.00
  -4  -7   3  124.99    7.80
   4  -7  -3  134.09    7.00
  -4   7   3  123.09    6.90
  -4   7   3  136.79    6.70
   5  -7  -4   68.29    4.90
  -5  -7   4   80.89    6.30
  -5   7   4   72.49    4.30
  -5   7   4   72.59    4.50
   6  -7  -5   23.70    2.80
  -6  -7   5   18.40    4.00
  -7  -7   6   35.50    5.50
   7  -7  -6   35.60    3.90
   8  -7  -7    8.80    2.80
  -8  -7   7   12.40    4.80
   9  -7  -8   -4.20    2.50
  -9  -7   8   -7.00    4.60
  10  -7  -9   -1.10    2.70
 -10  -7   9    0.10    5.00
  11  -7 -10   12.50    3.20
 -11  -7  10   18.40    6.30
   9  -8 -10    2.60    3.10
  -9  -8  10   -2.60    5.40
  -8  -8   9   -8.90    4.60
   8  -8  -9    3.70    3.00
   7  -8  -8   12.80    3.20
  -7  -8   8    8.90    4.60
   6  -8  -7    6.00    2.90
  -6  -8   7   -0.40    4.40
  -5  -8   6   42.00    6.10
   5  -8  -6   57.09    4.50
   4  -8  -5   -1.10    2.10
  -4  -8   5   -4.50    2.90
  -4   8   5   -0.70    1.70
  -4   8   5    0.60    1.80
   4   8  -5    1.10    1.30
   3  -8  -4   93.39    6.10
  -3  -8   4  110.49    7.20
  -3   8   4  103.59    5.80
  -3   8   4  103.89    5.80
  -2  -8   3   28.60    3.70
   2  -8  -3   36.10    3.40
  -2   8   3   25.90    2.90
  -2   8   3   37.50    3.10
   1  -8  -2    2.80    1.90
  -1  -8   2   -1.20    2.30
   1   8  -2    2.20    1.30
  -1   8   2    2.30    1.80
   0  -8  -1   10.70    2.10
   0  -8   1   12.40    2.40
   0  -8  -1   10.50    1.80
   0   8   1   12.90    1.70
   0   8  -1   13.20    1.80
   0   8   1   13.50    2.10
  -1  -8   0  215.78   10.30
   1  -8   0  211.08   10.10
  -1   8   0  196.28   10.20
   1   8   0  209.38   10.10
  -1   8   0  210.28   10.10
  -2  -8   1   26.50    3.20
   2  -8  -1   27.10    2.40
  -2   8   1   25.60    2.60
  -2   8   1   25.20    2.50
   2   8  -1   24.00    2.60
  -3  -8   2  424.76   19.30
   3  -8  -2  401.16   18.80
  -3   8   2  381.36   18.60
  -3   8   2  404.96   18.60
  -4  -8   3   35.40    4.70
   4  -8  -3   50.19    3.90
  -4   8   3   43.20    3.50
  -4   8   3   50.19    3.60
  -5  -8   4  119.89    7.90
   5  -8  -4  114.59    6.60
  -5   8   4  106.09    6.00
  -5   8   4  109.19    6.10
  -6  -8   5   45.50    5.60
   6  -8  -5   54.19    4.40
  -6   8   5   56.09    3.60
  -6   8   5   47.00    3.50
   7  -8  -6   17.60    3.10
  -7  -8   6   14.40    4.50
  -8  -8   7   -2.90    4.10
   8  -8  -7    2.00    2.90
  -9  -8   8   -2.00    5.00
   9  -8  -8   -2.30    2.80
 -10  -8   9    1.20    5.10
  10  -8  -9    3.90    3.00
 -11  -8  10   14.40    5.90
  11  -8 -10   15.50    3.50
   9  -9 -10    4.00    3.60
  -9  -9  10    6.20    6.00
   8  -9  -9    0.70    3.20
  -8  -9   9   -3.10    4.70
   7  -9  -8   18.50    3.50
  -7  -9   8   14.50    5.30
  -6  -9   7   -3.90    4.30
   6  -9  -7    5.50    2.90
   5  -9  -6   36.10    6.20
  -5  -9   6   33.60    5.80
  -5   9   6   39.80    5.00
   4  -9  -5   19.30    3.10
  -4  -9   5   21.70    4.20
  -4   9   5   26.20    3.10
  -4   9   5   23.10    2.70
   4   9  -5   24.00    2.50
   3  -9  -4  147.49    8.10
  -3  -9   4  148.59    9.00
  -3   9   4  163.88    7.80
   3   9  -4  134.39    7.40
  -3   9   4  144.49    7.70
   2  -9  -3  145.39    7.90
  -2   9   3  152.88    7.70
  -2   9   3  137.89    7.50
   1  -9  -2  142.09    7.50
  -1  -9   2  128.19    7.60
   1   9  -2  138.99    7.00
  -1   9   2  139.29    7.20
   0  -9   1  200.28   10.10
   0  -9  -1  188.58    9.90
   0  -9  -1  198.58    9.90
   0   9  -1  209.18    9.70
   0   9   1  206.08    9.80
   0   9   1  188.78    9.50
   1  -9   0  283.57   13.30
  -1  -9   0  277.47   13.50
   1   9   0  289.67   13.40
  -1   9   0  282.57   13.30
  -1   9   0  272.07   13.50
  -2  -9   1  204.08   10.00
   2  -9  -1  188.48    9.30
   2   9  -1  193.08    9.60
  -2   9   1  190.08    9.70
  -2   9   1  193.68    9.60
  -3  -9   2  887.11   38.80
  -3   9   2  823.82   38.20
  -3   9   2  828.62   38.20
   4  -9  -3  103.59    6.40
  -4  -9   3  109.79    7.20
  -4   9   3  103.69    6.10
  -4   9   3  108.39    6.10
   5  -9  -4   47.70    4.40
  -5  -9   4   45.80    5.60
  -5   9   4   49.30    3.80
  -5   9   4   53.39    4.00
  -6  -9   5   23.40    4.40
   6  -9  -5   27.40    3.40
  -6   9   5   27.50    3.10
  -6   9   5   29.00    3.00
  -7  -9   6   12.20    4.60
   7  -9  -6   27.90    5.60
   8  -9  -7    7.30    2.80
  -8  -9   7    3.40    4.30
   9  -9  -8   -0.60    2.90
  -9  -9   8   -3.80    4.70
  10  -9  -9    4.70    3.20
 -10  -9   9    1.30    5.10
 -11  -9  10   13.70    6.30
  -9 -10  10    1.80    6.20
   9 -10 -10   -0.10    3.50
  -8 -10   9   -4.70    4.70
   8 -10  -9    2.30    3.30
   7 -10  -8    0.70    3.00
  -7 -10   8   -6.50    4.30
  -6 -10   7   -9.00    4.00
   6 -10  -7   -1.10    2.90
   5 -10  -6   20.90    3.60
  -5 -10   6   22.20    5.30
  -5  10   6   26.00    2.90
   5  10  -6   26.30    2.90
  -5  10   6   29.30    3.20
  -4 -10   5   25.70    4.50
  -4  10   5   26.70    3.20
   4  10  -5   21.90    2.70
  -4  10   5   29.70    3.10
  -3 -10   4   38.90    5.20
   3 -10  -4   47.30    4.40
  -3  10   4   52.89    4.00
  -3  10   4   48.30    3.90
   3  10  -4   41.00    3.50
   2 -10  -3   81.39    5.50
  -2 -10   3   76.09    6.10
  -2  10   3   76.79    5.10
  -2  10   3   78.19    5.00
   2  10  -3   82.19    4.70
  -1 -10   2    4.40    2.70
   1 -10  -2    5.70    2.30
  -1  10   2    8.60    2.10
  -1  10   2    8.70    2.40
   1  10  -2    7.70    1.80
   0 -10  -1  104.29    6.10
   0 -10   1  106.79    6.20
   0 -10  -1   90.39    5.60
   0  10   1   87.99    5.70
   0  10   1  101.99    5.90
   0  10  -1  114.09    5.70
   1 -10   0   90.69    5.70
  -1 -10   0   99.99    5.90
  -1  10   0   99.19    5.80
   1  10   0   98.89    5.80
  -1  10   0  100.19    5.60
   2 -10  -1   74.39    4.80
  -2 -10   1   89.09    5.70
  -2  10   1   78.59    5.00
   2  10  -1   79.29    5.10
  -2  10   1   81.09    5.20
  -3 -10   2   28.60    4.00
   3  10  -2   36.50    3.50
  -3  10   2   35.10    3.40
  -3  10   2   31.50    3.50
   4 -10  -3   71.69    5.40
  -4 -10   3   85.89    6.40
  -4  10   3   70.69    5.00
  -4  10   3   81.39    5.10
   5 -10  -4    0.10    2.30
  -5 -10   4   -1.40    3.30
  -5  10   4    1.00    2.10
  -5  10   4    0.40    2.10
   6 -10  -5   18.00    5.10
  -6 -10   5   17.10    4.40
  -6  10   5   20.20    2.80
  -6  10   5   25.20    2.90
   7 -10  -6   26.20    3.60
  -7 -10   6   15.00    4.80
  -8 -10   7    6.00    4.80
   8 -10  -7    9.30    3.20
   9 -10  -8    2.50    3.10
  -9 -10   8   -2.30    4.70
  10 -10  -9    0.20    3.10
 -10 -10   9   -1.80    5.20
 -11 -10  10   -1.20    5.40
  -9 -11  10   -8.00    5.60
   9 -11 -10   -1.30    3.20
   8 -11  -9   -5.50    3.20
  -8 -11   9   -4.60    5.00
   7 -11  -8    5.20    3.30
  -7 -11   8    0.40    4.60
   6 -11  -7    2.90    2.90
  -6 -11   7    1.80    4.70
   6  11  -7    5.30    2.20
  -5 -11   6   -1.80    4.10
   5 -11  -6   -1.60    2.80
   5  11  -6    4.50    2.10
  -5  11   6    2.40    2.30
  -5  11   6    3.10    2.40
   4 -11  -5   17.70    3.30
  -4  11   5   17.60    2.80
  -4  11   5   19.10    3.00
   4  11  -5   18.10    2.40
  -3 -11   4   12.80    3.90
  -3  11   4   19.20    3.30
   3  11  -4    9.80    2.10
  -3  11   4   12.30    2.40
  -2 -11   3  130.99    8.20
   2 -11  -3  138.59    7.80
  -2  11   3  145.49    7.40
  -2  11   3  123.99    7.40
   2  11  -3  134.49    7.10
  -1 -11   2   -5.40    2.70
   1 -11  -2   -1.90    2.20
  -1  11   2    1.60    1.90
  -1  11   2    2.20    2.20
   1  11  -2    0.10    1.70
   0 -11   1   56.49    4.80
   0 -11  -1   49.40    4.10
   0 -11  -1   56.89    4.50
   0  11  -1   57.89    4.00
   0  11   1   60.89    4.50
   1 -11   0    4.40    2.40
  -1 -11   0    5.60    2.50
  -1  11   0    3.70    2.30
   1  11   0    7.20    2.30
  -1  11   0    4.80    2.00
   2 -11  -1   42.20    3.60
  -2 -11   1   42.80    4.60
  -2  11   1   47.40    4.10
  -2  11   1   48.60    3.90
   2  11  -1   44.50    4.00
  -3 -11   2   -1.50    3.80
   3  11  -2    1.10    2.00
  -3  11   2    2.30    2.10
  -3  11   2    0.60    2.10
  -4 -11   3   68.49    6.10
  -4  11   3   70.39    4.80
  -4  11   3   62.09    4.70
  -5 -11   4    7.00    3.60
   5 -11  -4    7.20    4.00
  -5  11   4    7.90    2.50
  -5  11   4   11.90    2.50
  -6 -11   5   46.00    6.10
   6 -11  -5   47.50    4.80
  -6  11   5   47.70    4.00
  -6  11   5   46.60    4.10
  -7 -11   6    5.40    4.20
   7 -11  -6    3.10    2.90
  -7  11   6   10.40    2.60
  -7  11   6    8.70    2.40
  -8 -11   7   15.00    5.30
   8 -11  -7   17.30    3.70
   9 -11  -8    1.90    3.30
  -9 -11   8   -1.90    5.30
  10 -11  -9    3.10    3.10
 -10 -11   9   -0.80    5.70
 -11 -11  10    0.60    5.90
  -9 -12  10   -3.20    5.60
   9 -12 -10   -2.10    3.30
  -8 -12   9   -1.40    5.20
   8 -12  -9    2.30    3.60
  -7 -12   8   12.80    5.50
   7 -12  -8   17.10    3.90
  -6 -12   7   28.90    6.00
   6 -12  -7   28.60    4.40
   6  12  -7   33.80    3.80
  -5 -12   6   -6.30    4.10
   5 -12  -6    1.80    3.10
  -5  12   6    1.20    2.50
   5  12  -6    2.90    2.20
  -5  12   6   -2.80    4.00
  -4 -12   5   58.29    6.50
   4 -12  -5   50.19    5.20
  -4  12   5   59.79    4.60
   4  12  -5   51.99    4.10
  -4  12   5   55.79    4.60
   3 -12  -4   30.10    3.80
  -3 -12   4   28.10    4.50
  -3  12   4   34.70    3.70
   3  12  -4   31.40    3.20
  -3  12   4   30.90    3.70
   2 -12  -3  192.08   11.80
  -2 -12   3  211.18   11.30
  -2  12   3  217.28   10.40
  -2  12   3  185.08   10.30
   2  12  -3  202.58   10.10
   1 -12  -2   -1.50    2.10
  -1 -12   2   -2.20    2.90
   1  12  -2    2.00    1.90
  -1  12   2    0.60    2.30
  -1  12   2   -1.90    2.20
   0 -12  -1   99.59    6.00
   0 -12   1  101.99    6.40
   0  12  -1   91.69    5.80
   0  12  -1   96.89    6.20
   0  12   1   97.29    7.20
  -1 -12   0    0.60    2.50
   1 -12   0    3.80    2.50
  -1  12   0    0.10    2.30
  -1  12   0    0.90    1.90
   1  12   0    5.00    2.30
   2 -12  -1  398.76   18.30
  -2 -12   1  413.06   19.10
  -2  12   1  335.57   20.10
  -2  12   1  398.06   18.60
   2  12  -1  406.66   18.70
   3 -12  -2   21.10    2.60
  -3 -12   2   16.50    4.00
  -3  12   2   18.10    2.90
   3  12  -2   17.70    2.80
  -3  12   2   24.40    3.30
  -4 -12   3  112.79    7.80
  -4  12   3  105.09    6.50
  -4  12   3  109.19    6.60
   4  12  -3  109.89    6.50
  -5 -12   4   43.50    5.70
  -5  12   4   40.80    4.10
  -5  12   4   42.10    4.00
  -6 -12   5  101.89    8.30
   6 -12  -5   96.29    7.10
  -6  12   5  101.89    6.70
  -6  12   5  113.19    6.50
  -7 -12   6   -2.30    4.00
   7 -12  -6    0.40    3.10
  -7  12   6    1.80    2.50
  -7  12   6    2.20    2.30
   8 -12  -7   25.10    4.20
  -8 -12   7   24.00    6.00
   9 -12  -8    4.50    3.20
  -9 -12   8   -4.50    5.00
 -10 -12   9    8.50    5.70
   8 -13  -9    1.00    3.60
  -8 -13   9   -6.70    5.00
  -7 -13   8   56.19    7.90
   7  13  -8   64.49    6.40
  -6 -13   7   15.50    5.80
   6 -13  -7   16.90    4.00
   6  13  -7   16.70    3.50
  -6  13   7   19.90    3.00
   5 -13  -6   -4.00    3.10
  -5  13   6   -3.30    2.50
   5  13  -6   -1.30    2.20
  -5  13   6   -1.50    2.40
   4 -13  -5   39.90    4.90
  -4 -13   5   31.90    5.60
   4  13  -5   44.60    3.80
  -4  13   5   37.60    4.20
  -4  13   5   36.90    4.20
   3 -13  -4   10.00    3.10
  -3 -13   4    9.50    3.60
  -3  13   4    9.40    2.90
  -3  13   4    9.10    2.80
   3  13  -4    9.40    2.20
   2 -13  -3   82.69    6.30
  -2 -13   3   93.69    6.90
  -2  13   3   98.09    6.50
  -2  13   3   87.19    5.90
   2  13  -3   90.29    5.50
  -1 -13   2   -1.90    2.70
   1 -13  -2   -0.40    2.50
   1 -13  -2    0.50    1.70
   1  13  -2    2.80    2.00
  -1  13   2    4.80    2.30
  -1  13   2    1.30    2.40
   0 -13   1   67.19    5.30
   0 -13  -1   57.09    4.80
   0  13  -1   62.19    4.60
   0  13   1   62.69    5.00
   0  13  -1   64.79    5.80
  -1 -13   0    1.60    2.50
   1 -13   0    3.90    2.30
  -1  13   0   -2.40    2.40
   1  13   0    4.70    2.30
  -1  13   0    2.90    2.20
  -2 -13   1   91.89    7.60
   2 -13  -1   87.19    5.60
   2  13  -1  110.09    8.10
  -2  13   1  105.89    6.10
  -2  13   1   90.59    6.20
  -3 -13   2   11.70    3.60
   3 -13  -2   12.50    2.10
  -3  13   2   14.60    2.90
  -3  13   2   21.30    3.10
   3  13  -2   13.50    2.80
  -4 -13   3   20.00    4.40
  -4  13   3   26.10    3.30
   4  13  -3   22.40    3.20
  -4  13   3   20.90    3.20
  -5 -13   4   43.80    8.50
  -5  13   4   43.60    4.40
  -5  13   4   44.00    4.30
  -6  13   5   52.39    4.60
  -6  13   5   58.59    4.90
  -7 -13   6   23.00    5.70
   7 -13  -6   30.30    4.40
  -7  13   6   38.10    3.90
  -7  13   6   37.10    4.00
   8 -13  -7   13.30    3.70
  -8 -13   7   11.60    5.40
  -9 -13   8   -4.30    5.20
   9  13  -8    0.70    2.30
 -10 -13   9   12.70    6.20
  10  13  -9   18.20    2.90
  -8 -14   9    1.00    5.10
   8 -14  -9    4.40    3.60
   8  14  -9    0.90    2.90
  -7 -14   8   30.40    6.70
   7  14  -8   51.89    4.70
  -6 -14   7   -4.40    4.70
   6 -14  -7    0.30    3.20
  -6  14   7    2.50    2.60
   6  14  -7   -0.30    2.40
  -6  14   7    0.90    2.60
   5 -14  -6   10.60    3.70
  -5 -14   6    3.60    4.70
   5  14  -6   10.40    2.60
  -5  14   6    9.50    3.00
  -5  14   6   16.10    4.80
  -4 -14   5   22.20    5.30
   4 -14  -5   29.80    4.20
  -4  14   5   43.10    4.50
   4  14  -5   39.20    4.10
  -4  14   5   37.30    4.10
   3 -14  -4   17.80    3.80
  -3 -14   4   14.30    4.40
  -3  14   4   18.30    3.30
  -3  14   4   17.30    3.30
   3  14  -4   15.90    3.30
   2 -14  -3   23.40    3.80
  -2 -14   3   27.70    4.50
  -2  14   3   31.10    3.70
  -2  14   3   31.20    3.70
   2  14  -3   37.00    5.00
  -1 -14   2   95.89    6.70
   1 -14  -2   84.99    5.40
  -1  14   2   93.49    5.90
  -1  14   2   88.99    6.00
   1  14  -2   89.29    5.90
   0 -14   1   65.29    5.40
   0 -14  -1   63.79    4.90
   0  14  -1   70.69    4.90
   0  14   1   65.39    5.20
   0  14   1   61.49    4.80
   0  14  -1   67.99    5.30
   1 -14   0   61.19    4.90
  -1 -14   0   66.89    5.20
   1  14   0   61.49    5.00
  -1  14   0   52.29    5.10
  -1  14   0   52.19    4.70
  -2 -14   1   34.20    4.70
   2 -14  -1   34.10    3.70
  -2  14   1   37.40    4.20
  -2  14   1   31.20    3.80
   2  14  -1   38.30    4.20
  -3 -14   2   42.40    5.10
   3 -14  -2   37.20    3.50
  -3  14   2   45.20    4.40
   3  14  -2   43.10    4.30
  -3  14   2   43.50    4.40
  -4 -14   3   29.90    5.00
  -4  14   3   37.10    4.20
  -4  14   3   39.30    4.20
   4  14  -3   37.30    4.30
  -5 -14   4   31.50    5.80
  -5  14   4   41.20    4.50
  -5  14   4   34.70    4.20
  -6 -14   5    2.60    4.10
   6  14  -5    5.50    3.10
  -6  14   5    4.40    2.80
  -7 -14   6   54.29    7.50
  -7  14   6   59.59    4.80
  -7  14   6   64.89    5.10
  -8 -14   7   -6.50    4.60
  -8  14   7    2.50    2.50
   8  14  -7    0.50    2.50
  -9 -14   8    4.50    5.80
   9  14  -8    1.10    2.60
   9  14  -8    0.20    2.40
 -10 -14   9    6.70    6.40
  10  14  -9    5.20    2.70
  -8 -15   9   -9.30    5.00
   8  15  -9    5.20    3.20
  -7 -15   8   14.70    6.00
   7 -15  -8   19.20    4.50
   7  15  -8   22.50    3.60
   6 -15  -7    5.90    3.70
  -6 -15   7   -9.60    4.90
  -6  15   7    5.10    2.80
   6  15  -7    5.70    2.80
  -6  15   7   -1.20    3.90
   5 -15  -6    0.30    3.40
  -5 -15   6   -1.10    4.60
   5  15  -6    7.00    2.60
  -5  15   6    2.90    2.90
  -5  15   6    5.40    3.10
   4 -15  -5    2.80    3.20
  -4 -15   5   -5.90    4.30
  -4  15   5    2.80    2.80
   4  15  -5    5.30    2.70
  -4  15   5    6.10    3.10
   3 -15  -4    1.30    3.50
  -3 -15   4   -5.80    4.10
   3  15  -4    2.90    2.40
  -3  15   4    1.70    2.80
  -3  15   4    1.30    3.00
   2 -15  -3    5.00    3.00
  -2 -15   3    5.00    3.70
  -2  15   3   10.60    2.90
   2  15  -3   10.70    2.60
  -2  15   3    9.20    3.00
  -1 -15   2   47.30    5.70
   1 -15  -2   55.49    4.20
   1  15  -2   63.29    5.20
  -1  15   2   60.49    4.70
   1  15  -2   53.09    4.50
  -1  15   2   50.99    5.00
   0 -15   1    0.60    2.80
   0 -15  -1   -0.30    2.20
   0  15  -1    0.80    2.40
   0  15   1    2.10    2.20
   0  15  -1   -0.20    2.00
   0  15   1    3.20    2.70
   1 -15   0   78.59    5.70
  -1 -15   0   83.09    6.00
  -1  15   0   72.69    5.50
   1  15   0   84.49    5.80
  -1  15   0   72.69    5.90
   2 -15  -1   -1.20    2.20
  -2 -15   1   -1.00    3.10
  -2  15   1   -1.30    2.40
   2  15  -1    3.00    2.50
  -2  15   1    0.60    2.50
   3 -15  -2   19.30    2.90
  -3 -15   2   21.30    4.80
  -3  15   2   22.30    3.60
  -3  15   2   27.90    3.80
   3  15  -2   25.20    3.80
  -4 -15   3   -4.80    4.90
  -4  15   3    8.50    3.10
   4  15  -3    2.80    2.70
  -4  15   3    8.90    3.00
  -5 -15   4   -3.40    4.40
   5  15  -4    2.80    2.80
  -5  15   4    7.40    2.90
  -5  15   4    3.50    3.00
  -6 -15   5    4.00    4.80
   6  15  -5    9.20    2.90
  -6  15   5    4.90    3.10
  -6  15   5    5.00    2.90
  -7 -15   6    3.00    5.00
  -7  15   6   13.20    3.50
  -7  15   6   13.60    3.20
   7  15  -6    9.90    3.00
  -8 -15   7   -8.90    4.90
   8  15  -7   -0.90    2.80
  -8  15   7    1.30    2.60
   8  15  -7   -2.50    2.30
  -8  15   7   -1.20    2.80
  -9 -15   8    1.90    5.80
   9  15  -8    0.30    2.70
   9  15  -8    5.10    2.70
 -10 -15   9   -2.10    6.00
  10  15  -9   10.00    2.80
  10  15  -9   -3.30    2.40
  -8 -16   9    0.30    5.70
   8  16  -9    8.70    3.30
   7 -16  -8   14.60    4.50
  -7 -16   8   12.10    5.80
   7  16  -8   15.70    3.50
  -7  16   8   22.90    3.40
  -6 -16   7    0.90    5.80
   6 -16  -7    1.50    3.70
   6  16  -7    1.60    2.70
  -6  16   7   -0.20    2.70
  -6  16   7    5.80    3.00
  -5 -16   6   -8.50    4.20
   5 -16  -6   -1.60    3.70
   5  16  -6   -2.90    2.50
  -5  16   6    2.90    3.00
  -5  16   6    2.70    2.90
  -4 -16   5   -7.00    4.90
   4 -16  -5    2.70    3.50
   4  16  -5    3.60    2.60
  -4  16   5    5.20    3.10
  -4  16   5    2.90    2.90
   3 -16  -4   -2.60    3.20
  -3 -16   4   -8.00    4.20
  -3  16   4    1.30    3.10
   3  16  -4   -1.80    2.30
  -3  16   4    4.30    3.10
  -2 -16   3    9.20    4.30
   2  16  -3   17.70    3.80
  -2  16   3   17.30    3.30
  -2  16   3   21.60    3.70
   2  16  -3   10.10    2.80
   1 -16  -2   56.59    4.60
  -1 -16   2   58.89    6.10
  -1  16   2   58.19    5.40
  -1  16   2   57.49    5.10
   1  16  -2   57.99    4.90
   1  16  -2   54.49    5.30
   0 -16  -1   63.19    5.00
   0 -16   1   62.89    5.60
   0  16   1   55.89    5.00
   0  16   1   64.29    5.40
   0  16  -1   49.90    5.20
   0  16  -1   49.40    4.90
  -1 -16   0  339.67   17.30
   1 -16   0  344.57   17.70
  -1  16   0  344.67   17.10
   1  16   0  343.17   16.90
   1  16   0  357.66   17.10
  -1  16   0  355.36   17.30
  -2 -16   1    7.80    3.60
   2 -16  -1   13.00    3.00
  -2  16   1    7.80    3.20
  -2  16   1   12.50    3.00
   2  16  -1   14.50    3.20
   3 -16  -2   57.09    4.40
  -3 -16   2   44.70    6.00
   3  16  -2   61.19    5.20
  -3  16   2   59.39    5.30
  -3  16   2   54.19    5.30
  -4 -16   3   -9.70    3.80
  -4  16   3   -1.50    2.80
  -4  16   3   -3.80    2.70
   4  16  -3   -0.80    2.60
   5  16  -4    0.00    2.70
  -5  16   4   -1.40    2.80
  -5  16   4   -0.10    2.90
  -6 -16   5   -9.70    4.10
  -6  16   5   -1.50    3.00
  -6  16   5    2.60    3.10
   6  16  -5   -1.20    2.60
  -7 -16   6   -6.10    4.40
  -7  16   6    1.00    2.90
   7  16  -6   -4.00    2.60
  -7  16   6    3.00    2.90
   7  16  -6    0.60    2.40
  -8 -16   7   -4.30    5.10
   8  16  -7    4.20    2.80
  -8  16   7    8.70    3.00
   8  16  -7    2.00    2.60
  -9 -16   8    5.60    6.20
   9  16  -8    3.10    2.80
   9  16  -8    8.80    3.10
  -7 -17   8    0.90    5.50
   7  17  -8    2.50    3.10
   6 -17  -7   -7.80    3.40
  -6 -17   7   -7.00    4.80
   6  17  -7    0.20    2.80
  -6  17   7    2.80    3.10
  -6  17   7    7.10    3.20
   5 -17  -6    9.90    4.10
  -5 -17   6    0.60    5.30
   5  17  -6    7.70    3.00
  -5  17   6    9.70    3.40
  -5  17   6   11.70    3.40
  -4 -17   5   -7.30    4.70
   4 -17  -5   -1.70    2.80
   4  17  -5    4.20    2.70
  -4  17   5    2.00    3.00
  -4  17   5    2.70    3.20
  -3 -17   4    5.50    4.70
   3  17  -4    4.70    2.60
  -3  17   4   10.00    3.30
  -3  17   4    6.70    3.30
  -2 -17   3   24.80    5.40
   2  17  -3   34.40    4.60
  -2  17   3   30.10    4.30
   2  17  -3   29.50    3.80
  -2  17   3   29.20    4.10
  -1 -17   2   13.40    4.40
   1 -17  -2   22.30    3.30
  -1  17   2   25.00    3.80
   1  17  -2   21.60    4.10
   1  17  -2   24.10    3.50
  -1  17   2   21.20    3.90
   0 -17   1   53.39    5.70
   0 -17  -1   49.99    4.90
   0  17  -1   47.70    4.80
   0  17  -1   52.89    5.50
   0  17   1   51.49    5.20
   0  17   1   44.70    4.70
   1 -17   0   38.80    4.80
  -1 -17   0   36.60    4.90
   1  17   0   46.30    5.00
  -1  17   0   40.20    4.70
   1  17   0   31.40    4.10
  -1  17   0   37.50    4.80
  -2 -17   1   -8.30    3.30
   2 -17  -1   -2.50    2.60
  -2  17   1   -0.50    3.00
  -2  17   1   -0.70    2.80
   2  17  -1    0.70    3.00
   3 -17  -2   -1.70    2.40
  -3 -17   2   -7.40    3.50
  -3  17   2    0.30    3.10
   3  17  -2   -1.30    2.80
  -3  17   2   -1.10    3.10
  -4 -17   3   -7.30    4.00
   4  17  -3    3.40    3.20
  -4  17   3    0.50    2.80
  -4  17   3   -2.80    3.10
  -5 -17   4    1.50    4.40
  -5  17   4   10.00    3.40
   5  17  -4   13.20    3.40
  -5  17   4    9.20    3.30
  -6 -17   5   -2.60    4.60
  -6  17   5   -0.50    3.10
   6  17  -5   -3.20    2.80
  -6  17   5   -0.60    3.00
   6  17  -5   -2.30    2.40
  -7 -17   6   -4.80    4.80
  -7  17   6   14.00    3.70
   7  17  -6    7.90    3.10
   7  17  -6    7.60    2.90
  -7  17   6    9.20    3.30
  -8 -17   7   -1.40    5.20
   8  17  -7    7.70    3.10
   8  17  -7   14.60    3.20
  -8  17   7   15.70    3.50
  -8  17   7   15.50    3.30
  -9 -17   8    3.70    6.30
   9  17  -8    1.10    3.00
   9  17  -8    1.30    3.00
  -7 -18   8   -0.90    5.40
   7  18  -8    2.90    3.40
  -7  18   8   12.90    3.40
   7  18  -8    7.40    3.40
  -7  18   8    7.50    3.30
  -6 -18   7   -8.30    4.80
   6  18  -7    2.30    3.00
  -6  18   7   -2.50    3.00
  -6  18   7    1.50    3.30
   6  18  -7   -3.70    2.90
  -5 -18   6   -7.30    5.00
  -5  18   6    5.60    3.30
  -5  18   6    6.90    3.40
   5  18  -6    4.00    3.30
   5  18  -6    7.20    3.30
  -4 -18   5    5.90    5.30
  -4  18   5   12.70    3.70
   4  18  -5   16.90    3.30
  -4  18   5   15.60    3.80
   4  18  -5    7.70    3.40
  -3 -18   4   -6.90    4.20
   3  18  -4    1.60    3.20
  -3  18   4   -0.20    3.20
   3  18  -4    3.80    2.70
  -3  18   4    0.20    3.20
  -2 -18   3   15.50    5.50
  -2  18   3   17.20    4.00
   2  18  -3   16.30    4.00
   2  18  -3   20.10    3.50
  -2  18   3   23.80    4.00
   1 -18  -2    9.80    3.00
  -1 -18   2   -0.40    4.20
   1  18  -2    4.10    2.80
  -1  18   2    7.40    3.70
  -1  18   2    9.60    3.10
   1  18  -2    4.20    3.30
   0 -18   1  217.68   11.70
   0  18  -1  196.28   11.00
   0  18   1  184.08   10.80
   0  18   1  194.78   11.10
   0  18  -1  200.08   11.30
   1 -18   0   30.30    4.50
  -1 -18   0   27.20    4.60
   1  18   0   44.10    5.10
  -1  18   0   31.90    4.90
   1  18   0   40.60    4.70
  -1  18   0   25.80    4.10
  -2 -18   1    4.30    4.20
  -2  18   1   12.00    3.60
   2  18  -1    9.50    3.20
  -2  18   1   17.00    3.80
   2  18  -1   19.50    3.90
  -3 -18   2  -10.60    3.90
   3 -18  -2   -1.20    2.70
   3  18  -2    1.40    3.10
  -3  18   2    3.60    3.10
   3  18  -2   -5.10    2.20
  -3  18   2   -2.00    3.10
  -4 -18   3   28.10    5.80
   4  18  -3   44.60    4.50
   4  18  -3   49.90    5.10
  -4  18   3   44.50    5.20
  -4  18   3   44.80    5.30
  -5 -18   4   -4.30    4.30
  -5  18   4   -1.60    3.00
   5  18  -4   -1.10    2.90
  -5  18   4    2.20    3.20
   5  18  -4   -4.50    2.40
  -6 -18   5   -6.70    4.30
   6  18  -5    0.80    2.70
  -6  18   5    0.50    3.30
  -6  18   5   -2.00    3.10
   6  18  -5   -2.70    3.00
  -7 -18   6    2.50    5.30
  -7  18   6   10.40    3.50
  -7  18   6   15.20    3.70
   7  18  -6    7.10    2.80
   7  18  -6    5.30    3.30
  -8 -18   7   16.20    6.30
   8  18  -7   27.90    4.00
   8  18  -7   25.40    4.00
  -8  18   7   25.90    4.30
  -8  18   7   29.90    4.00
  -9 -18   8   -3.80    6.00
   9  18  -8   -2.80    3.00
   9  18  -8    1.10    3.00
  -7 -19   8   -0.80    5.90
  -7  19   8    4.00    3.10
  -7  19   8    8.20    3.40
   7  19  -8    3.50    3.70
   7  19  -8    5.00    4.80
  -6 -19   7    6.20    5.10
   6  19  -7   11.40    4.00
  -6  19   7   16.80    4.00
  -6  19   7   12.00    3.80
   6  19  -7    9.40    3.50
  -5 -19   6   -4.00    5.00
  -5  19   6    3.70    3.20
   5  19  -6    3.00    3.40
   5  19  -6    2.90    2.80
  -5  19   6    2.60    3.30
  -4 -19   5   24.70    5.90
  -4  19   5   36.10    4.70
   4  19  -5   23.00    4.20
  -4  19   5   35.10    4.70
   4  19  -5   29.70    4.20
  -3 -19   4    1.30    4.90
  -3  19   4   12.50    3.90
   3  19  -4   12.30    3.30
  -3  19   4    8.20    3.70
   3  19  -4   11.90    3.90
  -2 -19   3    4.90    5.40
  -2  19   3   15.10    3.70
  -2  19   3   10.10    3.70
   2  19  -3   13.90    3.20
   2  19  -3   10.10    3.60
  -1 -19   2   -7.50    3.90
   1 -19  -2   -0.10    2.80
   1  19  -2    1.20    3.10
  -1  19   2   -2.30    3.20
  -1  19   2    0.90    2.80
   1  19  -2    0.50    2.50
   0 -19   1  210.78   11.70
   0 -19  -1  187.28   10.90
   0  19   1  188.08   11.00
   0  19  -1  202.58   11.30
   0  19  -1  188.98   10.90
   1 -19   0    2.30    3.60
  -1 -19   0    1.70    3.40
  -1  19   0    0.30    0.60
  -1  19   0    0.90    3.50
   1  19   0    2.90    3.20
   2 -19  -1    0.00    3.10
  -2 -19   1   -2.90    3.50
  -2  19   1   -1.30    2.90
  -2  19   1   -1.00    3.00
   2  19  -1    1.60    3.00
   2  19  -1    2.90    3.50
   3 -19  -2   -3.70    2.60
  -3 -19   2  -10.10    3.80
   3  19  -2    1.50    2.50
  -3  19   2   -6.80    3.30
   3  19  -2   -0.50    3.20
  -3  19   2    0.70    2.90
  -4 -19   3   63.69    7.50
   4  19  -3   72.89    5.60
   4  19  -3   66.39    6.10
  -4  19   3   78.09    6.30
  -4  19   3   69.29    6.30
  -5 -19   4   -0.40    4.40
  -5  19   4    2.30    3.40
   5  19  -4    2.10    3.20
  -5  19   4    3.90    3.30
   5  19  -4    1.90    2.80
  -6 -19   5    8.80    5.60
   6  19  -5   17.50    4.00
  -6  19   5   25.50    4.50
  -6  19   5   15.40    3.90
   6  19  -5   14.00    3.50
  -7 -19   6   -2.90    5.50
   7  19  -6    3.90    2.70
   7  19  -6    3.80    3.40
  -7  19   6    7.00    3.40
  -7  19   6   -1.10    3.30
  -8 -19   7   19.80    6.80
  -8  19   7   46.10    4.90
  -8  19   7   42.30    5.00
   8  19  -7   38.80    4.60
   8  19  -7   34.20    4.90
  -6 -20   7    3.20    5.40
  -6  20   7   13.50    4.00
   6  20  -7   12.60    3.90
  -6  20   7   19.50    4.10
   6  20  -7    6.60    3.80
  -5 -20   6   -7.30    5.20
   5  20  -6    2.30    3.60
  -5  20   6    1.90    3.40
  -5  20   6    5.40    3.60
   5  20  -6   -3.60    3.40
  -4 -20   5   17.80    6.00
   4  20  -5   25.40    4.30
  -4  20   5   25.60    4.50
  -4  20   5   22.70    3.80
   4  20  -5   31.00    4.90
  -3 -20   4    3.60    4.80
  -3  20   4    4.50    3.80
   3  20  -4    2.80    3.50
  -3  20   4    0.10    1.70
   3  20  -4    2.70    3.10
  -2 -20   3   13.70    5.40
  -2  20   3   14.90    4.00
  -2  20   3    7.30    2.30
   2  20  -3   15.30    3.50
   2  20  -3   14.80    3.90
  -1 -20   2   -7.00    4.10
   1 -20  -2    1.30    3.00
  -1  20   2   -0.90    3.50
   1  20  -2    2.80    2.70
  -1  20   2    2.00    2.00
   1  20  -2    3.80    3.80
   0 -20  -1  107.29    7.50
   0  20  -1  110.69    7.80
   0  20   1  106.19    7.70
   1 -20   0   11.40    3.80
  -1 -20   0   11.10    3.80
   1  20   0   17.80    4.20
  -1  20   0   12.10    3.80
   2 -20  -1    8.90    3.80
  -2 -20   1   -2.30    3.70
  -2  20   1    4.50    3.50
   2  20  -1    3.00    2.90
  -2  20   1    3.40    3.90
   2  20  -1    7.00    3.60
  -3 -20   2   -0.40    4.20
   3 -20  -2    6.30    3.00
  -3  20   2    1.00    2.30
   3  20  -2   -2.20    3.00
   3  20  -2   -2.90    2.30
  -3  20   2   -1.70    3.60
  -4 -20   3   67.59    7.50
  -4  20   3   68.29    6.20
   4  20  -3   62.59    5.60
   4  20  -3   73.39    6.30
  -4  20   3   48.60    5.20
  -5 -20   4   12.20    5.00
   5  20  -4   16.90    4.20
  -5  20   4   25.30    4.40
  -5  20   4   24.90    3.70
   5  20  -4   14.40    3.50
  -6 -20   5   11.80    5.70
   6  20  -5   18.30    4.20
  -6  20   5   30.90    4.60
   6  20  -5   16.30    3.40
  -6  20   5   28.70    4.60
  -7 -20   6   -8.00    5.10
  -7  20   6    1.20    3.40
   7  20  -6   -3.60    2.70
   7  20  -6    1.40    3.50
  -7  20   6    1.70    3.30
  -8 -20   7   12.60    6.80
   8  20  -7   20.70    4.50
  -8  20   7   23.30    4.10
   8  20  -7   25.40    5.00
  -8  20   7   22.70    4.20
  -6 -21   7   -8.40    5.20
  -6  21   7   -0.20    3.40
   6  21  -7    1.20    3.60
  -6  21   7   10.70    2.80
   6  21  -7    1.00    3.20
  -5 -21   6   -3.20    5.40
   5  21  -6    6.00    3.30
   5  21  -6    1.30    3.70
  -5  21   6    2.60    3.70
  -4 -21   5   10.00    5.80
   4  21  -5    9.40    3.90
  -4  21   5    8.60    3.90
   4  21  -5    8.70    3.80
  -3 -21   4   -5.30    4.50
   3  21  -4    1.10    3.40
   3  21  -4    0.70    3.90
  -3  21   4    2.50    3.70
  -2 -21   3    2.50    4.70
  -2  21   3   11.80    4.00
   2  21  -3    8.40    3.80
  -1 -21   2   -6.60    4.00
  -1  21   2   -0.50    3.40
   1  21  -2   -0.90    4.10
   1  21  -2   -0.60    3.20
   0 -21   1   -5.50    4.00
   0 -21  -1   -4.60    3.50
   0  21  -1    1.80    1.30
   0  21   1   -0.70    3.30
   0  21  -1   -0.70    3.30
  -1 -21   0   -5.40    3.50
   1 -21   0   -5.90    3.60
  -1  21   0    0.10    3.10
   1  21   0   -2.30    3.50
  -2 -21   1   -2.60    3.80
   2 -21  -1   -6.40    3.30
  -2  21   1    0.10    3.30
   2  21  -1    0.10    2.80
   2  21  -1    3.40    3.60
  -3 -21   2   -1.40    4.30
  -3  21   2    0.90    3.50
   3  21  -2   -0.20    3.50
   3  21  -2   -1.90    3.20
  -4 -21   3   18.20    5.20
   4  21  -3   24.30    4.40
  -4  21   3   25.40    4.50
  -5 -21   4   16.40    5.60
   5  21  -4   19.50    4.30
  -5  21   4   23.00    4.60
  -6 -21   5   -5.80    4.80
   6  21  -5    9.80    3.80
   6  21  -5    2.20    2.80
  -6  21   5    5.40    3.70
  -7 -21   6   -5.50    5.30
  -7  21   6    1.60    3.60
   7  21  -6    3.80    3.10
   7  21  -6    5.70    4.00
  -8 -21   7   -2.30    6.00
   8  21  -7    5.10    3.80
   8  21  -7    6.40    3.20
  -8  21   7   11.30    3.80
  -8  21   7    6.40    3.80
  -5 -22   6    1.20    5.50
  -5  22   6    0.20    3.90
   5  22  -6    8.00    4.10
   5  22  -6    7.10    4.30
  -5  22   6   10.40    4.00
  -4 -22   5   -4.10    5.40
  -4  22   5    1.30    3.80
   4  22  -5   -3.60    3.20
  -4  22   5    2.60    3.80
   4  22  -5    1.10    3.70
  -3 -22   4   10.80    5.80
   3  22  -4   18.40    4.60
  -3  22   4   12.90    4.20
  -3  22   4   12.90    4.20
   3  22  -4   14.10    4.00
  -2 -22   3   -3.40    4.50
  -2  22   3    0.20    3.50
  -2  22   3    6.20    3.60
   2  22  -3    1.00    4.00
   2  22  -3    3.00    3.10
   1 -22  -2    6.70    3.30
  -1 -22   2    6.00    4.60
  -1  22   2    8.40    3.60
  -1  22   2    9.00    3.80
   1  22  -2   10.50    4.20
   1  22  -2   10.00    3.50
   0 -22   1   -2.60    4.00
   0 -22  -1   -4.90    3.50
   0  22   1    0.10    3.30
   0  22  -1    3.10    1.90
   0  22  -1    2.30    3.60
  -1  22   0    1.70    3.40
   1  22   0   -0.70    3.70
  -2 -22   1   -3.60    3.80
   2 -22  -1   -3.00    3.50
  -2  22   1    3.10    4.00
   2  22  -1   -0.60    3.00
   2  22  -1   -2.50    3.40
  -2  22   1    3.60    3.60
   3 -22  -2   17.50    3.70
  -3 -22   2   22.60    5.50
  -3  22   2   35.50    5.30
  -3  22   2   30.10    4.80
   3  22  -2   20.30    4.00
   3  22  -2   27.50    4.80
  -4 -22   3    1.30    4.40
   4  22  -3    9.90    4.20
  -4  22   3   13.90    4.10
   4  22  -3    4.00    2.90
  -4  22   3    9.20    4.00
  -5 -22   4   18.50    6.30
   5  22  -4   29.90    4.90
   5  22  -4   27.60    4.40
  -5  22   4   34.90    5.10
  -5  22   4   40.70    5.40
  -6 -22   5   -7.90    5.10
  -6  22   5   -2.80    3.60
   6  22  -5    1.50    3.00
   6  22  -5   -2.30    3.60
  -6  22   5    6.90    4.00
  -7 -22   6   -3.40    5.70
   7  22  -6   14.10    4.00
  -7  22   6    9.20    4.40
   7  22  -6    6.20    3.90
  -7  22   6    5.60    3.80
  -5 -23   6   -0.70    5.50
  -5  23   6    6.30    4.20
   5  23  -6    6.40    4.20
  -4 -23   5   -2.30    5.20
  -4  23   5   -3.70    3.90
   4  23  -5   -3.10    3.80
  -3 -23   4   13.20    5.90
   3  23  -4   23.70    5.30
  -3  23   4   23.60    5.00
  -2 -23   3   -7.30    4.70
  -2  23   3   -7.60    3.20
   2  23  -3   -4.40    3.40
   2  23  -3   -1.70    3.00
  -1 -23   2   27.90    6.20
   1 -23  -2   23.00    4.10
  -1  23   2   32.80    5.60
  -1  23   2   24.10    4.90
   1  23  -2   22.70    4.70
   1  23  -2   24.20    4.50
   0 -23   1   -4.10    4.20
   0 -23  -1   -2.40    3.50
   0  23  -1   -1.10    4.10
   0  23  -1   -1.20    3.30
   0  23   1    1.10    3.70
  -1 -23   0    3.00    4.00
   1 -23   0    6.20    4.30
  -1  23   0   10.10    4.30
   1  23   0   13.60    4.70
   2 -23  -1   -2.00    3.10
  -2 -23   1   -6.80    4.00
  -2  23   1    2.10    3.80
   2  23  -1   -1.40    3.20
   2  23  -1    2.40    3.90
  -2  23   1    2.20    3.20
  -3 -23   2   67.49    7.80
   3 -23  -2   62.79    5.70
   3  23  -2   65.19    6.10
  -3  23   2   71.19    6.80
   3  23  -2   69.09    6.80
  -3  23   2   67.79    7.00
  -4 -23   3   -6.90    4.50
   4  23  -3   -0.90    3.00
  -4  23   3    4.30    3.80
   4  23  -3   -0.90    3.60
  -5 -23   4   12.50    6.10
  -5  23   4   19.20    4.90
  -5  23   4   29.40    5.70
   5  23  -4   14.60    4.50
  -6 -23   5   -2.60    5.70
  -6  23   5    5.80    5.00
   6  23  -5    4.80    3.80
  -6  23   5   -1.10    3.80
  -4 -24   5   -3.00    5.10
   4  24  -5    1.70    4.00
  -4  24   5    8.20    4.40
  -3 -24   4    8.00    5.30
   3  24  -4   11.30    6.50
  -3  24   4   17.70    5.00
  -2 -24   3    3.20    5.60
  -2  24   3    6.60    4.00
   1 -24  -2    8.90    3.40
  -1 -24   2    3.70    4.90
  -1  24   2   10.30    4.30
   0 -24   1   -3.60    4.50
   0 -24  -1    1.30    3.50
   0  24  -1    1.30    6.60
   0  24   1   -3.90    4.00
  -1 -24   0   -3.70    4.10
   1 -24   0   -5.20    4.10
  -1  24   0   -5.00    4.00
   1  24   0    1.70    5.50
   2 -24  -1    2.40    3.30
  -2 -24   1   -6.60    4.20
  -2  24   1   -2.10    3.70
  -3 -24   2    4.30    4.90
   3 -24  -2   13.50    3.50
  -3  24   2   18.80    4.70
   3  24  -2    9.20    7.00
  -4 -24   3   -7.40    4.60
   4  24  -3   -2.70    6.10
  -4  24   3   -4.20    3.80
  -5 -24   4    1.40    5.40
   5  24  -4    7.60    6.80
  -5  24   4    6.90    4.00
  -6 -24   5    3.60    5.80
   6  24  -5   -5.50    4.30
  -6  24   5   -1.80    4.00
  -3 -25   4   -2.20    5.20
   3  25  -4    0.90    4.30
  -3  25   4    2.40    4.10
  -2 -25   3    8.40    5.60
   2  25  -3   11.40    4.40
  -2  25   3   17.10    4.70
  -1 -25   2    5.90    5.10
   1 -25  -2   12.30    3.80
  -1  25   2   10.90    4.40
   1  25  -2    3.10    4.10
   0 -25   1    9.80    4.80
   0 -25  -1   19.50    4.70
   0  25   1    9.00    4.70
   0  25  -1   13.30    4.60
   1 -25   0    4.50    4.00
  -1 -25   0    9.70    4.70
   1  25   0   10.50    5.00
  -1  25   0    7.30    4.30
   2 -25  -1   15.20    4.10
  -2 -25   1   14.60    5.40
  -2  25   1   13.30    4.60
   2  25  -1    6.30    4.30
  -3 -25   2   -4.20    4.70
   3 -25  -2    5.40    3.50
  -3  25   2    2.90    4.50
   3  25  -2    4.30    4.10
  -4 -25   3    1.50    5.00
  -4  25   3   13.40    4.50
   4  25  -3    5.70    4.40
  -5 -25   4   -6.80    5.40
   5  25  -4    4.60    4.50
  -5  25   4    3.60    4.40
  -2 -26   3   12.80    5.40
   2  26  -3   19.30    5.50
  -2  26   3   20.60    5.20
  -1 -26   2   -1.90    4.60
   1 -26  -2    8.70    3.40
  -1  26   2    4.40    4.30
   1  26  -2    0.10    4.00
   0 -26  -1   10.60    4.00
   0 -26   1    8.20    4.70
   0  26   1    8.40    4.60
   0  26  -1    8.10    4.80
  -1 -26   0    1.50    4.70
   1 -26   0    1.50    4.10
  -1  26   0   -2.00    4.00
   1  26   0    0.50    4.60
   2 -26  -1    5.10    3.70
  -2 -26   1    1.70    5.00
   2  26  -1    2.90    4.10
  -2  26   1    2.90    4.30
   3 -26  -2    4.80    3.40
  -3 -26   2   -4.30    5.00
  -3  26   2   -2.90    4.40
   3  26  -2    0.30    4.00
  -4 -26   3   11.20    6.00
   4  26  -3   17.10    5.10
  -4  26   3   18.60    5.40
  -1 -27   2   -4.70    4.60
   1 -27  -2   10.60    3.60
   1  27  -2   -1.10    4.40
  -1  27   2   -0.50    4.30
   0 -27   1    8.00    5.10
   0 -27  -1   19.60    4.90
   0  27   1   18.00    5.00
   0  27  -1   19.50    5.40
  -1 -27   0    7.00    4.70
   1 -27   0    1.50    4.10
  -1  27   0   -1.80    4.40
   1  27   0    0.30    4.80
   2 -27  -1   11.20    4.50
  -2 -27   1    1.50    5.30
  -2  27   1    3.60    4.30
   2  27  -1    2.20    4.60
   3 -27  -2    7.60    3.60
  -3 -27   2    2.70    5.90
  -3  27   2    2.90    4.80
   3  27  -2    3.10    4.80
  -9   0  11    1.70    4.20
  -8   0  10   17.40    4.80
  -7   0   9   -1.20    4.00
  -6   0   8  180.88   10.80
  -5   0   7   -2.00    3.10
  -4   0   6   47.90    5.00
  -3   0   5    1.60    2.60
  -2   0   4  441.36   20.40
   1   0  -3    1.90    1.20
   1   0  -3   -0.30    1.40
  -1   0   3   -2.30    1.60
   0   0   2 2256.87   96.79
   0   0   2 2049.40   96.89
   0   0  -2 2261.27   96.89
  -1   0  -1   -0.20    0.40
   1   0   1   -1.60    0.60
  -2   0   0    0.10    0.20
   3   0  -1   -0.60    0.60
  -3   0   1    2.40    1.00
   3   0  -1    0.60    0.90
   4   0  -2 2647.64  120.19
  -4   0   2 2773.52  120.29
  -5   0   3   -4.20    1.70
  -6   0   4   60.89    4.70
  -7   0   5   -0.60    2.60
  -8   0   6  236.18   12.50
  -9   0   7    1.70    3.70
 -10   0   8  177.18   11.10
 -11   0   9    1.80    4.20
 -12   0  10   13.40    5.30
  -9  -1  11    2.60    4.80
  -9   1  11   10.80    4.60
  -8  -1  10   15.70    5.10
  -8   1  10   14.40    4.60
  -7  -1   9    0.00    4.50
  -7   1   9    1.70    3.50
  -6  -1   8   81.79    7.40
  -6   1   8   93.79    7.10
  -5  -1   7    0.10    3.30
  -5   1   7    0.30    2.90
  -4  -1   6    0.90    3.30
  -4   1   6    9.40    2.90
  -3  -1   5   25.60    3.60
  -3   1   5   33.20    3.60
   2  -1  -4  357.76   17.10
  -2  -1   4  396.76   17.80
  -2   1   4  382.56   17.60
   1  -1  -3    0.70    1.30
  -1  -1   3   -4.80    1.80
  -1   1   3   -2.50    1.50
   0  -1   2   12.60    1.50
   0  -1  -2   16.10    1.70
   0   1   2   11.20    1.70
   0   1  -2   14.80    1.80
   0   1   2   17.30    1.70
   0   1  -2   18.60    1.90
   1   1   1  252.97   11.50
  -3  -1   1   43.20    2.60
   3  -1  -1   40.60    2.20
  -3   1   1   31.30    2.40
   3   1  -1   42.00    2.50
  -4  -1   2  680.53   28.70
   4  -1  -2  578.44   28.50
   4   1  -2  673.23   28.70
  -4   1   2  590.94   28.70
  -5  -1   3    0.80    1.70
  -5   1   3    2.70    1.70
  -6  -1   4    0.00    2.30
  -6   1   4   -5.10    2.30
  -7  -1   5   -0.40    2.80
  -7   1   5   -0.20    2.60
  -8  -1   6  138.09    8.30
  -8   1   6  123.69    8.50
  -9  -1   7    1.80    3.70
  -9   1   7    0.30    3.30
 -10   1   8  103.49    7.80
 -11  -1   9    5.40    4.10
 -11   1   9    0.40    4.20
 -12  -1  10    5.10    4.90
 -12   1  10    7.80    4.90
  -9  -2  11    5.10    4.80
  -9   2  11   16.00    4.70
  -8  -2  10    2.90    4.70
  -8   2  10    5.20    3.80
  -7  -2   9   -3.60    4.00
  -7   2   9   -3.00    3.20
   6  -2  -8   34.90    3.20
  -6  -2   8   20.40    4.90
  -6   2   8   41.40    5.00
   5  -2  -7   -1.80    1.70
  -5  -2   7   -7.00    3.30
  -5   2   7   -1.80    2.70
   4  -2  -6    0.80    1.50
  -4   2   6    0.50    2.30
  -3  -2   5   -2.90    2.50
   3  -2  -5    1.20    1.60
  -3   2   5   -1.50    2.10
  -2  -2   4   88.49    5.20
   2  -2  -4   63.49    4.20
   2  -2  -4   72.89    4.10
  -2   2   4   84.79    4.50
  -1  -2   3   -0.40    2.10
  -1   2   3    5.40    1.50
  -1   2   3    9.90    1.60
   0  -2  -2   10.80    1.60
   0  -2   2   15.60    1.40
   0   2   2   10.40    1.70
   0   2  -2    9.30    1.40
   1  -2   1  987.90   44.60
   1   2   1 1049.59   44.60
  -1   2  -1  975.80   44.60
  -3  -2   1   43.90    2.80
   3  -2  -1   39.90    2.40
  -3   2   1   40.30    2.30
   3   2  -1   40.90    2.60
   3   2  -1   36.00    2.10
   4  -2  -2    3.30    1.20
  -4  -2   2    1.90    1.70
  -5  -2   3   -0.60    1.90
   5  -2  -3   -0.20    1.10
   5  -2  -3    0.10    1.40
   5  -2  -3   -1.30    1.00
  -5   2   3   -0.50    1.60
  -6  -2   4   30.30    3.80
  -6   2   4   30.70    3.40
  -7  -2   5   -1.00    2.90
  -7   2   5   -1.70    2.30
  -8  -2   6   82.39    6.40
  -8   2   6   79.99    5.70
  -9  -2   7    3.60    3.70
  -9   2   7   -0.30    3.40
 -10  -2   8   31.70    5.80
 -10   2   8   44.50    5.50
 -11  -2   9   10.60    5.00
 -11   2   9    9.40    4.70
 -12  -2  10    3.00    4.80
 -12   2  10   -1.90    4.50
  -9  -3  11   14.80    5.40
   9  -3 -11   14.40    3.50
  -9   3  11   16.90    4.60
  -8  -3  10   -3.40    4.70
  -8   3  10    3.00    3.70
  -7  -3   9   -2.60    4.20
  -7   3   9    0.00    3.10
   6  -3  -8   21.00    2.80
  -6  -3   8   14.70    4.70
  -6   3   8   19.30    5.60
  -5  -3   7    0.00    3.70
   5  -3  -7   10.10    2.20
  -5   3   7    4.90    2.90
   4  -3  -6   -2.30    1.60
  -4   3   6   -0.10    2.00
   3  -3  -5   59.99    3.50
  -3  -3   5   38.60    4.90
  -3   3   5   49.40    4.00
   2  -3  -4   11.50    1.70
  -2  -3   4    6.00    2.60
  -2   3   4    9.90    1.90
   1  -3  -3   10.60    1.80
  -1  -3   3   12.40    2.60
  -1   3   3    9.20    1.70
   0  -3   2  310.57   14.80
   0  -3   2  337.47   15.30
   0  -3  -2  335.87   15.00
   0   3   2  338.67   15.00
   0   3  -2  322.07   14.90
   1  -3   1 2069.69   91.99
  -1  -3  -1 2124.09   92.09
   1  -3   1 2036.50   92.19
  -1   3  -1 2043.40   91.99
   1   3   1 2122.19   92.09
   2  -3   0   18.20    1.50
  -2  -3   0   23.40    1.70
   2   3   0   20.00    1.50
  -2   3   0   17.30    1.40
   2   3   0   13.00    1.50
  -3  -3   1  660.13   28.80
   3  -3  -1  642.04   28.50
   3   3  -1  618.24   28.70
   3   3  -1  626.54   28.40
  -3   3   1  641.34   28.50
   4  -3  -2   -1.90    1.40
   4  -3  -2   -0.60    1.20
  -4  -3   2   -3.00    1.60
  -4   3   2   -0.60    1.20
  -4   3   2   -0.90    1.00
   5  -3  -3   45.10    3.00
   5  -3  -3   48.60    3.00
  -5  -3   3   47.80    4.10
   5  -3  -3   52.99    3.30
  -6  -3   4    1.40    2.70
   6  -3  -4   -0.10    1.40
   6  -3  -4    4.00    1.50
  -6   3   4    1.20    2.00
  -7  -3   5   10.00    3.20
   7  -3  -5   10.80    1.70
  -7   3   5   10.20    2.70
  -8  -3   6   50.39    5.40
  -8   3   6   49.99    4.60
  -9  -3   7    1.60    4.00
  -9   3   7    2.00    3.70
 -10  -3   8    8.30    4.50
 -10   3   8    7.40    3.60
 -11  -3   9   16.60    5.40
 -11   3   9   20.80    4.50
 -12  -3  10    0.90    5.40
  -9  -4  11   12.60    5.50
   9  -4 -11    8.80    3.50
  -9   4  11   22.20    4.80
   8  -4 -10    1.30    2.90
  -8  -4  10   -2.00    4.90
  -8   4  10    5.70    3.40
   7  -4  -9    0.40    2.40
  -7  -4   9   -5.00    4.20
  -7   4   9    4.80    3.20
   6  -4  -8    0.40    2.10
  -6  -4   8   -4.20    4.20
  -6   4   8    6.30    3.00
  -5  -4   7    8.60    4.40
  -5   4   7   10.40    2.90
   4  -4  -6    4.80    1.90
  -4  -4   6   -3.00    3.20
  -4   4   6    1.70    1.90
   3  -4  -5   47.30    3.40
  -3  -4   5   32.10    4.80
   2  -4  -4   21.20    2.40
  -2  -4   4   17.90    3.20
  -2   4   4   16.30    1.80
  -2   4   4   18.90    2.30
   1  -4  -3   -4.20    1.40
   1   4  -3    1.80    1.10
  -1   4   3   -2.50    1.50
   0  -4   2    2.40    2.10
   0  -4  -2    0.40    1.70
   0   4  -2    3.90    1.20
   0   4   2   -0.50    1.60
   1  -4   1 1141.79   48.10
  -1  -4  -1 1070.09   48.00
   1  -4   1 1085.29   47.90
   1   4   1  998.10   47.90
   1   4   1 1012.00   47.80
  -1   4  -1 1092.39   47.90
  -1   4  -1 1144.79   48.10
  -2  -4   0    0.10    1.20
   2  -4   0    0.50    1.00
  -2  -4   0    1.80    1.10
   2   4   0    2.30    1.10
   2   4   0    2.80    1.10
  -2   4   0    1.40    1.10
  -3  -4   1 2196.18   96.09
   3   4  -1 2126.69   96.29
   4  -4  -2    2.00    1.30
  -4  -4   2    3.70    2.00
  -4   4   2    1.50    1.10
  -4   4   2    1.40    1.30
   5  -4  -3  120.69    6.30
   5  -4  -3  122.69    6.30
  -5  -4   3  134.59    7.30
   5  -4  -3  128.69    6.40
   6  -4  -4   -1.00    2.70
  -6  -4   4    4.30    2.90
   6  -4  -4    3.80    1.50
   7  -4  -5   36.40    2.90
  -7  -4   5   29.30    4.60
   7  -4  -5   37.80    3.10
  -8  -4   6    0.30    3.50
   8  -4  -6    4.70    1.60
   8  -4  -6    2.60    1.80
   9  -4  -7    1.80    2.20
  10  -4  -8    2.20    2.30
 -10  -4   8    1.90    4.50
 -11  -4   9   27.20    6.20
  11  -4  -9   17.40    3.10
 -12  -4  10   -0.20    5.60
   9  -5 -11    0.60    3.30
  -9  -5  11    7.20    5.60
  -9   5  11   15.10    4.00
   8  -5 -10   -3.50    2.80
  -8  -5  10   -4.60    4.60
  -8   5  10    4.60    3.30
  -7  -5   9   -5.10    6.00
   7  -5  -9   -3.20    2.50
  -7   5   9    2.70    2.80
  -6  -5   8   -2.90    4.40
   6  -5  -8    6.70    2.60
  -5  -5   7    6.40    4.30
   5  -5  -7   14.60    2.60
  -5   5   7    8.90    2.60
   4  -5  -6   27.10    3.00
  -4  -5   6   16.20    3.90
  -3  -5   5   87.39    6.60
   3  -5  -5   97.89    5.40
   2  -5  -4  122.49    6.40
  -2  -5   4  130.29    7.40
  -2   5   4  121.79    6.10
  -2   5   4  121.69    6.20
   2   5  -4  113.49    6.00
   1  -5  -3  147.99    7.30
  -1  -5   3  144.69    7.90
   1   5  -3  133.19    6.90
  -1   5   3  155.58    7.20
   0  -5  -2   67.69    4.10
   0  -5   2   63.99    4.30
   0   5  -2   64.99    3.60
   0   5   2   62.59    3.90
   1  -5   1 1066.79   47.60
  -1  -5  -1 1095.39   47.70
   1  -5   1 1045.20   47.80
  -1  -5  -1 1075.39   47.60
   1   5   1 1054.79   47.70
   1   5   1 1028.40   47.50
  -1   5  -1 1078.69   47.70
  -1   5  -1 1113.19   48.00
   2  -5   0  123.29    6.30
  -2  -5   0  130.19    6.40
  -2  -5   0  152.28    7.00
   2   5   0  131.49    6.50
  -2   5   0  115.19    6.40
   2   5   0  124.29    6.30
   3  -5  -1  390.76   17.40
  -3  -5   1  390.36   17.80
  -3   5   1  381.06   17.50
  -3   5   1  368.26   17.40
   3   5  -1  378.16   17.30
  -4  -5   2   13.60    2.40
   4  -5  -2    9.80    1.70
   4   5  -2   15.00    1.70
  -4   5   2   11.20    1.70
  -4   5   2   11.50    1.80
  -5  -5   3  189.88   10.30
   5  -5  -3  188.08    9.30
   5  -5  -3  197.28    9.40
   5  -5  -3  217.08    9.70
  -5   5   3  189.88    9.20
  -5   5   3  191.58    9.20
   6  -5  -4   61.89    4.10
   6  -5  -4   69.09    4.00
   6  -5  -4   63.59    4.20
   7  -5  -5  116.39    6.30
  -7  -5   5  114.29    7.90
   7  -5  -5  115.79    6.10
   8  -5  -6    3.90    2.20
  -8  -5   6   -0.70    3.40
   8  -5  -6    5.30    1.80
   9  -5  -7   -0.30    2.30
  -9  -5   7    3.70    4.30
 -10  -5   8   15.50    5.00
  10  -5  -8   17.10    2.90
 -11  -5   9   13.70    5.20
 -12  -5  10   -4.50    5.20
   9  -6 -11    1.20    3.20
  -9  -6  11    1.10    5.40
   8  -6 -10    2.90    3.10
  -8  -6  10   -7.30    4.70
   7  -6  -9    0.60    2.80
  -7  -6   9   -4.60    4.40
  -7   6   9    3.90    2.70
  -6  -6   8   18.10    5.60
   5  -6  -7    0.70    2.50
   4  -6  -6   42.40    3.60
  -4  -6   6   25.10    4.40
  -3  -6   5   45.60    4.90
   3  -6  -5   45.90    3.80
  -3   6   5   40.00    3.10
  -2  -6   4  317.67   15.40
   2  -6  -4  323.97   14.80
   2   6  -4  306.47   14.40
  -2   6   4  338.17   14.60
  -2   6   4  280.27   14.50
  -1  -6   3   12.20    2.70
   1  -6  -3   18.00    2.30
  -1   6   3   17.40    2.10
   1   6  -3   11.90    1.60
   0  -6  -2    5.70    1.80
   0  -6   2    6.50    2.20
   0   6   2   10.30    1.90
   0   6  -2    3.50    1.40
  -1  -6  -1  141.39    7.80
   1  -6   1  165.98    8.20
   1  -6   1  160.38    7.80
  -1  -6  -1  185.68    8.40
  -1   6  -1  147.79    7.90
   1   6   1  168.78    7.90
   2  -6   0    7.50    2.00
  -2  -6   0    7.70    2.20
   2  -6   0   10.80    1.60
  -2  -6   0   10.70    1.70
   2   6   0    7.60    1.90
  -2   6   0    5.70    1.70
   3  -6  -1   17.70    2.00
  -3  -6   1   15.60    2.60
  -3   6   1   19.10    2.10
   3   6  -1   18.30    2.10
  -3   6   1   13.70    2.30
   4  -6  -2   27.70    2.50
  -4  -6   2   30.70    3.40
   4   6  -2   28.30    2.30
  -4   6   2   26.30    2.60
  -4   6   2   24.90    2.60
  -5  -6   3   53.69    4.80
   5  -6  -3   59.19    4.00
   5  -6  -3   53.39    3.70
  -5   6   3   56.49    3.70
  -5   6   3   53.69    3.50
   6  -6  -4  154.38    8.00
  -6  -6   4  159.18    9.20
   6  -6  -4  159.08    7.80
  -6   6   4  150.58    7.60
   7  -6  -5   12.10    2.00
  -7  -6   5    5.50    3.40
   7  -6  -5   13.70    2.30
   8  -6  -6   21.80    3.00
  -8  -6   6   29.20    4.90
  -9  -6   7    3.00    4.40
   9  -6  -7    5.30    2.50
  10  -6  -8   18.00    3.20
 -10  -6   8   14.30    4.90
  11  -6  -9    4.70    2.80
 -11  -6   9   -2.90    4.50
 -12  -6  10    7.10    5.50
   8  -7 -10    2.40    3.10
  -8  -7  10   -6.80    4.70
  -7  -7   9   -5.90    4.30
   7  -7  -9   -0.20    2.90
   6  -7  -8   38.60    4.20
  -6  -7   8   28.60    5.90
   5  -7  -7    2.50    2.70
  -5  -7   7   -3.90    4.10
   4  -7  -6   24.40    3.10
  -4  -7   6   20.90    4.20
  -3  -7   5   48.60    5.30
   3  -7  -5   55.29    4.30
  -3   7   5   49.90    3.80
   3   7  -5   54.99    3.70
   2  -7  -4  394.76   18.30
  -2  -7   4  397.76   19.20
  -2   7   4  377.36   18.00
   2   7  -4  387.16   18.40
  -2   7   4  403.06   18.10
   1  -7  -3    1.10    1.80
  -1  -7   3   -4.40    2.10
   1   7  -3   -1.20    1.50
  -1   7   3   -1.00    1.60
   0  -7   2   33.30    3.60
   0  -7  -2   39.90    3.30
   0   7  -2   39.30    2.90
   0   7   2   43.80    3.20
  -1  -7  -1   21.60    2.30
   1   7   1   16.90    2.10
  -1   7  -1   22.60    2.60
   2  -7   0   85.79    4.40
  -2  -7   0   68.09    4.80
  -2  -7   0   85.79    5.00
   2  -7   0   68.29    4.50
  -2   7   0   72.19    4.50
   2   7   0   83.89    4.50
   3  -7  -1   96.99    5.10
  -3  -7   1   94.89    5.60
  -3   7   1   89.89    5.10
   3   7  -1   88.09    5.00
  -3   7   1   99.09    5.30
   4  -7  -2  330.67   15.10
  -4  -7   2  333.47   15.80
   4   7  -2  333.07   15.00
  -4   7   2  316.87   15.10
  -4   7   2  307.77   15.10
   5  -7  -3  104.09    5.90
  -5  -7   3  109.99    6.90
  -5   7   3  103.29    6.20
  -5   7   3  113.29    5.80
  -6  -7   4  135.59    8.60
   6  -7  -4  141.59    7.10
   6  -7  -4  143.79    7.40
  -6   7   4  131.09    6.80
  -6   7   4  127.19    6.90
   7  -7  -5    7.50    2.30
   7  -7  -5    7.80    2.10
  -7  -7   5    6.50    3.50
   8  -7  -6   27.20    3.30
   9  -7  -7    8.90    2.80
  -9  -7   7    5.00    4.70
 -10  -7   8    7.60    4.80
  10  -7  -8   14.00    3.10
 -11  -7   9   -3.10    4.50
 -12  -7  10    6.10    5.70
   8  -8 -10    7.60    3.40
  -8  -8  10    2.90    5.10
  -7  -8   9   -5.10    4.00
   7  -8  -9    1.50    2.80
   6  -8  -8   11.30    3.20
  -6  -8   8   13.50    5.00
  -5  -8   7    9.70    4.50
   5  -8  -7   14.70    3.20
  -4  -8   6   27.40    4.80
   4  -8  -6   41.10    4.10
  -4   8   6   36.20    3.50
   3  -8  -5   20.30    3.00
  -3  -8   5   19.60    4.00
   3   8  -5   20.20    2.30
  -3   8   5   26.10    2.80
  -3   8   5   24.10    2.90
   2  -8  -4  474.15   21.20
  -2  -8   4  477.45   21.90
   2   8  -4  429.96   20.80
  -2   8   4  443.96   20.90
  -2   8   4  453.95   21.00
   1  -8  -3   69.09    4.60
  -1  -8   3   62.09    5.10
  -1   8   3   65.29    4.20
   1   8  -3   62.09    3.90
   0  -8   2   -0.90    2.10
   0  -8  -2    0.00    1.80
   0   8  -2    0.40    1.30
   0   8   2    0.40    1.60
  -1  -8  -1    4.20    1.90
   1  -8   1    3.70    1.80
  -1   8  -1   -0.50    1.40
   1   8   1    2.50    1.60
   1   8   1    0.60    1.20
   2  -8   0   84.89    5.10
  -2  -8   0   92.89    5.20
  -2  -8   0   95.09    5.30
  -2   8   0   85.39    5.10
   2   8   0   91.69    5.10
   3  -8  -1   -1.20    1.50
   3  -8  -1    1.50    1.50
  -3  -8   1    0.10    1.80
  -3   8   1    2.00    1.60
   3   8  -1    0.30    1.60
  -3   8   1    1.30    1.50
  -4  -8   2   37.50    4.00
   4  -8  -2   34.90    3.20
  -4   8   2   27.90    3.30
   4   8  -2   38.90    3.00
  -4   8   2   34.80    3.30
  -5  -8   3   32.80    4.80
   5  -8  -3   27.10    2.90
  -5   8   3   34.40    3.20
  -5   8   3   29.70    3.20
  -6  -8   4   17.20    4.10
   6  -8  -4   17.50    3.00
   6  -8  -4   27.90    3.00
  -6   8   4   19.90    2.60
  -6   8   4   24.00    2.60
   7  -8  -5   35.50    3.80
  -7  -8   5   29.80    4.80
  -7   8   5   37.30    3.00
   8  -8  -6   64.89    5.00
  -8  -8   6   59.29    6.80
   9  -8  -7   12.70    3.10
  -9  -8   7    9.50    5.00
  10  -8  -8   13.20    3.10
 -10  -8   8    9.60    5.30
 -11  -8   9    0.80    5.00
 -12  -8  10   18.70    6.60
  -8  -9  10    4.00    5.50
   8  -9 -10   12.50    3.90
  -7  -9   9   -3.00    4.50
   7  -9  -9   -1.90    2.90
   6  -9  -8    8.90    3.30
  -6  -9   8   11.40    5.10
   5  -9  -7    8.00    3.10
  -5  -9   7    2.70    4.30
  -4  -9   6   51.49    6.70
   4  -9  -6   49.30    4.70
   4   9  -6   53.29    3.80
  -4   9   6   48.70    3.90
   3  -9  -5    7.10    2.70
  -3  -9   5    3.10    3.10
   3   9  -5    7.30    1.90
  -3   9   5    7.70    2.30
  -3   9   5    5.90    2.00
  -2  -9   4  238.08   12.60
   2  -9  -4  252.67   12.00
  -2   9   4  234.88   11.60
   2   9  -4  224.28   11.40
  -2   9   4  244.48   11.60
   1  -9  -3   43.70    4.00
   1   9  -3   48.30    3.50
  -1   9   3   49.50    3.80
   0  -9  -2   19.20    2.60
   0  -9   2   20.70    3.20
   0   9  -2   21.40    2.50
   0   9   2   25.20    3.00
   1  -9   1  296.17   14.10
  -1  -9  -1  303.57   13.80
  -1  -9  -1  295.87   14.00
  -1   9  -1  295.17   13.80
   1   9   1  282.27   13.60
   1   9   1  280.57   13.80
  -2  -9   0  140.09    7.30
   2  -9   0  133.09    7.20
  -2  -9   0  141.39    7.40
   2   9   0  132.19    7.20
  -2   9   0  140.19    7.20
  -3  -9   1  418.96   19.40
   3  -9  -1  396.26   18.70
  -3   9   1  401.66   19.00
  -3   9   1  413.26   19.10
   3   9  -1  416.86   19.00
  -4  -9   2  709.03   30.70
   4  -9  -2  571.24   29.60
   4  -9  -2  678.83   30.00
  -4   9   2  659.83   30.00
   4   9  -2  691.13   29.90
  -4   9   2  646.74   30.00
  -5  -9   3   63.19    5.50
   5   9  -3   66.99    4.00
  -5   9   3   46.40    4.30
  -5   9   3   46.90    4.10
  -6  -9   4   -4.10    2.80
  -6   9   4   -0.70    1.90
  -6   9   4    1.80    2.10
   7  -9  -5   54.49    4.70
  -7  -9   5   53.39    6.00
  -7   9   5   54.89    3.80
  -7   9   5   51.29    4.50
   8  -9  -6   70.19    5.60
  -8  -9   6   73.59    7.50
  -9  -9   7    9.10    5.00
   9  -9  -7    6.50    3.00
 -10  -9   8   16.30    5.40
 -11  -9   9    5.70    6.10
 -12  -9  10    5.20    6.40
  -8 -10  10   -0.50    5.40
   8 -10 -10    4.00    3.40
  -7 -10   9   -4.10    4.80
   7 -10  -9    1.00    3.00
   6 -10  -8   -3.80    2.90
  -6 -10   8   -5.50    4.50
  -5 -10   7   -1.10    4.40
   5 -10  -7   -0.50    2.80
   4 -10  -6   31.30    4.00
  -4 -10   6   18.00    4.90
  -4  10   6   28.40    3.30
  -4  10   6   28.00    3.30
   4  10  -6   29.00    3.30
   3 -10  -5   33.40    4.60
  -3 -10   5   29.30    4.90
  -3  10   5   35.30    3.50
   3  10  -5   33.90    3.30
  -3  10   5   37.00    3.70
  -2 -10   4   49.10    5.30
   2 -10  -4   53.29    4.50
   2  10  -4   41.50    3.70
  -2  10   4   61.39    4.20
  -2  10   4   50.09    3.90
  -1 -10   3    0.20    3.10
   1 -10  -3    6.00    2.50
  -1  10   3    5.20    2.30
   1  10  -3    3.60    1.80
   0 -10   2    5.40    2.90
   0 -10  -2   10.10    2.50
   0  10  -2   14.10    2.20
   0  10   2   15.20    2.60
   1 -10   1   -1.80    2.10
  -1 -10  -1    0.40    1.90
  -1 -10  -1    2.10    2.00
   1  10   1    3.90    1.90
  -1  10  -1    3.70    1.90
   2 -10   0  107.29    6.20
  -2 -10   0  109.49    6.40
  -2  10   0  114.59    6.20
   2  10   0  110.09    6.30
   3 -10  -1   24.00    3.00
  -3 -10   1   28.10    3.70
  -3  10   1   37.30    3.40
   3  10  -1   28.60    3.10
  -3  10   1   28.30    3.10
  -4 -10   2   42.40    4.80
   4 -10  -2   49.20    3.60
   4  10  -2   40.00    3.70
  -4  10   2   44.20    3.90
  -4  10   2   41.20    3.90
  -5 -10   3   -6.10    2.70
  -5  10   3   -2.10    2.00
   5  10  -3    0.40    1.80
  -5  10   3   -0.20    2.10
  -6 -10   4   -1.20    3.10
  -6  10   4    0.50    2.10
  -6  10   4    0.90    2.00
  -7 -10   5   29.30    6.60
  -7  10   5   31.90    3.40
  -7  10   5   31.70    3.50
  -8 -10   6   18.70    5.20
  -9 -10   7    2.70    4.80
 -10 -10   8   10.70    5.60
 -11 -10   9    5.90    5.30
 -12 -10  10    0.20    5.40
   8 -11 -10    6.80    3.70
  -8 -11  10    1.50    5.60
   7 -11  -9   -0.60    3.30
  -7 -11   9   -4.30    5.00
  -6 -11   8   -4.40    4.40
   6 -11  -8   -1.10    3.10
   5 -11  -7    9.10    3.30
  -5 -11   7    4.00    4.90
  -5  11   7    5.40    2.30
   5  11  -7    9.00    2.50
  -4 -11   6   -4.50    3.70
   4 -11  -6   -0.40    3.00
  -4  11   6    2.00    2.50
   4  11  -6   -1.40    2.10
  -4  11   6    0.70    2.20
  -3 -11   5   12.00    4.50
   3 -11  -5   16.00    3.20
   3  11  -5   17.20    2.50
  -3  11   5   14.70    2.70
  -2 -11   4   17.70    4.20
   2 -11  -4   19.70    3.70
   2  11  -4   14.90    2.40
  -2  11   4   21.30    2.70
  -2  11   4   20.90    4.70
   1 -11  -3   11.70    3.10
  -1 -11   3    5.40    3.20
  -1  11   3   14.00    3.30
   1  11  -3    9.70    2.10
   0 -11   2    8.80    3.50
   0 -11  -2   10.90    2.70
   0  11  -2   11.80    2.30
   0  11   2   14.50    2.00
   0  11   2   14.80    2.70
  -1 -11  -1   44.90    4.00
  -1 -11  -1   57.19    4.50
   1 -11   1   55.19    4.60
  -1  11  -1   46.70    3.90
   1  11   1   45.70    4.10
   2 -11   0    3.20    2.20
  -2 -11   0    1.00    2.30
   2  11   0    2.60    2.10
  -2  11   0    3.00    1.90
  -2  11   0    2.40    2.10
  -3 -11   1  135.89    7.90
   3 -11  -1  136.69    7.20
   3  11  -1  135.39    7.40
  -3  11   1  132.09    7.40
  -3  11   1  134.29    7.60
  -4 -11   2   19.30    3.70
   4 -11  -2   18.10    2.60
   4  11  -2   23.40    2.80
  -4  11   2   22.80    3.00
  -4  11   2   20.00    3.10
  -5 -11   3    7.60    3.20
  -5  11   3   13.90    2.80
   5  11  -3   13.50    2.40
  -5  11   3   11.20    2.70
  -6 -11   4   -0.20    3.30
   6  11  -4   -0.80    2.00
  -6  11   4   -3.90    2.20
  -6  11   4   -0.80    2.10
  -7 -11   5   33.10    5.30
  -7  11   5   41.40    3.80
  -7  11   5   40.60    4.00
  -8 -11   6   -0.40    4.10
  -8  11   6   -2.10    2.10
  -9 -11   7    1.70    5.00
 -10 -11   8    4.10    5.20
 -11 -11   9    6.80    6.00
  -8 -12  10   -6.20    5.10
   8 -12 -10    3.90    3.60
  -7 -12   9   -0.80    5.10
   7 -12  -9    2.60    4.10
  -6 -12   8    5.20    5.10
   6 -12  -8   14.60    3.70
   6  12  -8   18.70    3.50
   5 -12  -7   19.30    4.10
  -5 -12   7   17.40    5.60
  -5  12   7   18.60    2.90
   5  12  -7   23.10    3.30
  -4 -12   6   -1.70    4.10
   4 -12  -6   -0.50    2.90
   4  12  -6    3.20    2.40
  -4  12   6    1.40    2.30
  -4  12   6    2.30    2.60
   3 -12  -5   15.80    3.60
  -3 -12   5   15.80    4.20
  -3  12   5   25.50    3.30
  -3  12   5   17.80    2.90
   3  12  -5   21.40    2.80
   2 -12  -4   28.40    3.70
  -2 -12   4   24.40    4.40
  -2  12   4   35.90    3.80
   2  12  -4   33.10    3.40
  -2  12   4   31.80    3.70
  -1 -12   3   61.89    5.50
   1 -12  -3   65.09    5.50
  -1  12   3   69.09    4.80
   1  12  -3   61.79    4.50
  -1  12   3   60.19    4.90
   0 -12   2    3.30    3.20
   0 -12  -2    2.40    2.40
   0 -12  -2    7.10    2.00
   0  12   2    4.40    1.90
   0  12   2    7.90    2.70
   0  12  -2    4.30    2.10
  -1 -12  -1  443.46   21.40
   1 -12   1  469.75   21.40
  -1 -12  -1  460.85   21.10
  -1  12  -1  431.76   21.10
   2 -12   0   17.50    3.10
  -2 -12   0   22.10    3.40
   2  12   0   20.10    3.00
  -2  12   0   21.90    3.10
  -2  12   0   18.50    3.60
   3 -12  -1  392.66   18.90
  -3 -12   1  402.66   19.60
  -3  12   1  405.76   19.20
   3  12  -1  406.16   19.10
  -3  12   1  421.96   20.00
   4 -12  -2    3.20    2.00
  -4 -12   2    1.50    3.00
  -4  12   2    1.40    2.30
   4  12  -2    5.00    2.10
  -4  12   2    2.30    2.30
  -5 -12   3  156.38    9.60
  -5  12   3  159.68    8.50
   5  12  -3  153.68    8.20
  -5  12   3  146.39    8.30
  -6 -12   4    8.40    4.00
  -6  12   4    9.50    2.90
   6  12  -4   10.80    2.50
  -6  12   4   11.40    2.70
  -7 -12   5   85.79    7.90
  -7  12   5   99.19    7.80
  -7  12   5   89.69    5.90
   7  12  -5   85.29    5.60
  -8 -12   6   17.30    5.40
  -8  12   6   22.80    3.00
   8  12  -6   20.20    2.80
  -8  12   6   22.80    3.20
  -9 -12   7   -0.10    4.80
   9  12  -7    2.10    2.20
 -10 -12   8    2.40    5.60
  10  12  -8    3.00    2.20
 -11 -12   9    8.90    6.10
  -8 -13  10   -2.70    5.10
  -7 -13   9   -5.40    5.00
   7 -13  -9    0.50    3.50
   6 -13  -8   33.70    5.00
  -6 -13   8   34.80    6.60
  -5 -13   7    9.70    5.20
   5 -13  -7   16.20    3.90
  -5  13   7   14.80    3.20
   5  13  -7   13.50    3.60
  -5  13   7   18.00    3.10
  -4 -13   6   -5.10    4.20
   4 -13  -6   -1.20    3.10
   4  13  -6    4.60    3.20
  -4  13   6   -0.30    2.70
  -4  13   6    5.90    2.60
   3 -13  -5    6.50    3.20
  -3 -13   5   10.20    4.40
  -3  13   5   13.70    3.20
  -3  13   5    8.70    3.20
   3  13  -5   12.00    2.80
  -2 -13   4   23.90    4.30
   2 -13  -4   26.00    4.00
  -2  13   4   32.20    3.80
   2  13  -4   30.70    3.50
  -2  13   4   35.60    6.10
  -1 -13   3   60.99    5.80
   1 -13  -3   60.39    5.30
  -1  13   3   73.09    7.60
   1  13  -3   65.19    4.60
  -1  13   3   59.99    4.80
   0 -13   2    7.00    3.20
   0 -13  -2    3.80    2.50
   0 -13  -2    6.50    2.00
   0  13  -2    9.40    2.40
   0  13   2    5.30    2.50
   1 -13   1  139.99    8.20
  -1 -13  -1  139.49    8.10
  -1 -13  -1  137.19    7.80
  -1  13  -1  136.69    7.70
   1  13   1  133.39    7.80
   2 -13   0   46.30    4.30
  -2 -13   0   47.50    4.60
   2  13   0   41.40    4.20
  -2  13   0   36.40    4.40
  -2  13   0   41.10    4.10
  -3 -13   1   74.99    6.70
   3 -13  -1   83.29    5.40
  -3  13   1   82.39    5.80
  -3  13   1   89.49    5.70
   4 -13  -2   16.00    2.50
  -4 -13   2    8.40    3.30
  -4  13   2   26.50    3.40
   4  13  -2   15.60    2.90
  -4  13   2   14.80    2.90
  -5 -13   3   40.50    5.40
  -5  13   3   49.10    4.50
  -5  13   3   55.49    4.50
   5  13  -3   42.40    4.20
  -6 -13   4   26.30    5.00
  -6  13   4   33.00    3.90
   6  13  -4   24.80    3.40
  -6  13   4   32.10    3.60
  -7 -13   5   32.80    5.90
  -7  13   5   48.80    4.50
  -7  13   5   38.70    4.20
   7  13  -5   44.40    4.20
  -8 -13   6   64.49    7.90
   8  13  -6   66.09    4.90
  -8  13   6   65.59    5.00
  -8  13   6   60.69    6.10
  -9 -13   7    1.80    5.20
   9  13  -7    4.10    2.40
 -10 -13   8    0.20    5.60
  10  13  -8    1.90    2.40
 -11 -13   9    7.30    5.80
  11  13  -9   10.00    2.50
  -7 -14   9    2.70    5.00
   7 -14  -9   -3.20    3.40
   7  14  -9   -0.80    2.90
  -6 -14   8   41.70    7.50
   6  14  -8   49.40    5.10
   5 -14  -7    1.00    3.20
  -5 -14   7   -6.00    5.00
  -5  14   7    2.10    2.50
   5  14  -7    1.10    2.70
  -5  14   7    0.20    2.70
   4 -14  -6    3.30    3.10
  -4 -14   6   -2.80    4.30
   4  14  -6   -1.80    2.30
  -4  14   6   -2.20    2.80
  -4  14   6    4.50    2.80
  -3 -14   5    9.50    4.60
   3 -14  -5   15.20    3.90
  -3  14   5   16.00    3.40
   3  14  -5   14.20    2.90
  -3  14   5    9.80    3.00
   2 -14  -4   84.59    6.50
  -2 -14   4   73.09    7.00
  -2  14   4   86.89    5.80
  -2  14   4   78.99    5.70
   2  14  -4   81.99    5.40
  -1 -14   3   48.00    5.50
   1 -14  -3   51.99    5.10
  -1  14   3   49.70    4.70
  -1  14   3   52.79    4.60
   1  14  -3   51.59    4.30
   0 -14   2   76.39    6.00
   0 -14  -2   73.09    5.00
   0 -14  -2   75.79    5.90
   0  14  -2   87.99    5.40
   0  14   2   80.09    5.60
  -1 -14  -1   65.69    5.10
   1 -14   1   64.79    5.50
  -1  14  -1   67.69    5.00
  -1  14  -1   61.39    5.30
   1  14   1   65.69    5.10
  -2 -14   0  101.19    6.80
   2 -14   0  106.69    6.50
   2  14   0  105.99    6.60
  -2  14   0   95.69    6.70
  -2  14   0   98.79    6.40
  -3 -14   1   17.50    3.80
   3 -14  -1   23.20    3.20
  -3  14   1   17.40    3.20
  -3  14   1   26.40    3.50
   3  14  -1   21.40    3.20
  -4 -14   2    1.80    3.30
   4 -14  -2    3.60    2.30
   4  14  -2    5.50    2.50
  -4  14   2    2.50    2.60
  -4  14   2    7.70    2.60
  -5 -14   3   33.30    5.20
  -5  14   3   42.90    4.40
   5  14  -3   31.60    4.40
  -5  14   3   38.90    4.30
  -6 -14   4   50.09    6.60
  -6  14   4   60.49    5.30
  -6  14   4   60.99    5.10
  -7 -14   5   -3.70    4.00
  -7  14   5    9.60    4.90
  -7  14   5    2.30    2.70
   7  14  -5    2.60    2.80
  -8 -14   6   87.19    8.90
   8  14  -6   80.49    5.70
  -8  14   6   83.29    5.90
  -8  14   6   78.79    5.60
  -9 -14   7   -4.20    5.00
   9  14  -7    0.90    2.40
 -10 -14   8    5.60    5.70
  10  14  -8    8.30    2.80
  10  14  -8    3.30    2.50
 -11 -14   9    1.60    5.60
  11  14  -9    2.60    2.60
  -7 -15   9   -1.40    5.10
   7  15  -9    2.60    3.00
  -6 -15   8   16.30    6.30
   6 -15  -8   18.60    4.40
   6  15  -8   26.40    4.10
  -6  15   8   36.40    3.90
   5 -15  -7    4.20    3.80
  -5 -15   7   -4.60    5.00
  -5  15   7    4.10    3.00
   5  15  -7    0.80    2.80
  -5  15   7    0.30    2.70
  -4 -15   6   -8.40    4.10
   4 -15  -6   -0.30    3.20
   4  15  -6    1.90    2.60
  -4  15   6    0.50    2.80
  -4  15   6   -0.90    2.60
   3 -15  -5    1.30    3.30
  -3 -15   5   -6.40    3.80
   3  15  -5    3.60    2.70
  -3  15   5    6.00    3.20
  -3  15   5    0.70    3.00
  -2 -15   4   25.90    5.20
   2 -15  -4   28.60    4.30
  -2  15   4   37.60    4.40
  -2  15   4   36.40    4.40
   2  15  -4   40.60    4.10
  -1 -15   3   -5.70    3.40
   1 -15  -3   -3.90    2.60
   1  15  -3   -1.80    2.30
  -1  15   3    0.00    2.60
  -1  15   3    1.20    2.40
   0 -15  -2   71.69    6.20
   0 -15  -2   75.99    5.20
   0 -15   2   83.59    6.60
   0  15  -2   76.79    5.50
   0  15   2   79.09    5.80
   1 -15   1    4.90    3.20
  -1 -15  -1    4.00    2.70
   1  15   1    2.50    2.60
  -1  15  -1   -1.00    2.80
  -1  15  -1    6.90    2.90
  -2 -15   0   39.90    5.40
   2 -15   0   51.69    4.80
  -2  15   0   47.70    4.90
   2  15   0   57.59    4.90
  -2  15   0   43.00    4.60
   3 -15  -1    1.20    2.60
  -3 -15   1    0.30    3.10
  -3  15   1    2.80    2.50
   3  15  -1    3.00    2.70
  -3  15   1   -2.20    2.60
  -4 -15   2   -5.90    3.20
   4 -15  -2   -4.70    2.20
  -4  15   2   -3.30    2.40
   4  15  -2   -0.10    2.50
  -4  15   2    0.30    2.60
  -5 -15   3    8.70    4.60
  -5  15   3   14.40    3.40
  -5  15   3   16.10    3.40
   5  15  -3   11.10    3.10
  -6 -15   4    1.40    4.30
   6  15  -4    6.40    2.90
  -6  15   4    9.50    3.30
  -6  15   4   11.60    3.40
  -7 -15   5    1.70    4.50
  -7  15   5    9.70    3.20
   7  15  -5    9.60    2.80
  -7  15   5   12.90    3.40
  -8 -15   6   35.10    6.60
  -8  15   6   54.79    4.60
   8  15  -6   43.20    4.60
  -9 -15   7   -1.10    5.20
  -9  15   7    0.90    2.80
   9  15  -7    2.10    2.70
 -10 -15   8   12.50    6.30
  10  15  -8   14.20    2.90
  10  15  -8   12.00    3.00
  -7 -16   9    5.30    5.80
   7  16  -9    5.80    3.40
  -6 -16   8   12.40    6.40
   6 -16  -8   16.00    4.60
  -6  16   8   16.60    4.50
   6  16  -8   18.00    3.80
   5 -16  -7   -2.00    3.50
  -5 -16   7   -8.80    4.90
  -5  16   7    5.20    2.90
   5  16  -7    3.90    3.00
  -5  16   7    0.90    2.80
  -4 -16   6   -4.00    5.10
   4 -16  -6   -1.40    3.50
  -4  16   6    6.50    3.20
  -4  16   6    3.90    3.00
   4  16  -6   -0.90    2.70
   3 -16  -5   -1.60    3.30
  -3 -16   5   -6.40    4.00
  -3  16   5    2.10    3.10
   3  16  -5    3.60    2.80
  -3  16   5    4.10    3.00
   2 -16  -4   -2.70    3.10
  -2  16   4    1.70    3.00
   2  16  -4    3.60    2.70
  -2  16   4   -1.00    2.60
  -1 -16   3   -5.70    3.40
   1 -16  -3    0.00    3.30
  -1  16   3    3.70    2.80
  -1  16   3    0.20    2.90
   1  16  -3    3.90    2.60
   0 -16   2   76.89    6.70
   0 -16  -2   80.29    5.40
   0  16  -2   71.09    6.00
   0  16   2   77.09    5.70
   0  16   2   73.29    5.90
   0  16  -2   73.49    5.60
  -1 -16  -1   55.39    5.00
   1 -16   1   42.70    5.00
  -1  16  -1   43.20    4.80
  -1  16  -1   45.90    5.10
   1  16   1   47.90    4.90
  -2 -16   0  100.89    7.20
   2 -16   0   96.39    6.70
  -2  16   0  102.59    7.20
  -2  16   0  104.29    6.90
   2  16   0  111.69    6.90
  -3 -16   1   12.00    3.90
   3 -16  -1   17.60    3.40
  -3  16   1   18.60    3.40
  -3  16   1   14.20    3.40
   3  16  -1   17.60    3.40
  -4 -16   2   13.10    4.40
   4 -16  -2   19.80    3.00
  -4  16   2   29.20    3.90
  -4  16   2   24.50    3.90
   4  16  -2   29.50    3.80
  -5 -16   3   -7.20    3.90
   5  16  -3   -0.70    2.80
  -5  16   3    1.20    2.90
  -5  16   3    0.10    3.00
  -6 -16   4    2.20    4.60
  -6  16   4    5.10    3.20
   6  16  -4    5.70    2.90
  -6  16   4    8.10    3.30
  -7 -16   5    1.10    4.50
   7  16  -5    1.10    2.90
  -7  16   5   -2.00    2.90
  -7  16   5    2.70    3.10
  -8 -16   6    8.90    5.50
  -8  16   6   15.40    3.40
   8  16  -6   19.50    3.50
  -8  16   6   17.20    3.60
  -9 -16   7   -0.70    5.40
  -9  16   7    2.60    2.90
   9  16  -7    0.10    2.70
  -9  16   7    2.70    2.80
 -10 -16   8   14.60    6.70
  10  16  -8   16.30    3.20
  10  16  -8   13.70    3.40
  -6 -17   8   -2.70    5.60
   6  17  -8    1.70    3.30
  -6  17   8    5.20    2.90
  -6  17   8    1.70    2.90
   5 -17  -7    2.00    4.00
  -5 -17   7  -10.90    4.70
  -5  17   7    6.00    3.00
  -5  17   7   -2.30    2.80
   5  17  -7    0.60    3.00
  -4 -17   6   -1.60    5.30
   4 -17  -6    6.90    3.70
  -4  17   6   10.30    3.30
  -4  17   6   11.70    3.50
   4  17  -6   10.80    3.20
  -3 -17   5   -5.60    4.50
   3 -17  -5    0.30    3.30
  -3  17   5    3.70    3.20
  -3  17   5    2.00    3.10
   3  17  -5    5.00    2.90
  -2 -17   4   -4.40    4.00
   2 -17  -4    0.40    1.20
   2  17  -4    5.80    3.00
  -2  17   4    5.30    3.20
  -2  17   4    0.60    3.30
  -1 -17   3   -0.40    3.80
  -1  17   3    6.10    3.40
  -1  17   3    7.60    3.10
   1  17  -3    5.70    2.90
   0 -17  -2   60.79    5.10
   0 -17   2   54.29    6.30
   0  17  -2   72.99    5.50
   0  17   2   64.39    5.70
   0  17   2   67.99    5.50
   0  17  -2   72.79    6.10
   1 -17   1  127.69    8.40
  -1 -17  -1  135.29    8.10
   1  17   1  136.79    8.10
  -1  17  -1  114.29    7.80
  -1  17  -1  121.39    8.20
  -2 -17   0   -5.30    3.20
   2 -17   0    0.10    3.10
   2  17   0    3.80    3.10
  -2  17   0   -1.80    2.80
  -2  17   0   -3.70    2.90
  -3 -17   1   -0.50    3.50
   3 -17  -1    4.40    3.10
  -3  17   1    5.70    3.10
   3  17  -1    9.60    3.20
  -3  17   1    7.10    3.10
   4 -17  -2    2.70    2.50
   4  17  -2    1.60    3.00
  -4  17   2   -1.50    2.80
  -4  17   2   -1.40    3.30
  -5 -17   3   -7.40    3.80
  -5  17   3   -3.90    3.00
  -5  17   3   -4.90    3.20
   5  17  -3    1.80    2.70
  -6 -17   4   -3.10    4.10
  -6  17   4    1.60    3.00
  -6  17   4   -1.50    3.10
   6  17  -4    0.90    2.80
  -7 -17   5   -3.70    4.30
  -7  17   5    1.10    3.10
  -7  17   5    2.60    3.10
   7  17  -5    1.10    2.90
  -8 -17   6   22.70    6.80
   8  17  -6   30.20    4.20
  -8  17   6   36.10    4.30
  -8  17   6   40.20    4.90
  -9 -17   7    5.50    6.00
   9  17  -7    8.00    3.20
  -9  17   7    7.60    3.00
   9  17  -7    3.60    2.90
  -9  17   7    9.10    3.50
 -10 -17   8    7.50    6.20
  10  17  -8    8.60    3.00
  10  17  -8   11.00    3.40
  -6 -18   8    3.30    5.70
   6  18  -8    6.30    3.30
  -6  18   8    4.70    3.40
  -6  18   8    3.30    3.00
  -5 -18   7   -4.40    5.30
  -5  18   7   -1.70    3.30
  -5  18   7   -3.50    2.80
   5  18  -7   -1.80    3.10
  -4 -18   6   -6.10    5.10
   4 -18  -6   -4.30    3.40
  -4  18   6    4.20    3.30
  -4  18   6    4.60    3.20
   4  18  -6    1.40    2.90
  -3 -18   5    5.20    5.50
   3 -18  -5    6.00    5.60
  -3  18   5    9.90    3.70
  -3  18   5   16.10    3.80
   3  18  -5   10.20    3.30
  -2 -18   4   -4.90    4.60
  -2  18   4    7.40    3.40
  -2  18   4    7.20    3.50
   2  18  -4    7.40    3.10
  -1 -18   3   -9.90    4.10
   1  18  -3    5.20    3.10
  -1  18   3    3.60    3.70
  -1  18   3    4.80    3.40
   1  18  -3    4.60    3.30
   0 -18  -2   13.50    3.20
   0 -18   2    6.30    4.80
   0  18  -2    9.60    3.30
   0  18   2   11.70    3.70
   0  18  -2   13.60    3.40
   0  18   2    8.50    3.00
   1 -18   1  306.47   16.50
  -1 -18  -1  347.87   17.40
   1  18   1  310.87   16.20
  -1  18  -1  310.47   16.30
  -1  18  -1  315.37   16.20
   1  18   1  322.17   16.00
   2 -18   0    2.60    3.50
  -2 -18   0   -2.40    3.30
   2  18   0    2.80    3.20
  -2  18   0   -3.70    3.10
  -2  18   0    0.60    3.50
   3 -18  -1    3.90    3.50
  -3 -18   1   -5.10    3.80
   3  18  -1    1.10    3.00
  -3  18   1    3.20    3.10
  -3  18   1    0.70    3.20
   4 -18  -2    0.70    2.50
  -4 -18   2   -3.60    4.00
  -4  18   2    4.50    3.30
   4  18  -2   -0.70    2.80
  -4  18   2   -4.30    3.20
  -5 -18   3   17.20    5.40
   5  18  -3   24.00    4.00
  -5  18   3   30.80    4.50
  -5  18   3   35.50    4.60
  -6 -18   4   -4.90    4.30
   6  18  -4    2.50    3.00
  -6  18   4    3.10    3.20
  -6  18   4    4.10    3.30
  -7 -18   5   -8.30    4.60
  -7  18   5    2.20    3.30
  -7  18   5    5.60    3.30
   7  18  -5    0.20    3.10
  -8 -18   6    8.80    5.70
   8  18  -6   11.70    3.10
  -8  18   6   15.40    3.70
   8  18  -6   16.20    3.50
  -8  18   6   16.50    3.90
  -9 -18   7    8.80    6.50
   9  18  -7   13.50    3.40
  -9  18   7   19.00    3.50
  -9  18   7   20.80    4.00
   9  18  -7   20.80    3.80
 -10 -18   8   -3.90    5.70
  10  18  -8    7.60    3.10
  10  18  -8    3.80    3.20
  -6 -19   8   -2.40    5.10
  -6  19   8   -1.20    3.20
  -6  19   8    6.10    3.20
   6  19  -8   11.90    5.10
  -5 -19   7    2.60    5.70
  -5  19   7    5.40    3.50
   5  19  -7   11.60    3.60
  -5  19   7   12.80    3.60
  -4 -19   6  -11.60    4.50
   4 -19  -6   -0.40    4.80
   4  19  -6    1.80    3.10
  -4  19   6   -6.90    3.00
  -4  19   6    2.90    3.20
  -3 -19   5   17.50    6.20
  -3  19   5   25.20    4.40
   3  19  -5   18.80    3.70
  -3  19   5   25.90    4.50
  -2 -19   4    4.40    5.20
   2  19  -4    7.90    3.60
  -2  19   4    9.40    3.70
   2  19  -4   13.40    3.50
  -2  19   4    9.60    3.40
  -1  19   3   -1.70    3.40
   1  19  -3   -0.90    2.70
   1  19  -3   -2.70    3.00
  -1  19   3    1.90    3.20
   0 -19  -2    5.40    2.90
   0 -19   2   -1.00    3.70
   0  19  -2    5.60    3.30
   0  19  -2    5.80    2.90
   0  19   2    4.50    3.30
   0  19   2   -1.00    2.50
  -1 -19  -1  349.17   17.00
   1 -19   1  337.47   17.40
   1  19   1  319.27   16.80
  -1  19  -1  321.27   17.10
  -2 -19   0   -5.10    3.50
   2 -19   0   -2.80    3.20
  -2  19   0   -1.80    3.20
   2  19   0   -2.80    2.90
   2  19   0   -1.30    0.80
   3 -19  -1   -5.40    2.60
  -3 -19   1   -7.70    4.10
  -3  19   1    1.20    2.80
  -3  19   1    0.50    3.20
   3  19  -1   -5.40    2.80
  -4 -19   2   -8.80    3.60
   4 -19  -2   -3.60    2.40
  -4  19   2    1.20    3.10
   4  19  -2   -2.50    3.00
  -4  19   2   -7.10    3.30
  -5 -19   3  104.59    8.90
   5  19  -3   99.09    7.10
  -5  19   3  103.29    7.50
  -5  19   3   89.69    7.20
  -6 -19   4   -1.90    4.40
   6  19  -4    1.90    3.20
  -6  19   4    0.70    3.30
  -6  19   4    1.70    3.40
  -7 -19   5    4.80    5.40
  -7  19   5   15.10    3.70
   7  19  -5    9.10    3.60
  -7  19   5   12.20    3.80
  -8 -19   6   -2.90    5.20
   8  19  -6    3.90    3.30
  -8  19   6   -0.50    3.30
   8  19  -6   -0.10    2.70
  -8  19   6    1.80    3.40
  -9 -19   7   10.70    6.70
   9  19  -7    9.80    3.20
  -9  19   7   21.50    3.90
   9  19  -7   13.90    3.80
  -9  19   7   28.90    4.30
  -5 -20   7    1.40    5.80
   5  20  -7    9.20    4.10
  -5  20   7    6.80    3.60
   5  20  -7   19.10    4.00
  -5  20   7   11.30    3.60
  -4 -20   6   -4.20    5.10
  -4  20   6    5.50    3.20
   4  20  -6    4.30    3.80
  -4  20   6   -0.50    3.40
  -3 -20   5   11.70    5.90
  -3  20   5   24.40    4.60
   3  20  -5   19.40    4.10
   3  20  -5   24.20    4.70
  -2 -20   4   -3.40    5.00
  -2  20   4   -3.10    3.30
  -2  20   4    2.50    1.10
   2  20  -4   -1.80    3.30
   2  20  -4    0.30    3.20
  -1 -20   3   -7.90    3.60
  -1  20   3    2.60    1.30
  -1  20   3    6.30    3.40
   1  20  -3    3.90    3.10
   1  20  -3    1.00    3.20
   0 -20  -2   19.00    3.60
   0 -20   2   19.60    5.10
   0  20  -2   21.20    4.50
   0  20  -2   20.20    3.70
   0  20   2   28.00    4.50
  -1 -20  -1  176.88   10.60
   1 -20   1  207.38   13.20
   1  20   1  181.98   10.70
  -1  20  -1  172.98   10.80
  -2 -20   0    2.60    3.80
   2 -20   0   -2.00    3.20
  -2  20   0    3.50    3.40
   2  20   0    0.20    3.30
   2  20   0   -2.00    1.20
  -3 -20   1    5.60    4.20
   3 -20  -1    7.60    3.50
  -3  20   1    8.90    2.60
   3  20  -1    8.50    3.00
  -3  20   1   11.60    4.10
   3  20  -1    9.10    3.70
  -4 -20   2    0.70    4.40
   4 -20  -2    8.50    3.20
   4  20  -2    9.70    3.90
  -4  20   2   10.00    3.80
  -4  20   2    8.10    2.50
  -5 -20   3  109.59    9.20
   5  20  -3   97.99    7.50
  -5  20   3  114.69    7.90
  -6 -20   4    8.80    5.10
   6  20  -4    7.80    3.30
  -6  20   4   10.30    3.90
  -6  20   4   11.10    3.30
   6  20  -4   11.40    3.60
  -7 -20   5    9.20    5.60
   7  20  -5    9.80    3.50
  -7  20   5   19.90    4.10
   7  20  -5   15.00    4.00
  -7  20   5   12.60    4.00
  -8 -20   6   -9.00    5.20
   8  20  -6    2.00    3.50
  -8  20   6    0.10    3.30
   8  20  -6   -3.30    3.30
  -8  20   6   -0.50    3.40
  -9 -20   7    4.90    6.40
  -9  20   7   15.90    3.90
   9  20  -7    4.90    3.70
   9  20  -7    1.90    3.60
  -9  20   7    9.40    3.50
  -5 -21   7   -1.60    5.80
   5  21  -7    0.80    3.60
  -5  21   7    0.10    3.70
   5  21  -7    8.00    3.70
  -4 -21   6   -1.50    5.70
  -4  21   6    5.60    3.70
   4  21  -6    4.00    3.80
   4  21  -6    6.20    3.40
  -3 -21   5   15.40    6.20
  -3  21   5   16.70    4.30
   3  21  -5   17.90    4.10
   3  21  -5   16.80    4.30
  -2 -21   4   -3.50    5.00
   2  21  -4    2.90    3.50
   2  21  -4   -1.60    3.00
  -2  21   4   -3.50    3.40
  -1 -21   3   -5.10    4.20
  -1  21   3    2.40    3.40
   1  21  -3   -1.00    3.70
   1  21  -3   -0.60    3.30
   0 -21   2    5.20    4.20
   0  21  -2    4.20    3.60
   0  21   2    5.80    3.70
  -1 -21  -1    7.30    4.00
   1 -21   1   10.40    4.40
  -1  21  -1   15.40    4.10
   1  21   1    8.60    3.60
   2 -21   0   -1.30    3.70
  -2 -21   0    0.10    4.00
  -2  21   0    0.20    3.50
   2  21   0    4.20    3.80
  -3 -21   1   -5.70    4.00
   3  21  -1   -4.10    3.30
  -3  21   1   -1.50    3.40
   3  21  -1    1.70    3.70
   4 -21  -2   -0.40    3.40
  -4 -21   2   -3.10    4.20
   4  21  -2   -0.20    3.90
  -4  21   2    4.80    3.70
   4  21  -2    2.80    3.80
  -5 -21   3   20.30    5.80
   5  21  -3   28.90    4.60
  -5  21   3   23.60    4.60
  -6 -21   4   13.40    5.80
   6  21  -4   23.80    4.60
   6  21  -4   11.10    4.60
  -6  21   4   13.60    4.40
  -7 -21   5   -0.60    5.30
  -7  21   5    4.50    3.60
   7  21  -5   -0.10    3.30
   7  21  -5   -0.80    2.90
  -8 -21   6    1.50    6.00
   8  21  -6    5.70    3.30
  -8  21   6    3.80    2.30
  -8  21   6    7.00    3.80
   8  21  -6    6.10    3.90
  -4 -22   6    6.70    6.40
  -4  22   6   11.00    6.10
   4  22  -6   11.20    4.80
   4  22  -6   16.60    4.50
  -4  22   6   15.70    4.30
  -3 -22   5    0.20    5.30
  -3  22   5   -0.60    3.40
  -3  22   5   10.10    4.40
   3  22  -5    0.00    3.30
   3  22  -5    6.70    4.00
  -2 -22   4    7.20    5.50
   2  22  -4   15.50    3.90
  -2  22   4   19.50    4.30
  -2  22   4   17.40    4.20
   2  22  -4   14.40    4.10
  -1 -22   3   -6.00    4.90
  -1  22   3   -4.40    3.60
   1  22  -3   -2.00    3.70
  -1  22   3   -2.30    3.20
   1  22  -3    3.60    3.40
   0 -22   2    6.10    5.10
   0 -22  -2    4.70    3.40
   0  22  -2    6.20    3.80
   0  22   2    7.00    4.00
   0  22   2    9.90    3.30
   0  22  -2    9.60    3.70
   1 -22   1   -3.50    3.70
  -1 -22  -1   -1.40    3.40
  -1  22  -1    2.10    3.80
   1  22   1    0.20    3.70
  -1  22  -1    0.10    0.90
  -2 -22   0   -3.60    3.90
  -2  22   0   -0.30    3.40
   2  22   0   -2.00    3.60
   3 -22  -1   -1.40    3.50
  -3 -22   1    0.00    4.30
  -3  22   1    1.40    3.60
  -3  22   1    7.30    3.60
   3  22  -1   -0.10    2.80
   3  22  -1    6.60    3.80
   4 -22  -2   17.20    3.90
  -4 -22   2   17.70    5.80
  -4  22   2   28.70    4.90
   4  22  -2   19.50    4.20
  -4  22   2   25.20    4.70
   4  22  -2   20.90    4.90
  -5 -22   3    1.70    5.20
  -5  22   3   10.00    3.90
   5  22  -3    0.70    3.30
  -5  22   3    7.90    4.20
   5  22  -3    5.00    3.60
  -6 -22   4   15.60    6.00
   6  22  -4   14.60    3.70
  -6  22   4   18.10    4.30
   6  22  -4   21.50    4.40
  -6  22   4   23.20    4.80
  -7 -22   5   -6.60    5.60
  -7  22   5   -0.20    3.70
  -7  22   5    3.00    3.90
   7  22  -5    0.10    3.30
   7  22  -5    0.10    2.90
  -8 -22   6    0.80    6.20
  -8  22   6   12.10    5.60
   8  22  -6    0.50    3.50
   8  22  -6    5.40    3.60
  -8  22   6    8.20    4.00
  -4 -23   6    4.10    6.50
  -4  23   6   12.20    4.10
   4  23  -6   10.20    5.00
  -3 -23   5   -1.70    5.80
  -3  23   5   -1.80    3.90
   3  23  -5   -2.70    3.80
  -2 -23   4   18.90    6.00
   2  23  -4   18.40    4.80
  -2  23   4   22.20    4.80
  -1 -23   3  -10.70    4.50
  -1  23   3    1.80    4.00
  -1  23   3   -1.60    6.10
   1  23  -3   -0.40    4.10
   1  23  -3   -3.80    3.70
   0 -23   2    4.50    4.70
   0 -23  -2    8.40    3.50
   0  23   2    3.80    4.10
   0  23  -2    7.80    4.50
   0  23  -2    9.30    4.20
   0  23   2    5.80    3.40
  -1 -23  -1   -1.50    3.50
   1 -23   1   -2.70    4.20
  -1  23  -1   -1.20    3.80
  -1  23  -1    2.30    3.40
   1  23   1   -1.20    3.80
   2 -23   0   12.30    4.60
  -2 -23   0    9.50    4.50
  -2  23   0   17.00    4.20
   2  23   0    8.10    3.30
   2  23   0   13.60    4.30
  -3 -23   1   -0.50    4.50
   3 -23  -1    3.70    3.80
   3  23  -1   -0.90    3.90
  -3  23   1    5.80    3.80
   3  23  -1    0.10    3.00
  -3  23   1    9.20    4.00
   4 -23  -2   49.20    5.20
  -4 -23   2   46.40    7.50
  -4  23   2   46.40    6.10
  -4  23   2   57.39    8.30
   4  23  -2   46.70    6.10
   4  23  -2   35.60    4.90
  -5 -23   3   -1.30    4.90
   5  23  -3   -6.80    2.90
   5  23  -3   -1.30    3.60
  -5  23   3   -1.90    4.90
  -5  23   3    3.00    4.40
  -6 -23   4    9.00    6.20
  -6  23   4   15.20    5.40
   6  23  -4   18.10    4.50
  -6  23   4   16.30    4.70
  -7 -23   5   -1.10    6.10
  -7  23   5   -0.10    3.80
   7  23  -5   -3.30    3.70
  -7  23   5    4.80    4.30
  -3 -24   5    0.40    5.60
  -3  24   5    3.20    4.20
   3  24  -5    1.50    4.30
  -2 -24   4   10.40    5.60
  -2  24   4    9.50    4.50
   2  24  -4   10.60    5.00
  -1 -24   3   -3.70    4.70
  -1  24   3   -0.70    3.70
   1  24  -3    1.90    4.30
   0 -24  -2    6.80    3.50
   0 -24   2    0.90    5.40
   0  24   2    5.50    4.10
   0  24  -2   10.30    6.30
  -1 -24  -1    6.00    4.80
   1 -24   1   -8.70    4.30
  -1  24  -1   -3.60    4.60
   1  24   1   -3.40    3.40
   2 -24   0   -5.50    4.00
  -2 -24   0   -3.00    4.20
  -2  24   0    0.20    3.80
   2  24   0   -4.50    4.40
  -3 -24   1    6.90    5.20
   3 -24  -1    6.10    4.40
  -3  24   1    6.50    4.20
   3  24  -1    9.00    6.90
  -4 -24   2    3.50    5.60
   4 -24  -2    7.70    3.20
  -4  24   2    7.60    4.30
  -5 -24   3   -3.90    5.20
  -5  24   3    1.60    3.90
  -6 -24   4   -0.90    6.00
  -6  24   4    5.60    4.10
  -7 -24   5   -7.70    5.50
   7  24  -5    1.00    4.20
  -7  24   5   -3.80    4.00
  -2 -25   4   -2.90    5.90
   2  25  -4   -4.10    3.70
  -2  25   4    1.00    4.00
  -1 -25   3    0.60    5.50
   1  25  -3    3.60    4.60
  -1  25   3    1.40    3.90
   0 -25  -2   10.90    3.80
   0 -25   2    3.80    5.00
   0  25   2    8.30    4.10
   0  25  -2    1.60    4.60
  -1 -25  -1   20.00    4.60
   1 -25   1   15.80    5.40
   1  25   1   15.10    4.70
  -1  25  -1   17.50    4.80
   2 -25   0   -2.70    4.00
  -2 -25   0   -2.40    3.90
  -2  25   0   -0.50    4.10
   2  25   0    3.30    4.10
  -3 -25   1   14.70    5.40
   3 -25  -1   18.90    4.70
  -3  25   1   15.40    4.80
   3  25  -1   19.10    5.30
   4 -25  -2    9.60    3.40
  -4 -25   2   -3.50    5.20
   4  25  -2    3.20    4.20
  -4  25   2    9.20    4.70
  -5 -25   3    3.00    5.90
  -5  25   3    3.00    4.10
   5  25  -3    8.40    4.70
  -6 -25   4   -7.50    5.90
  -6  25   4    2.00    3.90
   6  25  -4    1.00    4.20
  -1 -26   3   11.40    5.70
  -1  26   3    8.80    4.70
   1  26  -3   12.70    4.90
   0 -26  -2   12.00    4.00
   0 -26   2   -4.10    5.00
   0  26  -2   -1.30    4.10
   0  26   2    4.80    4.40
   1 -26   1   16.60    5.50
  -1 -26  -1   25.10    4.70
   1  26   1   23.60    5.40
  -1  26  -1   20.20    5.00
  -2 -26   0    0.70    4.20
   2 -26   0   -0.90    4.20
  -2  26   0    0.70    3.90
   2  26   0    2.60    4.10
   3 -26  -1    3.50    3.50
  -3 -26   1    6.10    5.00
   3  26  -1    5.60    4.60
  -3  26   1    1.80    4.30
  -4 -26   2   -4.30    5.30
   4 -26  -2    4.50    3.20
   4  26  -2   -0.20    4.00
  -4  26   2   -1.10    4.30
  -5 -26   3   19.80    6.40
   5  26  -3   18.70    5.40
  -5  26   3   22.80    5.30
   0 -27  -2   10.40    4.00
   0 -27   2   -4.90    4.50
   0  27  -2   -1.20    4.60
   0  27   2    8.80    4.90
  -1 -27  -1   32.40    5.50
   1 -27   1   20.60    5.50
   1  27   1   18.30    5.30
  -1  27  -1   19.90    5.60
   2 -27   0    4.70    4.10
  -2 -27   0    0.00    4.40
   2  27   0   -0.80    4.10
  -2  27   0    2.70    4.50
  -3 -27   1   20.20    5.70
   3 -27  -1   21.00    4.80
  -3  27   1   19.40    5.30
   3  27  -1   17.70    5.50
  -8   0  11    6.50    4.60
  -7   0  10   50.49    6.70
  -6   0   9   -0.10    3.60
  -5   0   8   88.39    7.10
   5   0  -8   78.79    4.90
  -4   0   7   -4.50    3.00
   4   0  -7    1.40    1.70
  -3   0   6   18.20    3.40
   2   0  -5    1.50    1.60
  -2   0   5   -2.60    2.50
  -1   0   4   -1.20    1.90
   1   0  -4    1.50    1.40
   0   0   3   -2.00    1.20
   0   0  -3   -1.00    1.50
   0   0   3   -1.20    1.80
  -1   0  -2 8388.76  427.26
   1   0   2 9999.00  423.46
   2   0   1    0.50    1.00
  -2   0  -1    0.30    1.00
  -3   0   0  579.34   25.90
   4   0  -1   -1.50    1.10
   4   0  -1   -0.20    1.30
  -4   0   1   -0.80    0.90
   5   0  -2 3879.51  190.18
  -5   0   2 4337.07  192.88
  -6   0   3    4.60    2.00
  -7   0   4   -2.00    2.20
  -8   0   5    0.00    2.60
  -9   0   6  462.15   22.40
 -10   0   7   -1.50    3.50
 -12   0   9    2.40    4.40
 -13   0  10    8.70    5.40
  -8  -1  11    6.60    4.60
  -8   1  11    6.30    4.20
  -7  -1  10   13.20    4.90
  -7   1  10   24.20    5.10
   6  -1  -9   -0.40    2.00
  -6   1   9   -1.70    3.30
   6   1  -9    1.90    1.90
   5  -1  -8   26.30    2.90
  -5  -1   8   18.70    4.80
  -5   1   8   34.70    4.80
   4  -1  -7   -0.30    1.70
  -4  -1   7   -3.70    3.20
  -4   1   7   -2.70    2.80
  -3  -1   6   -5.30    2.70
   3  -1  -6    0.00    1.60
   3   1  -6    2.40    2.80
  -3   1   6    1.30    2.50
  -2  -1   5   -1.70    2.70
   2   1  -5   -0.10    1.60
  -2   1   5    4.30    2.20
  -1  -1   4   33.30    3.50
   1  -1  -4   41.10    2.70
   1   1  -4   34.80    2.70
  -1   1   4   31.70    3.20
   0  -1   3  174.48    8.50
   0  -1  -3  167.48    8.20
   0   1  -3  172.08    8.10
   0   1   3  174.48    8.50
   0   1   3  161.08    8.10
  -1  -1  -2  827.22   36.20
   1  -1   2  796.52   36.20
   1   1   2  850.11   36.20
  -1   1  -2  769.62   36.20
  -2  -1  -1  155.38    7.50
   2  -1   1  161.78    7.50
   2   1   1  167.78    7.60
  -2   1  -1  153.68    7.50
  -3  -1   0    4.40    0.80
   3   1   0    5.20    1.10
  -4  -1   1  118.19    6.10
   4  -1  -1  115.49    5.70
  -4  -1   1  118.99    5.40
   4   1  -1  113.39    5.50
  -4   1   1  115.09    5.60
   4   1  -1  116.09    6.00
   5  -1  -2   27.60    2.30
   5  -1  -2   35.10    3.90
  -6  -1   3   62.49    4.60
  -6   1   3   64.89    4.40
  -7  -1   4   28.70    3.80
  -7   1   4   25.40    3.70
  -8   1   5   -2.00    2.40
  -9  -1   6  348.47   17.40
  -9   1   6  333.37   17.00
 -10  -1   7    1.30    4.10
 -10   1   7   -2.70    3.60
 -11  -1   8   77.69    7.30
 -11   1   8   74.79    7.00
 -12  -1   9   11.30    5.20
 -12   1   9    5.80    4.40
 -13  -1  10    1.20    5.20
 -13   1  10    3.80    5.00
  -8  -2  11    7.50    5.20
  -8   2  11   11.60    4.10
   7  -2 -10    3.60    3.30
  -7  -2  10    2.70    4.80
  -7   2  10    4.90    3.80
  -6  -2   9   -5.60    3.70
   6  -2  -9    1.80    2.30
  -6   2   9    5.90    3.70
  -5  -2   8   -2.60    4.10
   5  -2  -8   12.20    2.30
  -5   2   8    8.80    3.40
  -4  -2   7   -4.50    3.40
   4  -2  -7    2.20    2.00
  -4   2   7   -2.90    2.70
  -3  -2   6   -8.20    3.00
   3  -2  -6   -0.20    1.60
  -3   2   6    1.00    2.30
  -2  -2   5   -0.20    3.00
   2  -2  -5    4.60    1.80
   2   2  -5    2.90    1.70
  -2   2   5    5.40    2.20
   1  -2  -4    1.60    1.60
  -1  -2   4   -1.30    2.00
  -1   2   4    2.80    1.70
   1   2  -4   -1.70    1.20
   0  -2   3  705.73   31.80
   0  -2  -3  719.83   31.50
   0   2   3  702.53   31.40
   0   2  -3  666.33   31.40
   0   2   3  716.93   31.50
  -1  -2  -2   -4.60    1.50
   1   2   2   -3.40    1.80
  -2   2  -1   34.90    2.50
  -3  -2   0   44.80    2.60
   3  -2   0   50.49    2.80
   3   2   0   50.99    2.90
   3   2   0   44.60    2.70
  -3   2   0   48.10    2.80
  -4  -2   1   11.40    1.20
   4  -2  -1   14.70    1.70
  -4  -2   1    8.90    1.90
  -4   2   1   16.90    1.70
   4   2  -1    8.20    1.70
   4   2  -1   11.90    1.30
   5  -2  -2  193.98   10.00
  -5  -2   2  215.78   10.30
   5  -2  -2  207.38    9.60
  -6  -2   3   49.90    4.20
   6  -2  -3   48.10    2.90
  -7  -2   4   20.10    3.50
  -7   2   4   24.00    3.30
  -8  -2   5    2.40    2.80
  -8   2   5    0.50    2.60
  -9  -2   6  179.48   11.20
  -9   2   6  225.28   14.00
 -10  -2   7    2.70    4.20
 -10   2   7   -2.40    3.60
 -11  -2   8   18.40    5.20
 -11   2   8   19.90    4.60
 -12  -2   9   17.60    5.00
 -12   2   9   16.20    4.80
 -13  -2  10   -6.00    4.80
  -8  -3  11   12.80    5.60
   8  -3 -11    9.90    3.20
   7  -3 -10   -0.80    2.70
  -7  -3  10   -1.70    4.40
  -7   3  10    5.20    3.40
  -6  -3   9   -2.20    3.90
   6  -3  -9    5.70    2.50
  -6   3   9    2.50    3.20
  -5  -3   8   -0.70    4.20
   5  -3  -8    3.70    2.40
  -5   3   8    4.40    3.00
   4  -3  -7   12.80    2.30
  -4  -3   7    3.80    3.80
  -4   3   7    7.60    3.10
   3  -3  -6    0.40    1.80
  -3   3   6    0.20    2.20
  -2  -3   5   52.49    5.60
   2  -3  -5   75.19    4.20
  -2   3   5   74.19    4.50
   2   3  -5   62.09    4.00
   1  -3  -4    1.10    1.60
  -1  -3   4   -0.80    2.10
  -1   3   4   -0.20    3.00
  -1   3   4   -1.60    1.50
   0  -3   3   49.80    2.80
   0   3   3   48.80    2.90
   0   3  -3   47.70    3.10
  -1  -3  -2   82.69    4.60
   1   3   2   82.59    4.80
  -2  -3  -1  483.75   21.00
   2  -3   1  463.35   21.00
  -2   3  -1  441.86   21.00
   2   3   1  473.65   21.00
   3  -3   0   69.39    3.80
  -3  -3   0   66.19    3.90
  -3  -3   0   75.19    3.60
   3   3   0   60.99    3.70
   3   3   0   63.49    3.60
  -3   3   0   67.29    3.80
  -4  -3   1 1029.80   44.80
  -4  -3   1 1016.70   44.30
   4  -3  -1  992.10   44.50
  -4   3   1 1016.30   44.40
   4   3  -1  932.41   44.30
   5  -3  -2   96.99    5.00
   5  -3  -2   86.29    5.30
  -5  -3   2  101.19    5.80
  -5   3   2   97.89    4.90
  -5   3   2  106.39    4.90
  -6  -3   3  264.97   13.00
   6  -3  -3  257.97   12.10
  -7  -3   4   13.50    3.10
   7  -3  -4   16.90    1.90
   8  -3  -5   21.60    2.40
  -8  -3   5   18.50    3.90
  -9  -3   6   26.40    4.40
   9  -3  -6   29.00    2.80
  -9   3   6   35.20    4.30
 -11  -3   8   -1.30    4.00
 -12  -3   9   18.20    5.50
 -13  -3  10    1.70    5.30
   8  -4 -11    2.70    3.30
  -8  -4  11    6.60    5.50
  -8   4  11    9.80    3.80
  -7  -4  10   -1.70    4.40
   7  -4 -10    0.00    2.80
  -7   4  10    5.00    3.40
   6  -4  -9   17.90    3.40
  -6  -4   9    9.70    4.40
  -6   4   9   14.20    3.50
  -5  -4   8   -6.60    4.10
   5  -4  -8   -1.70    2.30
  -5   4   8   -1.90    2.70
   4  -4  -7   21.20    2.70
  -4  -4   7   12.60    4.10
  -4   4   7   10.40    2.90
  -3  -4   6   -2.10    2.90
   3  -4  -6    6.30    2.00
  -3   4   6    2.90    2.10
  -2  -4   5  115.79    8.70
   2  -4  -5  132.19    6.60
   2   4  -5  111.09    6.20
  -2   4   5  130.99    6.60
  -1  -4   4   -2.90    2.20
   1  -4  -4   -0.30    1.60
   1   4  -4   -2.50    1.40
  -1   4   4   -3.70    1.60
  -1   4   4    1.10    1.40
   0  -4   3   -2.40    2.10
   0   4  -3    1.30    1.30
   1  -4   2   53.39    3.20
   1  -4   2   60.09    3.90
  -1  -4  -2   48.90    3.60
  -1   4  -2   51.99    3.40
   1   4   2   44.50    3.60
  -2  -4  -1  941.61   41.30
   2  -4   1  907.91   41.30
   2   4   1  948.11   41.30
  -2   4  -1  896.01   41.30
   2   4   1  932.91   41.30
   3  -4   0   21.30    2.20
  -3  -4   0   18.80    2.40
  -3  -4   0   19.60    2.10
   3   4   0   16.80    2.10
  -3   4   0   22.30    2.20
   3   4   0   27.20    2.10
  -4  -4   1  444.26   20.70
   4  -4  -1  449.76   20.30
  -4  -4   1  464.15   20.10
   4   4  -1  425.36   20.10
  -4   4   1  451.05   20.30
   5  -4  -2   13.30    1.90
  -5  -4   2   13.30    2.60
  -5   4   2   11.50    1.60
  -5   4   2   16.30    1.90
   5   4  -2   12.50    1.50
   6  -4  -3  622.84   28.50
  -6  -4   3  644.04   29.40
   7  -4  -4    9.70    1.80
   8  -4  -5   38.60    3.10
  -8  -4   5   41.10    5.00
   9  -4  -6    6.10    1.90
  -9  -4   6    1.90    3.60
  10  -4  -7    4.70    2.10
 -10  -4   7    8.00    4.40
 -11  -4   8    2.30    4.60
 -12  -4   9   18.40    5.80
 -13  -4  10    0.10    5.20
  -8  -5  11    0.50    5.40
   8  -5 -11    1.90    3.20
  -8   5  11   13.20    3.90
  -7  -5  10   -0.60    4.30
   7  -5 -10   -0.50    3.00
  -7   5  10    2.40    2.90
   6  -5  -9   14.30    3.00
  -6  -5   9   15.80    5.60
  -6   5   9   16.00    3.30
  -5  -5   8   -4.40    4.10
   5  -5  -8    4.20    2.70
  -5   5   8    2.20    2.50
   4  -5  -7   12.30    2.70
  -4  -5   7    4.80    3.70
  -4   5   7    7.50    2.60
  -3  -5   6   15.50    3.90
   3  -5  -6   18.70    2.60
  -2  -5   5  344.37   16.30
   2  -5  -5  326.07   15.20
  -2   5   5  308.37   14.90
  -2   5   5  322.97   15.00
   1  -5  -4   41.00    3.40
  -1  -5   4   37.50    4.30
   1   5  -4   39.30    3.00
  -1   5   4   49.00    3.40
   0  -5  -3  199.08    9.60
   0  -5   3  206.88   10.10
   0   5  -3  194.88    9.40
   0   5   3  191.98    9.50
   1  -5   2   15.80    2.50
   1  -5   2   16.50    2.00
  -1  -5  -2   12.90    2.20
   1   5   2   12.20    2.00
  -1   5  -2   11.10    1.70
   2  -5   1  161.68    7.70
   2  -5   1  177.08    7.90
  -2  -5  -1  154.88    7.70
   2   5   1  143.19    7.60
   2   5   1  146.09    7.60
  -2   5  -1  159.48    7.80
   3  -5   0  342.47   15.20
  -3  -5   0  340.17   15.10
  -3  -5   0  333.37   15.40
   3   5   0  324.57   15.10
  -3   5   0  322.57   15.20
   3   5   0  312.97   15.30
  -4  -5   1   69.39    3.70
   4  -5  -1   69.49    4.10
  -4  -5   1   68.29    4.50
   4   5  -1   65.79    3.80
  -4   5   1   65.89    4.00
  -5  -5   2  340.37   15.70
   5  -5  -2  321.37   15.00
  -5   5   2  336.27   15.00
  -5   5   2  317.17   15.00
   5   5  -2  312.27   14.80
   6  -5  -3  901.61   39.80
  -6  -5   3  889.11   40.70
   6  -5  -3  910.51   40.30
  -6   5   3  863.51   39.70
  -6   5   3  875.91   39.60
   7  -5  -4   24.00    2.80
  -7  -5   4   22.50    3.70
  -8  -5   5   86.69    6.80
   8  -5  -5   91.49    5.20
  -9  -5   6   33.70    5.20
   9  -5  -6   37.70    3.30
  10  -5  -7    9.60    2.30
 -10  -5   7   12.20    4.70
 -11  -5   8   22.10    5.40
 -12  -5   9   20.40    6.10
 -13  -5  10    1.00    5.50
  -8  -6  11   -1.10    5.20
   8  -6 -11   -4.20    3.10
  -7  -6  10    0.90    5.00
   7  -6 -10   -1.80    3.20
  -7   6  10    2.30    3.20
   6  -6  -9   13.60    3.10
  -6  -6   9    7.00    5.10
   5  -6  -8   22.80    3.20
  -5  -6   8   11.00    5.30
   4  -6  -7   -3.80    2.30
  -4  -6   7   -4.50    4.20
   3  -6  -6   16.00    2.70
  -3  -6   6   10.10    3.80
   3   6  -6   15.30    2.20
  -2  -6   5  187.78    9.70
   2  -6  -5  175.98    8.60
   2   6  -5  158.68    8.10
  -2   6   5  167.58    8.30
  -2   6   5  136.59    8.20
   1  -6  -4   59.79    4.20
  -1  -6   4   61.39    5.10
  -1   6   4   56.09    4.10
   1   6  -4   57.19    4.00
   0  -6   3   49.30    4.20
   0  -6  -3   50.19    3.70
   0   6   3   48.70    3.60
   0   6  -3   56.09    4.00
  -1  -6  -2   13.60    2.10
   1  -6   2    4.30    1.20
   1  -6   2    4.70    2.10
  -1   6  -2    4.80    2.00
   1   6   2   11.20    2.00
   1   6   2    5.30    1.20
  -2  -6  -1   21.00    2.50
   2  -6   1   19.20    2.00
   2  -6   1   22.30    2.80
  -2   6  -1   10.00    2.20
   2   6   1   18.80    2.10
  -3  -6   0   19.70    2.10
   3  -6   0   20.70    2.20
  -3   6   0   16.80    2.40
   3   6   0   19.50    2.10
  -4  -6   1   25.70    3.10
  -4  -6   1   22.30    2.30
   4  -6  -1   21.40    2.50
  -4   6   1   35.40    3.30
   4   6  -1   21.80    2.30
   5  -6  -2  425.06   19.40
  -5  -6   2  441.86   20.10
  -5   6   2  400.86   19.70
   5   6  -2  411.56   19.10
  -5   6   2  430.66   19.40
  -6  -6   3  447.06   20.90
   6  -6  -3  432.46   20.00
   6  -6  -3  442.76   20.00
  -6   6   3  418.46   19.70
  -6   6   3  424.26   19.80
   6   6  -3  438.56   19.60
  -7  -6   4  110.29    7.40
   7  -6  -4  102.89    5.90
   8  -6  -5   18.80    2.40
  -8  -6   5   19.80    4.10
   9  -6  -6   48.60    3.90
 -10  -6   7    2.10    4.60
 -11  -6   8   27.90    5.60
 -12  -6   9   18.10    6.50
 -13  -6  10    0.60    6.00
  -8  -7  11   -6.30    5.40
   8  -7 -11   -5.70    3.20
   7  -7 -10   -1.90    3.10
  -7  -7  10   -5.30    4.30
   6  -7  -9    0.90    2.90
  -6  -7   9    1.40    4.80
  -5  -7   8   30.60    5.80
   5  -7  -8   41.40    4.30
  -4  -7   7   -6.10    3.80
   3  -7  -6   29.50    3.50
  -3  -7   6   14.50    3.80
   3   7  -6   23.20    2.60
  -3   7   6   23.70    2.70
   2  -7  -5   43.10    3.80
  -2  -7   5   40.30    5.10
  -2   7   5   41.60    3.20
  -2   7   5   39.10    3.60
   2   7  -5   34.60    3.30
   1  -7  -4   36.20    3.50
  -1  -7   4   30.50    4.10
   1   7  -4   28.70    3.10
  -1   7   4   29.80    3.20
   0  -7   3   -2.30    2.20
   0  -7  -3    1.30    2.00
   0   7   3   -0.70    1.80
   0   7  -3   -0.30    1.50
   1  -7   2  151.28    7.70
  -1  -7  -2  162.68    8.10
   1  -7   2  167.08    8.40
   1   7   2  155.88    7.90
  -1   7  -2  153.68    7.80
   2  -7   1    5.20    1.50
  -2  -7  -1    9.00    1.90
   2  -7   1    7.80    2.10
   2   7   1    7.30    1.70
   2   7   1    2.20    1.40
   3  -7   0  180.38    8.80
   3  -7   0  186.98    8.80
  -3  -7   0  176.78    9.10
  -3  -7   0  181.68    9.20
  -3   7   0  174.98    8.80
   3   7   0  176.38    8.70
   4  -7  -1   38.20    3.00
  -4  -7   1   31.30    3.50
  -4  -7   1   35.30    2.90
  -4   7   1   34.40    3.10
   4   7  -1   35.80    2.90
  -5  -7   2  494.15   23.00
   5  -7  -2  500.75   22.30
  -5   7   2  475.45   22.30
   5   7  -2  485.15   22.10
  -5   7   2  477.85   22.30
   6  -7  -3   43.90    3.60
  -6  -7   3   40.80    7.70
   6   7  -3   45.30    3.10
  -6   7   3   44.80    3.40
  -6   7   3   42.70    3.60
   7  -7  -4   80.69    4.80
  -7  -7   4   74.59    6.50
  -7   7   4   76.69    4.40
  -7   7   4   75.99    4.60
   8  -7  -5   -1.50    1.80
  -8  -7   5   -3.30    3.10
  -9  -7   6   39.10    5.70
   9  -7  -6   42.70    3.80
 -10  -7   7   -0.90    4.30
 -11  -7   8   30.00    6.00
 -12  -7   9   -1.80    5.50
 -13  -7  10    6.10    6.20
   7  -8 -10   -2.90    3.30
  -7  -8  10    0.80    4.90
  -6  -8   9   -4.30    4.60
   6  -8  -9    3.70    3.10
  -5  -8   8   10.50    4.90
   5  -8  -8   15.70    3.50
  -4  -8   7    6.70    4.20
   4  -8  -7   17.70    3.20
  -3  -8   6   30.70    4.90
   3  -8  -6   45.90    4.50
  -3   8   6   44.90    3.50
   3   8  -6   51.69    3.80
  -3   8   6   49.50    3.80
   2  -8  -5   14.20    2.80
  -2  -8   5   10.10    3.60
   2   8  -5    8.90    2.10
  -2   8   5    9.50    2.00
  -2   8   5   13.60    2.60
  -1  -8   4  148.69    8.90
   1  -8  -4  156.98    8.20
   1   8  -4  146.59    7.80
  -1   8   4  155.58    8.00
   0  -8  -3   29.20    3.50
   0  -8   3   27.50    4.00
   0   8   3   36.50    3.20
   0   8  -3   31.30    3.00
  -1  -8  -2   48.70    3.80
   1  -8   2   54.99    4.30
   1   8   2   48.30    3.60
  -1   8  -2   45.20    3.50
  -2  -8  -1    1.70    1.70
   2  -8   1    2.40    2.00
   2  -8   1    0.00    1.40
  -2  -8  -1   -3.80    1.60
   2   8   1    2.80    1.60
   2   8   1    0.20    1.30
  -2   8  -1   -1.20    1.50
  -3  -8   0   94.69    5.50
  -3  -8   0   90.19    5.40
   3  -8   0   92.59    5.20
   3  -8   0   94.39    5.20
   3   8   0   88.49    5.20
  -3   8   0   93.89    5.30
  -4  -8   1   -1.30    2.20
   4  -8  -1    1.80    1.50
   4   8  -1    1.00    1.60
  -4   8   1    5.90    1.90
  -5  -8   2   99.89    6.70
   5  -8  -2  105.39    5.80
  -5   8   2  101.59    5.90
   5   8  -2  110.49    5.60
  -5   8   2   91.49    5.80
  -6  -8   3    0.80    3.00
   6  -8  -3    6.50    1.90
  -6   8   3    6.90    2.10
   6   8  -3    8.50    1.80
  -6   8   3    3.20    2.20
  -7  -8   4   10.90    3.70
   7  -8  -4   12.50    2.30
  -7   8   4   14.70    2.40
  -7   8   4   17.00    2.30
  -8  -8   5    9.20    3.80
   8  -8  -5    9.70    2.20
  -9  -8   6   75.29    7.50
 -10  -8   7    1.20    4.30
 -11  -8   8   20.30    5.40
 -12  -8   9   -1.50    5.20
 -13  -8  10   13.90    7.20
  -7  -9  10    4.70    5.10
   7  -9 -10    4.90    3.30
  -6  -9   9   -8.80    4.40
   6  -9  -9   -2.20    3.10
   5  -9  -8    6.10    3.30
  -5  -9   8    1.70    4.70
   4  -9  -7   13.70    3.40
  -4  -9   7   14.90    4.50
   4   9  -7   20.40    2.80
  -3  -9   6   50.09    6.80
   3  -9  -6   51.49    4.70
  -3   9   6   50.89    4.00
  -3   9   6   47.40    4.20
   3   9  -6   55.09    4.10
  -2  -9   5    0.00    2.80
   2  -9  -5    5.40    2.50
  -2   9   5   -1.00    2.10
   2   9  -5    2.70    2.00
  -2   9   5    1.70    1.80
  -1  -9   4   40.10    5.20
   1  -9  -4   51.39    4.30
  -1   9   4   49.40    4.00
   1   9  -4   45.00    3.80
   0  -9   3   31.10    4.90
   0  -9  -3   33.90    3.80
   0   9  -3   34.10    3.20
   0   9   3   31.70    3.50
  -1  -9  -2   36.20    3.60
   1  -9   2   30.30    3.70
   1   9   2   33.50    3.30
  -1   9  -2   29.20    3.10
  -2  -9  -1    4.60    2.00
  -2  -9  -1   -0.20    1.80
   2  -9   1    2.60    2.20
  -2   9  -1    4.70    1.80
   2   9   1    8.30    2.00
   3  -9   0  343.47   16.20
  -3  -9   0  365.86   16.50
  -3  -9   0  341.47   16.30
   3  -9   0  337.27   16.20
  -3   9   0  347.27   16.30
   3   9   0  344.27   16.20
   4  -9  -1  481.65   21.60
   4  -9  -1  507.95   21.40
  -4  -9   1  466.95   22.10
  -4   9   1  449.56   21.70
  -4   9   1  452.15   21.60
   4   9  -1  442.86   21.40
  -5  -9   2  614.74   27.80
   5  -9  -2  593.14   27.00
   5   9  -2  592.34   26.80
  -5   9   2  602.24   27.10
  -5   9   2  547.05   27.00
  -6  -9   3   30.00    4.50
   6  -9  -3   29.70    3.20
  -6   9   3   33.00    3.40
  -6   9   3   30.80    3.40
   6   9  -3   28.90    3.00
   7  -9  -4   20.00    2.70
  -7  -9   4   18.30    4.20
  -7   9   4   19.60    2.70
  -7   9   4   18.40    2.60
   7   9  -4   22.30    2.60
   8  -9  -5   58.39    4.90
   8   9  -5   53.49    3.70
  -8   9   5   61.09    3.90
  -9  -9   6   55.29    6.90
 -10  -9   7    4.10    4.40
 -11  -9   8   22.60    6.20
 -12  -9   9   -2.80    5.10
  -7 -10  10   -2.40    4.90
   7 -10 -10    8.40    4.60
   6 -10  -9    3.40    3.40
  -6 -10   9   -4.30    4.60
  -5 -10   8   -9.40    4.30
   5 -10  -8   -4.40    3.20
   5  10  -8   -3.50    2.40
   4 -10  -7    8.20    3.20
  -4 -10   7    4.60    4.40
   4  10  -7   11.60    2.70
  -4  10   7   14.50    2.50
  -4  10   7   16.00    2.90
  -3 -10   6    1.20    3.50
   3 -10  -6    4.80    3.10
   3  10  -6    6.00    2.40
  -3  10   6    3.80    2.20
   2 -10  -5   43.20    4.50
  -2 -10   5   43.40    5.20
  -2  10   5   47.90    3.90
   2  10  -5   43.20    3.80
  -2  10   5   44.40    4.00
  -1 -10   4   56.19    5.50
   1 -10  -4   58.49    4.80
  -1  10   4   56.99    4.40
   1  10  -4   59.79    4.30
   0 -10   3   -1.10    2.80
   0 -10  -3    5.60    2.50
   0  10  -3    7.90    2.00
   0  10   3    6.80    2.50
   1 -10   2   11.90    3.00
  -1 -10  -2   13.30    2.70
   1  10   2   18.80    2.80
   1  10   2   17.80    2.10
  -1  10  -2   15.30    2.40
   2 -10   1  171.58    8.70
  -2 -10  -1  159.68    8.50
  -2 -10  -1  159.98    8.30
  -2  10  -1  158.88    8.30
   2  10   1  148.99    8.30
   3 -10   0   10.60    2.60
   3 -10   0   11.30    2.10
  -3 -10   0   10.90    2.50
  -3 -10   0    5.90    2.30
   3  10   0   12.70    2.60
  -3  10   0   12.70    2.50
  -4 -10   1  217.38   10.80
   4 -10  -1  205.28    9.90
   4 -10  -1  196.28   10.10
   4  10  -1  195.48   10.10
  -4  10   1  199.68   10.30
  -4  10   1  198.98   10.20
  -5 -10   2   32.80    4.60
   5 -10  -2   27.80    3.30
   5  10  -2   26.10    3.20
  -5  10   2   31.20    3.30
  -5  10   2   30.00    3.50
   6 -10  -3    1.30    1.90
  -6 -10   3    0.30    3.10
  -6  10   3    1.00    2.10
  -6  10   3   -2.70    2.10
   6  10  -3    3.40    1.90
   7 -10  -4   21.40    3.60
  -7 -10   4   14.80    4.10
   7  10  -4   11.80    2.30
  -7  10   4   13.60    2.70
  -7  10   4   15.70    2.60
  -8 -10   5   55.69    6.60
  -8  10   5   54.99    3.90
  -8  10   5   47.80    4.10
   8  10  -5   49.40    3.80
  -9 -10   6    5.40    4.70
   9  10  -6    0.30    1.90
 -10 -10   7    3.90    4.90
 -11 -10   8   15.40    5.60
 -12 -10   9    5.80    5.80
   7 -11 -10    5.00    3.60
  -7 -11  10   -3.60    4.70
   6 -11  -9    1.10    3.30
  -6 -11   9   -2.50    5.20
   5 -11  -8   -5.40    2.80
  -5 -11   8   -6.20    4.60
   5  11  -8   -2.20    2.50
   4 -11  -7   10.20    3.60
  -4 -11   7    8.70    5.00
  -4  11   7   11.80    2.60
  -4  11   7   12.60    3.00
   4  11  -7   11.80    2.80
  -3 -11   6   -3.80    3.80
   3 -11  -6   -0.80    3.10
   3  11  -6    5.40    2.40
  -3  11   6    3.00    3.30
  -3  11   6    2.80    2.40
   2 -11  -5   51.99    5.00
  -2 -11   5   59.19    7.60
  -2  11   5   56.29    4.60
  -2  11   5   56.89    4.50
   2  11  -5   56.39    4.30
   1 -11  -4    3.80    2.40
  -1 -11   4    7.00    3.50
  -1  11   4    6.60    2.50
   1  11  -4    6.60    2.20
   0 -11   3    5.20    3.20
   0 -11  -3    5.80    2.60
   0  11   3    5.00    3.10
   0  11  -3    6.70    2.20
  -1 -11  -2   15.50    2.40
  -1 -11  -2   14.90    2.80
  -1  11  -2    8.20    2.40
   1  11   2   21.10    2.40
  -2 -11  -1  130.29    7.30
  -2 -11  -1  121.89    7.10
   2 -11   1  131.69    7.30
  -2  11  -1  125.09    7.10
   2  11   1  119.69    7.00
  -3 -11   0    4.80    2.50
  -3 -11   0   -1.10    2.10
   3 -11   0   -1.70    2.30
   3  11   0    3.90    2.10
  -3  11   0    0.60    2.10
   4 -11  -1  195.68   10.10
  -4 -11   1  201.28   11.00
  -4  11   1  198.08   10.30
  -4  11   1  211.48   10.50
   4  11  -1  210.28   10.20
  -5 -11   2   -3.10    2.90
   5 -11  -2   -2.10    1.80
   5 -11  -2    2.20    3.40
  -5  11   2   -0.70    2.00
  -5  11   2   -2.70    2.00
   5  11  -2    4.60    2.00
   6 -11  -3   74.59    4.80
  -6 -11   3   63.69    6.30
  -6  11   3   63.69    4.80
  -6  11   3   60.99    5.00
   6  11  -3   69.69    4.60
  -7 -11   4   16.00    4.10
   7  11  -4   16.20    2.70
  -7  11   4   19.40    2.90
  -7  11   4   18.40    3.10
  -8 -11   5   59.99    7.00
   8  11  -5   59.79    4.30
  -8  11   5   52.99    4.50
  -8  11   5   61.99    4.40
  -9 -11   6   20.60    5.10
   9  11  -6   32.30    3.30
 -10 -11   7    2.60    4.50
  10  11  -7    5.80    2.20
 -11 -11   8   11.10    5.90
  11  11  -8   13.60    2.40
 -12 -11   9    2.20    5.60
  -7 -12  10   -3.50    5.00
   7 -12 -10   -2.60    3.30
  -6 -12   9    7.10    5.70
   6  12  -9    5.40    3.10
   5 -12  -8    7.10    3.60
  -5 -12   8    2.60    5.40
   5  12  -8    8.80    3.30
   4 -12  -7   15.50    3.70
  -4 -12   7   13.30    4.60
   4  12  -7   16.00    4.00
  -4  12   7   21.40    4.20
  -4  12   7   22.50    3.00
   3 -12  -6    2.00    3.20
  -3 -12   6    7.90    4.10
  -3  12   6   12.00    2.80
   3  12  -6    9.40    2.70
  -3  12   6   10.20    2.90
   2 -12  -5   77.89    6.10
  -2 -12   5   80.09    6.90
   2  12  -5   78.99    5.40
  -2  12   5   84.79    5.60
  -2  12   5   84.19    5.60
  -1 -12   4   -2.10    3.40
   1 -12  -4    0.50    2.40
   1  12  -4    2.00    2.10
  -1  12   4    1.30    2.40
  -1  12   4    2.40    2.20
   0 -12   3   66.69    5.80
   0 -12  -3   65.19    5.30
   0  12   3   60.79    4.80
   0  12  -3   67.79    4.70
  -1 -12  -2   16.20    2.50
  -1 -12  -2   22.80    3.30
   1 -12   2   17.00    3.50
  -1  12  -2   14.30    2.60
   1  12   2   16.20    2.90
  -2 -12  -1    0.40    2.40
   2 -12   1    2.80    2.70
  -2 -12  -1   -0.30    2.50
   2  12   1   -0.40    2.60
  -2  12  -1    2.90    2.10
  -3 -12   0   53.69    4.80
   3 -12   0   41.30    4.30
  -3 -12   0   43.00    4.20
  -3  12   0   35.50    4.00
   3  12   0   52.39    4.30
   4 -12  -1  314.07   15.10
  -4  12   1  331.37   15.60
   4  12  -1  320.37   15.30
  -4  12   1  305.57   15.40
  -5 -12   2   44.10    5.20
   5 -12  -2   45.40    3.60
   5  12  -2   46.10    4.00
  -5  12   2   48.80    4.40
  -5  12   2   40.10    4.20
   6 -12  -3  315.67   15.00
  -6 -12   3  332.67   16.90
   6  12  -3  329.47   15.50
  -6  12   3  311.97   15.60
  -6  12   3  323.57   15.60
  -7 -12   4   -0.10    4.00
  -7  12   4    0.60    2.50
  -7  12   4    7.50    2.70
   7  12  -4    5.20    2.30
  -8 -12   5  110.49    8.80
   8  12  -5   91.39    5.90
  -8  12   5   99.29    6.30
  -9 -12   6   75.29    8.10
  -9  12   6   67.69    4.60
  -9  12   6   59.99    4.80
   9  12  -6   73.09    4.80
 -10 -12   7   -1.90    4.70
  10  12  -7   -1.20    2.00
 -11 -12   8    2.60    5.40
  11  12  -8    5.80    2.20
 -12 -12   9    9.10    6.40
  -7 -13  10   -4.40    5.00
   6 -13  -9    8.00    3.90
  -6 -13   9   -1.10    5.40
   6  13  -9    8.10    3.20
   5 -13  -8   23.20    4.50
  -5 -13   8   22.60    5.90
   5  13  -8   20.50    3.80
  -4 -13   7    2.30    4.80
   4 -13  -7    7.60    3.60
  -4  13   7    7.20    2.70
   4  13  -7    9.10    3.00
   3 -13  -6    6.10    3.20
  -3 -13   6    0.30    4.10
  -3  13   6    6.40    3.30
   3  13  -6    6.40    2.80
  -3  13   6    3.00    2.80
   2 -13  -5   58.89    5.60
  -2 -13   5   63.39    6.50
   2  13  -5   73.39    7.20
  -2  13   5   56.19    5.00
  -2  13   5   59.89    5.10
  -1 -13   4   -2.90    2.90
   1 -13  -4    3.60    2.90
  -1  13   4    5.80    2.80
  -1  13   4    8.30    2.50
   1  13  -4   -0.50    3.40
   0 -13   3   67.39    6.00
   0 -13  -3   62.69    5.40
   0  13  -3   68.59    5.40
   0  13   3   67.19    5.10
  -1 -13  -2   39.60    3.70
  -1 -13  -2   46.10    4.60
   1 -13   2   34.60    4.80
  -1  13  -2   41.70    4.50
   1  13   2   46.40    4.20
  -2 -13  -1   26.30    3.50
  -2 -13  -1   17.80    3.10
  -2  13  -1   26.10    3.90
   2  13   1   28.90    3.50
   3 -13   0   80.09    5.50
  -3 -13   0   84.69    6.10
  -3  13   0   84.29    5.90
   3  13   0   85.69    5.60
  -3  13   0   83.69    6.50
  -4 -13   1   21.20    3.80
   4 -13  -1   21.00    3.20
   4  13  -1   22.10    3.70
  -4  13   1   25.40    3.40
   5 -13  -2   44.80    3.80
  -5 -13   2   45.40    5.50
  -5  13   2   44.30    4.40
   5  13  -2   46.60    4.20
  -6 -13   3  157.88   10.00
  -6  13   3  157.78    8.60
   6  13  -3  149.09    8.40
  -6  13   3  157.08    9.30
  -7 -13   4   11.90    4.70
  -7  13   4   13.20    3.00
  -7  13   4   10.10    3.10
   7  13  -4   13.80    2.90
  -8 -13   5    5.70    4.50
  -8  13   5   13.80    3.00
   8  13  -5   13.50    2.80
  -8  13   5   13.90    3.20
  -9 -13   6   94.39    9.10
   9  13  -6   87.29    5.60
  -9  13   6   85.99    5.70
 -10 -13   7   -3.30    4.90
  10  13  -7   -1.90    2.20
 -11 -13   8    0.20    5.30
  11  13  -8    1.90    2.20
 -12 -13   9    7.40    6.40
  12  13  -9   15.30    2.90
  -6 -14   9   -0.40    5.20
   6 -14  -9   -1.20    3.70
   6  14  -9    2.10    2.90
  -5 -14   8   17.40    6.30
   5 -14  -8   21.00    5.00
   5  14  -8   18.20    3.90
  -5  14   8   34.90    4.10
   4 -14  -7   -1.10    3.30
   4  14  -7    0.70    2.70
  -4  14   7   -0.90    2.90
   3 -14  -6    1.60    3.50
  -3 -14   6   -0.40    4.80
   3  14  -6    8.00    3.00
  -3  14   6    4.40    2.90
  -3  14   6    2.00    3.00
   2 -14  -5   26.30    4.30
  -2 -14   5   22.20    4.70
  -2  14   5   30.20    3.80
   2  14  -5   37.20    4.10
  -2  14   5   40.40    4.40
  -1 -14   4   29.10    4.70
   1 -14  -4   37.30    4.80
  -1  14   4   39.90    4.40
   1  14  -4   44.00    4.30
  -1  14   4   42.00    4.50
   0 -14   3   88.49    6.80
   0 -14  -3   80.19    6.10
   0  14   3   69.09    5.60
   0  14  -3   82.29    5.60
   1 -14   2  192.48   10.40
  -1 -14  -2  172.28   10.00
  -1 -14  -2  177.48    9.50
   1  14   2  174.38    9.70
  -1  14  -2  194.88    9.80
  -2 -14  -1   49.70    4.60
  -2 -14  -1   57.09    5.00
   2 -14   1   51.29    5.00
   2  14   1   49.30    4.60
  -2  14  -1   52.59    4.60
  -3 -14   0  196.08   10.70
   3 -14   0  195.18   10.30
  -3  14   0  201.18   10.30
  -3  14   0  187.08   10.40
   3  14   0  187.38   10.20
  -4 -14   1   -0.80    2.90
   4 -14  -1    1.20    2.30
  -4  14   1   -0.80    2.50
  -4  14   1    0.60    2.20
   4  14  -1   -1.00    2.60
  -5 -14   2   20.10    4.40
   5 -14  -2   21.60    3.20
  -5  14   2   21.40    3.40
   5  14  -2   22.20    3.30
  -5  14   2   24.80    3.80
  -6 -14   3   22.50    6.70
  -6  14   3   33.00    4.10
  -6  14   3   38.60    4.40
   6  14  -3   29.00    3.70
  -7 -14   4   65.39    7.30
  -7  14   4   67.89    5.50
  -7  14   4   64.39    5.30
   7  14  -4   59.79    7.10
  -8 -14   5   -3.10    4.10
   8  14  -5   -1.20    3.00
  -8  14   5   -4.30    2.60
  -8  14   5   -3.00    4.30
  -9 -14   6  128.69   10.80
   9  14  -6  126.19    7.60
  -9  14   6  120.29    7.30
  -9  14   6  116.19    7.10
 -10 -14   7   -5.00    5.30
  10  14  -7    0.70    2.50
 -11 -14   8   23.90    6.90
  11  14  -8   18.10    3.10
 -12 -14   9   -0.80    5.80
  12  14  -9    8.70    2.70
  -6 -15   9   -4.40    5.40
   6  15  -9    2.80    2.90
  -5 -15   8   12.00    6.10
   5 -15  -8   10.50    3.80
  -5  15   8   18.70    3.30
  -5  15   8   11.60    3.10
   5  15  -8    8.50    3.50
  -4 -15   7  -12.50    5.00
   4 -15  -7    5.10    4.40
  -4  15   7    2.20    3.00
   4  15  -7    4.20    3.00
  -4  15   7    5.30    2.60
  -3 -15   6   -4.80    4.20
   3 -15  -6    0.60    3.30
  -3  15   6    2.30    2.90
  -3  15   6   -1.30    3.00
   3  15  -6   -1.60    2.70
   2 -15  -5    3.30    3.70
  -2 -15   5   -4.00    3.90
  -2  15   5    4.60    2.80
  -2  15   5    6.40    3.20
   2  15  -5    0.90    2.80
   1 -15  -4    7.30    3.40
  -1 -15   4    1.40    3.80
  -1  15   4   13.50    3.50
   1  15  -4   13.30    3.20
  -1  15   4   14.00    3.10
   0 -15   3   -3.80    3.00
   0 -15  -3   -1.00    2.60
   0  15   3    4.20    3.00
   0  15  -3   -1.50    2.30
   1 -15   2  202.48   11.20
  -1 -15  -2  189.78   10.20
  -1 -15  -2  178.08   10.90
  -1  15  -2  209.48   10.60
   1  15   2  202.08   10.60
  -2 -15  -1   -2.90    2.60
   2 -15   1   -0.50    3.10
  -2  15  -1   -3.40    2.30
   2  15   1    3.10    2.60
  -3 -15   0   86.69    6.80
  -3  15   0   90.89    6.30
   3  15   0  101.99    6.40
  -3  15   0   95.09    6.60
  -4 -15   1    1.70    3.20
   4 -15  -1    0.90    2.60
  -4  15   1    3.80    2.60
   4  15  -1    4.90    2.60
  -4  15   1    3.50    2.80
  -5 -15   2   -3.60    3.50
   5 -15  -2   -1.90    2.30
  -5  15   2    2.10    2.70
   5  15  -2    0.70    2.60
  -5  15   2    2.50    2.70
  -6 -15   3   -1.10    4.00
   6 -15  -3    0.50    2.00
   6  15  -3   -1.00    2.70
  -6  15   3    1.40    2.80
  -6  15   3    7.70    3.10
  -7 -15   4   -2.80    4.20
  -7  15   4    0.80    2.80
   7  15  -4   -4.10    2.40
  -7  15   4    3.60    3.00
  -8 -15   5    0.00    4.60
   8  15  -5    2.10    2.60
  -8  15   5    0.40    2.70
  -8  15   5    3.70    3.10
  -9 -15   6   89.59    9.50
   9  15  -6   85.09    5.80
  -9  15   6   81.89    7.60
  -9  15   6   76.69    5.70
 -10 -15   7    1.30    5.80
  10  15  -7    0.10    2.60
 -10  15   7    0.90    2.50
 -11 -15   8   27.80    7.40
  11  15  -8   19.30    3.20
  -6 -16   9   -0.10    5.90
   6  16  -9    5.40    3.20
  -5 -16   8    1.00    5.50
   5 -16  -8    3.60    3.70
  -5  16   8    8.30    3.40
   5  16  -8    9.00    3.40
  -5  16   8    8.00    3.70
  -4 -16   7   -9.10    5.00
   4 -16  -7   -1.20    3.60
  -4  16   7   -2.70    2.90
  -4  16   7    2.10    2.90
   4  16  -7    1.50    2.90
   3 -16  -6    2.00    3.50
  -3 -16   6   -4.40    4.20
   3  16  -6    2.80    3.00
  -3  16   6   -0.70    2.80
  -3  16   6   -1.00    3.00
   2 -16  -5   -5.20    3.20
  -2  16   5   -1.30    2.70
   2  16  -5    3.70    3.00
  -2  16   5   -0.90    3.10
   1 -16  -4    1.30    3.10
  -1 -16   4    0.60    4.20
   1  16  -4   11.50    3.10
  -1  16   4    3.50    3.50
  -1  16   4   13.50    3.10
   0 -16  -3    6.40    3.40
   0 -16   3   -4.30    3.70
   0  16  -3   -0.50    2.50
   0  16   3    3.20    3.20
   0  16   3    0.30    2.50
   1 -16   2  146.69    9.10
  -1 -16  -2  128.39    8.70
  -1 -16  -2  140.39    8.00
   1  16   2  130.39    8.20
  -1  16  -2  138.09    8.20
  -2 -16  -1   14.70    3.40
   2 -16   1   21.50    4.20
   2  16   1   20.60    3.50
  -2  16  -1   17.40    3.60
  -2  16  -1   20.70    3.40
  -3 -16   0   96.69    7.20
   3 -16   0  100.99    6.80
  -3  16   0   92.99    6.40
   3  16   0   93.69    6.50
  -3  16   0   85.09    6.70
   4 -16  -1    7.70    3.10
  -4 -16   1   10.40    4.10
  -4  16   1   12.30    3.40
   4  16  -1   10.40    3.40
  -4  16   1   12.30    3.30
   5 -16  -2   -1.20    2.40
  -5 -16   2   -3.30    3.80
   5  16  -2   -2.40    2.70
  -5  16   2   -3.80    2.60
  -5  16   2   -2.10    2.80
  -6 -16   3   -6.50    3.90
  -6  16   3    4.40    3.30
   6  16  -3   -0.80    2.80
  -6  16   3    0.00    3.00
  -7 -16   4   21.10    5.50
   7  16  -4   28.60    3.80
  -7  16   4   21.40    3.80
  -7  16   4   34.50    4.40
  -8 -16   5    5.20    5.20
  -8  16   5    3.00    3.30
   8  16  -5    0.80    2.70
  -8  16   5    5.20    3.00
  -9 -16   6   23.50    6.20
  -9  16   6   30.20    3.80
  -9  16   6   38.90    4.60
   9  16  -6   26.90    3.90
 -10 -16   7    1.60    5.70
  10  16  -7    4.90    2.80
 -10  16   7    0.10    3.00
 -10  16   7    1.60    2.70
 -11 -16   8   13.10    6.60
  11  16  -8   22.20    3.50
  -6 -17   9   -1.30    5.80
   6  17  -9    4.20    3.50
  -5 -17   8   -1.70    5.40
  -5  17   8    3.30    3.10
   5  17  -8    0.30    3.20
  -5  17   8    2.70    3.10
  -4 -17   7  -11.10    5.00
   4 -17  -7   -4.30    3.50
  -4  17   7   -0.90    3.00
   4  17  -7    3.50    3.00
  -4  17   7    4.30    3.10
   3 -17  -6   -0.40    3.60
  -3 -17   6   -7.60    4.20
   3  17  -6    2.80    3.20
  -3  17   6    9.20    3.50
  -3  17   6    2.90    3.20
  -2 -17   5    7.70    5.00
   2 -17  -5    3.00    3.40
  -2  17   5    8.90    3.40
   2  17  -5    8.90    3.10
  -2  17   5    7.40    3.00
  -1 -17   4   -7.00    3.90
   1 -17  -4    2.10    0.90
   1  17  -4   -2.60    2.60
  -1  17   4    3.90    2.80
  -1  17   4   -3.90    3.00
   0 -17   3   -0.20    3.80
   0 -17  -3    5.60    3.10
   0  17   3    9.30    2.90
   0  17   3    4.60    3.40
   0  17  -3    8.50    3.20
   1 -17   2  152.08    9.60
  -1 -17  -2  148.99    8.60
  -1  17  -2  147.69    8.90
   1  17   2  149.29    8.90
   2 -17   1   55.49    5.90
  -2 -17  -1   44.20    5.90
  -2  17  -1   46.80    5.50
  -2  17  -1   52.39    5.20
   2  17   1   55.29    5.20
   3 -17   0    1.40    3.30
  -3 -17   0   -0.80    3.50
   3  17   0    5.30    3.30
  -3  17   0    0.90    2.80
  -3  17   0    3.00    3.30
   4 -17  -1    2.80    3.70
  -4 -17   1    2.50    3.90
  -4  17   1    3.70    2.90
   4  17  -1    3.20    3.00
  -4  17   1    5.80    3.40
   5 -17  -2   -0.20    2.60
  -5 -17   2   -2.00    4.00
  -5  17   2    0.80    2.90
   5  17  -2    4.10    3.20
  -5  17   2    1.40    3.10
  -6 -17   3   -1.60    4.30
   6  17  -3    0.70    2.80
  -6  17   3   -2.50    3.00
  -6  17   3    1.90    3.30
  -7 -17   4   -4.90    4.60
   7  17  -4   -1.20    2.70
  -7  17   4   -1.60    3.00
  -7  17   4   -1.90    3.10
  -8 -17   5    3.30    5.40
  -8  17   5    6.10    3.40
  -8  17   5   12.30    3.30
   8  17  -5    8.70    3.20
  -9 -17   6   26.90    6.20
   9  17  -6   49.30    4.80
  -9  17   6   39.20    4.60
  -9  17   6   49.20    5.20
 -10 -17   7   20.10    6.70
 -10  17   7   20.40    3.30
  10  17  -7   23.40    3.90
 -11 -17   8    7.70    6.40
  11  17  -8   15.30    3.50
  11  17  -8    2.10    3.10
  -5 -18   8   -2.30    5.80
  -5  18   8    8.80    3.30
   5  18  -8    4.50    3.30
  -4 -18   7   -4.60    5.70
  -4  18   7    4.80    3.30
  -4  18   7    1.80    3.30
   4  18  -7    8.00    3.30
   3 -18  -6   -2.20    3.70
  -3 -18   6   -7.30    4.60
  -3  18   6   -1.40    3.10
  -3  18   6    1.80    2.90
   3  18  -6   -0.80    3.10
   2 -18  -5   12.30    4.40
  -2 -18   5   10.70    4.90
   2  18  -5   17.70    3.80
  -2  18   5   11.90    3.90
  -2  18   5   15.50    3.70
  -1 -18   4   -5.80    4.30
   1  18  -4    1.80    3.10
  -1  18   4   -3.50    3.30
  -1  18   4   -0.20    2.80
   0 -18   3   11.90    5.00
   0  18   3   17.00    3.60
   0  18  -3   23.00    3.80
   0  18   3   20.60    4.40
  -1 -18  -2   34.80    4.40
   1 -18   2   19.60    4.70
  -1  18  -2   28.20    4.10
  -1  18  -2   22.10    4.10
   1  18   2   27.50    4.20
   2 -18   1   93.09    7.20
  -2 -18  -1   97.79    7.10
  -2  18  -1   99.59    7.20
   2  18   1   85.19    6.70
  -2  18  -1   78.09    6.50
   3 -18   0   -3.70    3.60
  -3 -18   0   -6.30    3.50
  -3  18   0   -1.10    3.20
   3  18   0    2.40    3.10
  -3  18   0   -2.00    2.80
  -4 -18   1   10.30    4.70
   4 -18  -1   24.90    4.30
  -4  18   1   25.50    4.10
  -4  18   1   22.60    4.40
   4  18  -1   19.40    3.90
  -5 -18   2   -2.10    4.20
   5 -18  -2    0.10    2.80
   5  18  -2    3.80    3.40
  -5  18   2    6.90    3.50
  -5  18   2    0.10    3.20
  -6 -18   3   11.30    5.20
  -6  18   3   17.60    4.00
  -6  18   3   14.40    3.90
   6  18  -3   25.30    4.00
  -7 -18   4    3.60    4.90
  -7  18   4   10.30    3.70
  -7  18   4   12.80    3.80
   7  18  -4    4.60    3.10
  -8 -18   5    9.50    5.50
  -8  18   5   20.70    4.20
  -8  18   5   15.70    3.70
   8  18  -5    9.80    3.30
  -9 -18   6    5.60    5.50
   9  18  -6    9.40    3.30
  -9  18   6   10.00    3.40
  -9  18   6   10.50    3.90
 -10 -18   7   22.50    6.60
 -10  18   7   20.60    3.90
 -10  18   7   26.70    3.80
  10  18  -7   26.30    4.00
  -5 -19   8   -1.60    5.70
  -5  19   8    5.00    3.20
   5  19  -8    1.50    3.40
  -5  19   8    3.30    3.50
  -4 -19   7    5.80    5.80
  -4  19   7    9.10    3.60
   4  19  -7   10.80    4.50
  -4  19   7   11.50    3.90
   3 -19  -6    3.70    5.30
  -3 -19   6   -6.20    5.10
  -3  19   6    6.70    3.20
  -3  19   6   -0.40    3.30
   3  19  -6    6.60    3.40
  -2 -19   5   13.90    5.20
   2 -19  -5   12.10    4.20
  -2  19   5   26.00    4.40
   2  19  -5   23.80    4.10
  -2  19   5   25.50    4.30
  -1 -19   4   -0.70    4.30
   1  19  -4    2.70    3.00
  -1  19   4   -4.70    3.30
  -1  19   4    1.70    3.00
   0 -19   3    3.90    4.50
   0  19  -3   14.30    3.80
   0  19   3   11.60    4.00
   0  19  -3   11.30    3.40
   0  19   3   17.60    3.80
   1 -19   2    7.20    4.10
  -1 -19  -2   13.10    3.30
  -1  19  -2    9.10    3.30
   1  19   2   14.60    3.50
  -1  19  -2    6.70    3.50
   1  19   2    9.70    3.50
   2 -19   1   93.09    7.60
  -2 -19  -1   94.69    7.20
   2  19   1  103.09    7.30
  -2  19  -1   93.69    7.30
   3 -19   0   -2.30    3.10
  -3 -19   0   -5.20    3.40
  -3  19   0   -2.60    3.20
   3  19   0   -4.00    3.20
   4 -19  -1   17.10    3.60
  -4 -19   1    9.70    6.90
  -4  19   1   32.20    4.50
  -4  19   1   16.20    4.00
   4  19  -1   23.40    4.30
   5 -19  -2    2.40    2.60
  -5 -19   2   -0.80    4.10
   5  19  -2   -0.80    3.10
  -5  19   2    0.00    3.00
  -5  19   2   -2.20    3.00
  -6 -19   3  109.49    9.30
  -6  19   3  103.39    7.60
  -6  19   3  108.49    7.90
   6  19  -3  111.59    7.50
  -7 -19   4    4.30    5.20
  -7  19   4    8.70    3.70
   7  19  -4    9.90    3.40
  -7  19   4    8.90    3.70
  -8 -19   5   18.90    6.40
  -8  19   5   27.10    4.50
  -8  19   5   20.70    4.10
   8  19  -5   16.20    3.80
  -9 -19   6   -0.80    5.40
  -9  19   6    1.70    3.40
   9  19  -6   -1.20    3.10
  -9  19   6   -4.70    3.10
 -10 -19   7    6.40    5.70
 -10  19   7   18.10    3.70
  10  19  -7    1.50    3.10
 -10  19   7   17.50    3.80
  10  19  -7   10.10    3.70
  -4 -20   7    0.60    5.40
  -4  20   7    4.20    3.50
   4  20  -7   11.70    3.80
  -4  20   7   10.10    3.90
  -3 -20   6   -1.30    5.60
  -3  20   6   10.10    3.80
   3  20  -6   13.50    4.80
  -2 -20   5   20.40    6.00
   2 -20  -5   18.20    4.50
  -2  20   5   21.50    4.50
  -1 -20   4   -5.50    3.90
   1  20  -4   -2.80    3.00
   1  20  -4   -2.20    3.20
  -1  20   4   -2.30    3.40
   0 -20   3   -5.40    3.80
   0  20  -3   -0.70    2.80
   0  20  -3   -2.40    3.30
   0  20   3   -1.50    3.40
   0  20   3   -0.80    0.90
  -1 -20  -2   37.70    5.20
   1 -20   2   31.80    5.70
  -1  20  -2   43.40    5.10
   1  20   2   34.50    4.70
  -1  20  -2   27.60    4.60
  -2 -20  -1   67.09    6.30
   2 -20   1   58.79    6.50
   2  20   1   68.19    6.00
  -2  20  -1   66.79    6.50
   3 -20   0   -0.70    3.40
  -3 -20   0   -3.00    3.70
   3  20   0    2.00    3.30
  -3  20   0   -5.10    3.10
  -4 -20   1   19.10    5.00
   4 -20  -1   15.70    3.90
   4  20  -1   15.90    4.00
  -4  20   1   17.40    4.00
  -5 -20   2   24.70    5.50
  -5  20   2   29.60    4.70
   5  20  -2   23.60    4.30
  -6 -20   3  130.89   10.50
  -6  20   3  118.99    8.30
   6  20  -3  112.59    8.20
  -7 -20   4    1.90    4.90
  -7  20   4   -2.90    3.40
   7  20  -4    3.00    3.50
  -7  20   4    3.00    3.00
  -8 -20   5    6.30    5.70
   8  20  -5    6.40    3.80
  -8  20   5   14.90    3.90
  -8  20   5   12.00    3.90
  -9 -20   6    2.00    5.60
   9  20  -6    3.20    3.50
  -9  20   6    4.00    3.50
  -9  20   6    6.30    3.60
 -10 -20   7    2.60    5.90
  10  20  -7   -5.10    3.10
 -10  20   7    9.20    3.70
 -10  20   7    6.30    3.40
  10  20  -7    4.90    3.80
  -4 -21   7   -6.50    5.50
  -4  21   7   -3.80    3.40
   4  21  -7    6.00    3.50
   4  21  -7    0.80    4.10
  -3 -21   6    1.90    6.00
   3  21  -6   11.50    3.80
  -3  21   6    8.80    3.90
   3  21  -6    7.20    4.10
  -2 -21   5   28.00    6.60
   2  21  -5   36.50    5.30
  -2  21   5   26.60    4.70
   2  21  -5   30.70    4.90
  -1 -21   4   -7.00    4.50
   1  21  -4   -3.20    3.30
   1  21  -4    0.10    3.10
  -1  21   4    1.60    3.70
   0 -21   3   -4.70    4.40
   0  21  -3    3.30    3.60
   0  21   3   -5.10    3.40
   0  21  -3    3.10    3.60
   1 -21   2   10.60    4.60
  -1 -21  -2   19.80    4.10
  -1  21  -2   15.60    4.40
  -1  21  -2   16.40    4.50
   1  21   2   22.10    4.40
   2 -21   1   10.70    4.20
  -2 -21  -1    8.90    4.00
   2  21   1   15.80    3.90
  -2  21  -1   16.20    4.30
   3 -21   0   -1.90    3.40
  -3 -21   0   -6.60    3.80
  -3  21   0   -1.60    3.30
   3  21   0   -2.10    3.50
  -4 -21   1   -2.30    3.90
   4  21  -1   -1.50    3.30
  -4  21   1   -1.20    3.40
   5 -21  -2   14.20    3.70
  -5 -21   2   16.20    5.60
  -5  21   2   27.00    4.50
   5  21  -2    6.60    3.80
  -6 -21   3   18.20    5.50
  -6  21   3   22.30    4.40
   6  21  -3   18.20    4.40
  -7 -21   4   -2.50    5.50
  -7  21   4    5.00    3.90
   7  21  -4    9.20    4.00
  -8 -21   5    2.80    5.60
  -8  21   5   -0.20    3.30
   8  21  -5   -2.10    2.70
   8  21  -5    5.60    3.70
  -9 -21   6    4.90    6.30
   9  21  -6    9.10    3.80
  -9  21   6    3.80    3.70
   9  21  -6   -3.10    3.10
  -9  21   6    8.60    3.10
  -3 -22   6    9.40    6.50
   3  22  -6   10.70    4.60
  -3  22   6   10.20    4.30
  -3  22   6   16.50    5.30
  -2 -22   5   14.50    6.50
  -2  22   5   16.20    4.40
   2  22  -5    7.30    4.20
  -2  22   5   13.10    6.30
   2  22  -5   17.90    4.40
  -1 -22   4   -3.90    5.10
   1  22  -4    4.30    3.90
  -1  22   4    9.20    4.10
   1  22  -4    8.10    3.50
  -1  22   4    3.60    3.80
   0 -22   3   -3.80    4.20
   0  22   3   -1.30    3.70
   0  22  -3    8.50    3.40
   0  22   3    3.10    3.20
   0  22  -3    1.30    3.60
   1 -22   2   13.30    4.90
  -1 -22  -2   12.20    4.10
   1  22   2   13.60    3.90
  -1  22  -2   14.50    4.40
   1  22   2   15.30    4.00
  -1  22  -2   18.30    3.90
  -2 -22  -1    7.10    3.80
   2 -22   1    7.30    4.20
  -2  22  -1    6.30    4.00
   2  22   1    8.90    3.90
   3 -22   0    9.40    4.10
  -3 -22   0   11.00    4.30
   3  22   0   13.60    4.10
  -3  22   0   11.00    4.10
   4 -22  -1   -2.40    3.40
  -4 -22   1    1.10    4.40
  -4  22   1    8.90    4.00
   4  22  -1    2.30    3.00
  -4  22   1    0.90    3.90
   4  22  -1   -1.70    3.40
  -5 -22   2   22.20    5.60
   5 -22  -2   26.40    4.30
   5  22  -2   29.50    4.90
  -5  22   2   26.40    5.10
   5  22  -2   22.50    3.90
  -5  22   2   35.00    5.10
  -6 -22   3    4.90    5.10
   6  22  -3    6.40    3.90
  -6  22   3    3.10    3.90
   6  22  -3   -1.90    2.90
  -6  22   3    4.80    3.90
  -7 -22   4    8.60    5.40
  -7  22   4   20.00    4.80
  -7  22   4   14.30    4.50
   7  22  -4    1.50    3.20
   7  22  -4    9.00    4.00
  -8 -22   5   -3.40    5.20
  -8  22   5    1.00    4.00
   8  22  -5    2.60    3.90
   8  22  -5   -6.20    2.80
  -8  22   5   -2.50    3.50
  -9 -22   6    9.50    6.10
   9  22  -6    6.30    3.80
  -9  22   6    9.60    4.00
  -3 -23   6   11.70    6.50
  -3  23   6   10.30    4.20
  -2 -23   5   -0.40    5.80
   2  23  -5    4.70    4.10
  -2  23   5   -3.30    3.80
  -1 -23   4    4.60    5.30
  -1  23   4    2.60    4.10
   1  23  -4   -1.40    3.70
   0 -23   3   -8.20    5.00
   0  23  -3    0.70    3.60
   0  23   3    3.80    4.60
  -1 -23  -2    6.60    4.00
   1 -23   2    0.30    4.70
  -1  23  -2    8.20    4.00
  -1  23  -2    7.60    4.10
   1  23   2   13.60    6.20
   2 -23   1   -4.80    3.70
  -2 -23  -1   -0.60    3.50
   2  23   1   -0.80    3.50
  -2  23  -1   -1.20    3.60
  -2  23  -1    4.40    4.20
   3 -23   0   47.60    6.00
  -3 -23   0   45.30    6.40
   3  23   0   42.80    5.60
  -3  23   0   43.00    5.70
   3  23   0   42.10    5.60
  -4 -23   1    1.80    4.30
   4 -23  -1    0.10    3.30
  -4  23   1    3.60    4.00
  -4  23   1    1.00    4.00
   4  23  -1   -0.10    3.40
   4  23  -1   -3.00    3.90
   5 -23  -2   25.10    4.30
  -5 -23   2   19.30    5.30
   5  23  -2   25.80    5.10
   5  23  -2   20.90    4.50
  -5  23   2   37.10    7.20
  -6 -23   3    0.70    5.00
   6  23  -3   -4.00    3.70
  -6  23   3    3.50    4.80
  -6  23   3    0.60    5.80
  -7 -23   4    2.00    5.40
   7  23  -4   -0.70    3.80
  -7  23   4    4.30    3.90
  -8 -23   5   -4.70    5.70
   8  23  -5    0.70    3.80
  -8  23   5    1.90    3.70
  -8  23   5    5.80    5.10
  -2 -24   5    1.40    5.50
  -2  24   5    0.30    4.00
   2  24  -5    3.50    4.00
  -1 -24   4    8.40    5.70
  -1  24   4    1.70    4.20
   1  24  -4    7.80    4.10
   0 -24   3   -6.40    4.60
   0  24   3    5.30    4.60
   0  24  -3    0.90    4.10
  -1 -24  -2    9.20    3.80
   1 -24   2    4.10    4.80
  -1  24  -2    9.80    4.80
   1  24   2    6.80    3.90
  -2 -24  -1    0.40    4.60
   2 -24   1   -2.80    4.30
   2  24   1   -2.10    3.90
  -2  24  -1    0.00    4.00
   3 -24   0    6.20    4.50
  -3 -24   0    8.40    4.80
  -3  24   0   12.00    4.60
   3  24   0   15.50    5.00
  -4 -24   1   -1.00    4.20
   4  24  -1   13.10    6.20
  -4  24   1    6.60    4.00
   5 -24  -2    3.30    3.40
  -5 -24   2   -2.80    4.60
   5  24  -2   -0.70    6.40
  -5  24   2    1.60    4.00
  -6 -24   3    2.00    6.00
  -6  24   3    2.30    4.40
   6  24  -3    5.00    5.20
  -7 -24   4   -0.50    5.80
  -7  24   4    2.00    4.20
   7  24  -4   -7.30    4.20
  -1 -25   4   -1.60    6.00
   1  25  -4   -3.50    4.20
  -1  25   4   -1.10    3.90
   0 -25   3   -1.30    5.60
   0  25  -3    2.70    4.40
   0  25   3   -1.70    4.10
  -1 -25  -2    8.40    4.00
   1 -25   2    0.40    5.10
  -1  25  -2    4.30    4.50
   1  25   2   13.40    4.60
  -2 -25  -1   10.80    4.50
   2 -25   1    6.70    5.10
   2  25   1    4.00    4.10
  -2  25  -1    3.50    4.20
   3 -25   0    2.20    4.30
  -3 -25   0    9.30    4.70
   3  25   0    5.40    4.60
  -3  25   0    4.00    4.40
  -4 -25   1   15.90    5.40
   4 -25  -1   11.10    4.40
  -4  25   1   19.90    5.00
   4  25  -1   15.10    5.00
   5 -25  -2    2.60    3.30
  -5 -25   2    1.60    5.10
  -5  25   2    2.10    4.10
   5  25  -2    3.00    4.60
  -6 -25   3    4.80    5.50
  -6  25   3   10.10    4.80
   6  25  -3    4.20    4.50
  -7 -25   4   -2.90    5.60
  -7  25   4   -2.00    3.90
   7  25  -4   -0.80    4.00
   0 -26   3    4.90    5.50
   0  26  -3   13.60    4.90
   0  26   3   13.60    4.90
  -1 -26  -2    9.40    3.70
   1 -26   2    1.10    5.20
   1  26   2    3.90    4.10
  -1  26  -2   -0.70    4.30
   2 -26   1    9.30    5.00
  -2 -26  -1   13.90    4.60
  -2  26  -1   10.80    4.60
   2  26   1    9.40    4.20
   3 -26   0    0.10    4.30
  -3 -26   0   -1.70    4.30
   3  26   0    6.10    4.70
  -3  26   0   -5.50    3.80
  -4 -26   1   13.50    5.50
   4 -26  -1   22.30    4.90
   4  26  -1   13.30    4.90
  -4  26   1   11.00    5.00
  -5 -26   2   -3.40    5.00
   5 -26  -2    1.50    3.00
   5  26  -2    0.50    4.60
  -5  26   2   -5.00    4.10
  -6 -26   3   17.20    6.40
   6  26  -3   26.70    5.80
  -6  26   3   26.10    5.70
   1 -27   2   -0.80    5.00
  -1  27  -2   -0.60    4.50
   1  27   2    0.50    4.50
  -2 -27  -1   14.70    4.90
   2 -27   1    4.40    5.40
   2  27   1   12.80    5.00
  -2  27  -1    8.30    5.00
   3 -27   0   -1.10    4.20
  -3 -27   0    2.00    4.50
  -3  27   0    3.20    4.50
   3  27   0    2.10    4.50
  -4 -27   1   30.20    6.50
   4 -27  -1   34.70    5.70
   4  27  -1   34.40    5.80
  -4  27   1   34.60    6.40
  -7   0  11    3.50    4.20
   7   0 -11    2.40    2.70
  -6   0  10   47.50    6.40
   5   0  -9    3.80    2.00
  -5   0   9    0.50    3.80
   4   0  -8   39.80    3.30
  -4   0   8   28.30    4.90
  -3   0   7   -0.70    2.90
   3   0  -7   -0.60    2.00
   2   0  -6   17.50    2.30
  -2   0   6    9.70    3.30
  -1   0   5   -2.50    2.30
   1   0  -5    0.60    1.70
   0   0  -4    5.70    2.30
   0   0   4    9.80    2.30
   1   0   3    5.00    1.60
  -1   0  -3   -3.30    1.60
   1   0   3   -4.30    1.50
  -2   0  -2 5676.53  257.07
   2   0   2 5959.40  257.17
   3   0   1    3.90    1.50
  -3   0  -1    1.10    1.40
  -4   0   0 1526.45   68.09
   4   0   0 1541.45   68.09
  -5   0   1    6.90    1.40
   5   0  -1    7.10    1.50
   6   0  -2  360.96   16.40
  -7   0   3   -1.60    2.20
  -8   0   4  164.48    9.30
  -9   0   5   -1.20    3.00
 -10   0   6  177.08   10.40
 -11   0   7   -0.60    4.20
 -12   0   8   17.90    5.00
 -13   0   9    3.50    4.80
 -14   0  10   24.80    6.00
   7  -1 -11    1.30    2.70
  -7  -1  11   -0.70    4.40
   7   1 -11    1.70    2.50
  -7   1  11    7.30    4.10
  -6  -1  10   21.40    5.10
   6  -1 -10   26.20    3.50
  -6   1  10   21.50    6.40
   6   1 -10   33.70    3.40
   5  -1  -9    2.20    2.20
   5   1  -9    0.20    2.10
  -5   1   9    3.10    3.40
  -4  -1   8    0.30    4.10
   4  -1  -8    5.20    2.30
  -4   1   8   11.90    3.90
   4   1  -8    9.10    2.20
   3  -1  -7    5.40    2.10
  -3  -1   7    4.60    3.30
   3   1  -7    6.90    2.20
  -3   1   7    7.80    3.20
   2  -1  -6    1.70    1.80
   2   1  -6   -1.30    1.70
  -2   1   6    0.50    2.30
   1  -1  -5    0.80    1.80
  -1   1   5   -0.90    2.20
   1   1  -5   -4.00    1.90
   0  -1  -4   26.70    2.70
   0  -1   4   23.50    3.20
   0   1   4   24.10    2.80
   0   1  -4   25.20    2.70
   0   1   4   21.30    2.20
   1  -1   3  404.36   19.00
   1  -1   3  413.16   18.70
  -1  -1  -3  416.96   18.80
  -1   1  -3  403.96   18.80
   1   1   3  421.36   18.80
  -2  -1  -2 1787.22   80.29
   2  -1   2 1798.02   80.29
   2   1   2 1879.41   80.29
  -2   1  -2 1769.42   80.29
  -3  -1  -1   32.60    2.70
   3  -1   1   38.20    2.80
   3   1   1   32.30    2.80
  -3   1  -1   36.00    2.80
   4  -1   0  495.15   22.80
  -4  -1   0  504.05   22.70
  -4   1   0  495.15   22.80
   4   1   0  524.85   22.80
  -5  -1   1   16.40    1.70
   5  -1  -1   15.00    1.90
   5   1  -1   13.10    1.70
  -5   1   1   12.90    1.70
   6  -1  -2   92.49    4.80
  -6  -1   2   93.19    5.70
   6   1  -2   90.99    4.70
   7  -1  -3   -2.50    1.40
  -7  -1   3    0.10    2.30
  -8  -1   4    0.60    2.70
  -8   1   4    1.10    3.20
  -9  -1   5   30.20    4.30
  -9   1   5   28.90    4.10
 -10  -1   6  108.49    7.80
 -10   1   6  116.59    7.80
 -11  -1   7   23.20    5.10
 -11   1   7   21.00    4.80
 -12  -1   8   10.30    4.70
 -13  -1   9   10.90    5.20
 -13   1   9    9.20    4.90
 -14  -1  10   13.30    5.70
  -7  -2  11   -2.40    4.70
   7  -2 -11   -5.90    2.80
  -7   2  11    5.30    3.90
   6  -2 -10   12.00    3.20
  -6  -2  10   12.10    4.80
  -6   2  10   14.10    4.40
   6   2 -10   21.00    2.90
  -5  -2   9   -2.70    4.10
   5  -2  -9    6.90    2.40
  -5   2   9    0.60    3.30
   5   2  -9    1.00    2.10
  -4  -2   8   -9.50    3.70
   4  -2  -8    3.40    2.20
   4   2  -8    3.60    2.00
  -4   2   8   -1.20    3.20
  -3  -2   7   10.30    3.70
   3  -2  -7   15.20    2.40
  -3   2   7   17.40    3.30
   2  -2  -6    0.40    1.80
  -2   2   6   -0.20    2.20
   1  -2  -5   11.20    2.20
  -1  -2   5    5.40    3.10
  -1   2   5   10.50    2.40
   1   2  -5    3.30    2.10
   0  -2  -4   32.80    2.90
   0  -2   4   28.70    3.60
   0   2   4   36.50    3.00
   0   2  -4   31.50    2.90
   0   2   4   33.10    2.90
   1  -2   3 1032.70   47.10
  -1  -2  -3 1073.79   47.70
   1  -2   3 1042.10   47.50
  -1   2  -3 1018.80   47.20
   1   2   3 1124.79   47.30
  -2  -2  -2  155.78    7.80
   2   2   2  148.59    7.80
   3  -2   1  126.49    6.30
  -3  -2  -1  121.29    6.10
  -3   2  -1  127.09    6.30
   3   2   1  118.79    6.20
  -4  -2   0   12.70    1.60
   4  -2   0   19.70    2.10
   4   2   0   15.30    1.90
  -4   2   0   17.00    1.90
  -5  -2   1    4.80    1.30
  -5  -2   1    5.20    2.00
   5  -2  -1    6.00    1.60
  -5   2   1    5.60    1.60
   5   2  -1    1.40    1.30
  -6  -2   2   32.20    3.40
   6  -2  -2   23.60    2.20
   6   2  -2   18.20    1.90
  -6   2   2   22.80    2.00
  -7  -2   3   63.39    4.80
   7  -2  -3   63.39    3.80
  -8  -2   4   66.59    5.40
   8  -2  -4   68.49    3.90
  -9  -2   5   37.70    4.60
 -10  -2   6   44.20    5.40
 -10   2   6   43.50    5.20
 -12  -2   8   -5.10    4.20
 -13  -2   9   11.80    5.40
 -14  -2  10    2.80    5.40
  -7  -3  11    1.90    4.70
   7  -3 -11    1.00    2.90
   7   3 -11    7.40    2.40
   6  -3 -10    0.40    2.70
  -6  -3  10    4.30    4.40
  -6   3  10   10.60    3.70
  -5  -3   9    6.10    4.50
   5  -3  -9   11.20    3.10
   5   3  -9   12.00    2.50
  -5   3   9    7.80    3.20
   4  -3  -8   -1.50    2.20
  -4  -3   8   -6.60    3.70
  -4   3   8   -0.40    3.20
   3  -3  -7   25.90    3.00
  -3  -3   7   14.80    3.90
  -3   3   7   22.30    3.60
  -2  -3   6   -0.30    3.10
   2  -3  -6    5.40    2.00
   2   3  -6   -1.60    1.80
  -2   3   6    4.80    2.30
   1  -3  -5   82.69    4.70
  -1  -3   5   72.29    5.90
  -1   3   5   90.79    4.90
   1   3  -5   61.79    4.50
   0  -3   4   66.89    4.90
   0  -3  -4   58.49    4.00
   0   3   4   57.99    4.10
   0   3   4   69.89    3.90
   1  -3   3  492.55   22.90
  -1  -3  -3  518.05   23.10
   1  -3   3  512.75   23.40
  -1   3  -3  495.75   23.00
   1   3   3  522.55   23.10
   2  -3   2  206.58    9.40
  -2  -3  -2  180.98    9.50
   2   3   2  190.58    9.50
  -2   3  -2  196.38    9.40
   3  -3   1   24.90    2.50
  -3  -3  -1   16.70    2.00
  -3   3  -1   23.30    2.60
   3   3   1   13.80    1.90
   4  -3   0  411.66   18.80
  -4  -3   0  406.36   18.70
  -4   3   0  424.06   18.80
   4   3   0  408.06   18.70
   5  -3  -1   35.70    2.70
  -5  -3   1   39.20    3.30
  -5  -3   1   28.00    2.40
   5   3  -1   30.10    2.40
  -5   3   1   37.20    2.70
  -6  -3   2   26.40    3.20
   6  -3  -2   26.10    2.50
   6   3  -2   22.80    2.00
  -6   3   2   27.10    2.30
  -7  -3   3   14.00    3.10
   7  -3  -3   13.80    2.00
   8  -3  -4   89.39    4.90
  -8  -3   4   92.39    7.20
   9  -3  -5   67.99    4.10
  -9  -3   5   64.69    5.90
 -10  -3   6    5.80    4.10
  10  -3  -6    8.70    2.00
 -11  -3   7   44.60    6.20
 -12  -3   8    2.30    4.20
 -13  -3   9    4.60    5.00
 -14  -3  10   -1.50    5.40
   7  -4 -11    2.10    3.10
  -7  -4  11    0.30    4.70
  -7   4  11    6.90    3.80
  -6  -4  10   -4.50    4.00
   6  -4 -10   -0.20    2.90
  -6   4  10    4.50    3.40
  -5  -4   9   22.80    5.40
   5  -4  -9   38.70    3.90
  -5   4   9   41.40    5.40
  -4  -4   8   -7.60    3.70
   4  -4  -8    0.60    2.40
  -4   4   8    1.30    2.70
  -3  -4   7   20.20    4.20
   3  -4  -7   20.70    2.90
   3   4  -7   21.70    2.70
  -3   4   7   18.90    3.40
   2  -4  -6    1.90    2.00
  -2  -4   6   -2.90    3.00
  -2   4   6    3.50    2.00
   2   4  -6   -0.70    1.70
   1  -4  -5  104.99    5.80
  -1   4   5  102.79    5.60
  -1   4   5  109.69    5.80
   1   4  -5   92.59    5.60
   0  -4  -4    4.70    2.00
   0  -4   4    9.40    2.80
   0   4   4    4.70    2.10
   0   4  -4    8.90    2.00
   1  -4   3   45.50    2.90
  -1  -4  -3   38.00    3.30
   1  -4   3   50.19    3.80
   1   4   3   41.80    3.40
  -1   4  -3   38.40    3.70
  -2  -4  -2  110.29    6.70
   2  -4   2  144.09    6.90
   2  -4   2  129.79    6.60
  -2   4  -2  141.39    6.80
   2   4   2  119.29    6.70
  -3  -4  -1   22.00    2.60
   3  -4   1   23.80    2.60
  -3   4  -1   23.90    2.70
   3   4   1   27.00    2.60
   3   4   1   29.10    2.60
  -4  -4   0  114.19    6.10
  -4  -4   0  128.49    6.50
   4  -4   0  130.79    6.20
  -4   4   0  126.59    6.20
   4   4   0  104.89    6.00
  -5  -4   1   -0.20    1.80
   5  -4  -1    0.80    1.50
  -5  -4   1   -2.80    1.20
  -5   4   1    3.90    1.70
   5   4  -1   -0.50    1.30
  -6  -4   2    0.20    2.20
   6  -4  -2    0.00    1.60
  -6   4   2    1.30    1.40
   6   4  -2    1.30    1.20
  -6   4   2    0.10    1.60
   7  -4  -3   68.59    4.30
  -7  -4   3   83.59    5.60
  -7   4   3   74.39    3.90
  -7   4   3   68.09    4.00
  -8  -4   4   -3.90    2.80
   8  -4  -4    0.80    1.70
  -9  -4   5   67.99    6.20
   9  -4  -5   67.99    4.20
 -10  -4   6   -1.00    3.70
  10  -4  -6   -1.50    1.80
 -11  -4   7   34.80    6.10
  11  -4  -7   37.00    3.40
 -12  -4   8   -2.20    4.00
  12  -4  -8    6.70    2.10
 -13  -4   9    0.80    5.10
 -14  -4  10   -4.20    5.10
  -7  -5  11   -0.70    4.80
   7  -5 -11    0.80    3.00
  -7   5  11    7.30    3.30
   6  -5 -10   -5.70    2.80
  -6  -5  10    2.70    4.60
  -6   5  10    4.80    3.10
  -5  -5   9   28.30    6.10
   5  -5  -9   35.00    4.10
   4  -5  -8    3.10    2.90
  -4  -5   8   -3.40    4.00
   3  -5  -7   13.90    2.80
  -3  -5   7   13.00    3.90
   3   5  -7    9.90    2.20
  -2  -5   6   10.10    3.70
   2  -5  -6   12.60    2.50
   2   5  -6   12.10    2.30
   1  -5  -5  184.58    9.50
  -1  -5   5  203.88   10.40
   1   5  -5  182.08    9.30
  -1   5   5  187.08    9.30
   0  -5   4   22.80    3.30
   0  -5  -4   27.30    2.80
   0   5   4   27.50    3.00
   0   5  -4   28.20    2.80
   1  -5   3  175.48    8.90
  -1  -5  -3  174.48    8.60
   1  -5   3  168.38    8.20
   1   5   3  179.08    8.60
  -1   5  -3  164.38    8.40
  -2  -5  -2   16.80    2.10
   2   5   2   12.60    2.20
  -3  -5  -1  144.39    7.40
   3  -5   1  137.39    6.90
  -3   5  -1  127.09    7.10
   3   5   1  134.59    6.90
   3   5   1  141.99    6.90
  -4  -5   0  180.38    8.40
  -4  -5   0  166.08    7.90
   4  -5   0  167.18    8.00
   4   5   0  154.78    7.90
  -4   5   0  137.29    8.90
  -5  -5   1  129.19    6.40
  -5  -5   1  144.69    7.40
   5  -5  -1  132.09    6.70
   5   5  -1  126.59    6.50
  -5   5   1  124.29    6.90
   6  -5  -2  130.09    6.60
  -6  -5   2  126.39    7.40
  -6   5   2  134.19    6.60
  -6   5   2  125.89    6.60
   6   5  -2  121.69    6.20
   7  -5  -3  266.77   12.80
  -7  -5   3  292.47   13.90
  -7   5   3  255.87   12.60
  -7   5   3  268.27   12.50
  -8  -5   4   61.19    5.60
   8  -5  -4   58.59    4.00
  -9  -5   5   93.79    7.30
   9  -5  -5   95.99    5.50
  10  -5  -6    0.90    2.10
  11  -5  -7   18.20    2.70
 -11  -5   7   12.20    5.00
 -12  -5   8    8.20    4.90
 -13  -5   9   14.50    5.40
 -14  -5  10   -2.70    5.40
   7  -6 -11   -1.20    3.30
  -7  -6  11    0.00    5.20
   6  -6 -10   -5.90    2.90
  -6  -6  10   -1.70    4.90
   5  -6  -9   16.00    3.20
  -5  -6   9   11.80    5.20
   4  -6  -8    2.90    2.70
  -4  -6   8   -2.90    4.00
   3  -6  -7    7.30    3.00
  -3  -6   7    3.20    4.10
   3   6  -7    6.40    2.30
  -2  -6   6   16.90    4.20
   2  -6  -6   22.00    2.90
   2   6  -6   17.90    2.50
  -2   6   6   15.20    2.00
  -2   6   6   22.30    2.60
   1  -6  -5  132.99    7.20
  -1  -6   5  142.29    8.20
  -1   6   5  130.19    7.10
   1   6  -5  126.29    7.00
   0  -6  -4   37.00    3.50
   0  -6   4   35.40    4.70
   0   6  -4   30.80    3.20
  -1  -6  -3   70.29    4.60
   1  -6   3   72.49    5.00
   1  -6   3   72.79    4.00
  -1   6  -3   69.69    4.30
   1   6   3   68.49    4.50
  -2  -6  -2   77.39    4.60
   2  -6   2   81.49    5.00
   2  -6   2   71.79    4.40
   2   6   2   76.39    4.60
   2   6   2   72.99    4.30
  -2   6  -2   80.99    4.60
   3  -6   1   11.30    1.90
  -3  -6  -1   18.40    2.10
  -3   6  -1   12.00    2.10
   3   6   1   11.40    1.90
   3   6   1   12.70    2.00
  -4  -6   0   17.10    2.60
   4  -6   0   17.70    2.20
  -4  -6   0   17.80    2.50
   4   6   0   20.20    2.20
  -4   6   0   21.80    2.40
   5  -6  -1  137.59    7.00
  -5  -6   1  142.99    7.50
  -5  -6   1  127.99    6.70
  -5   6   1  136.09    7.00
   5   6  -1  127.49    6.70
  -6  -6   2   11.40    3.00
   6  -6  -2   14.10    2.40
  -6   6   2   15.70    2.20
   6   6  -2   18.80    2.00
  -6   6   2   15.10    2.50
  -7  -6   3   92.69    7.10
   7  -6  -3   96.29    5.40
  -7   6   3   95.59    5.10
  -7   6   3   92.39    5.20
   7   6  -3   88.19    4.90
  -8  -6   4   96.99    7.00
   8  -6  -4   92.19    5.50
  -9  -6   5   44.50    5.60
   9  -6  -5   44.70    3.70
  10  -6  -6    1.80    2.10
 -10  -6   6    1.20    3.90
  11  -6  -7   -0.80    2.10
 -11  -6   7   -0.40    4.60
 -12  -6   8   14.40    5.90
 -13  -6   9   28.50    6.70
 -14  -6  10    9.90    6.60
   7  -7 -11   -2.40    3.40
  -7  -7  11   -7.60    4.50
   6  -7 -10    2.40    3.40
  -6  -7  10    2.80    5.40
  -5  -7   9    2.80    4.50
   5  -7  -9    6.00    3.10
   4  -7  -8   11.90    3.00
  -4  -7   8    9.50    4.60
   4   7  -8   11.70    2.80
   3  -7  -7   -1.60    2.60
  -3  -7   7   -2.80    3.50
  -2  -7   6   19.30    3.80
   2  -7  -6   35.70    3.70
  -2   7   6   25.20    2.90
  -2   7   6   26.20    3.00
   2   7  -6   29.30    3.20
  -1  -7   5   20.50    3.90
   1  -7  -5   20.40    3.00
   1   7  -5   16.50    2.50
  -1   7   5   18.50    2.80
   0  -7   4   -2.90    2.60
   0  -7  -4   -1.10    2.10
   0   7  -4   -0.70    1.90
   0   7   4   -3.80    2.10
   1  -7   3   10.20    1.70
  -1  -7  -3   12.40    2.30
   1  -7   3   11.40    2.80
   1   7   3   12.30    2.30
  -1   7  -3    7.10    2.00
   2  -7   2   99.79    5.30
   2  -7   2  110.39    6.00
  -2  -7  -2  101.69    5.70
   2   7   2   98.39    5.50
  -2   7  -2   94.79    5.50
   2   7   2   89.89    5.10
  -3  -7  -1    1.00    1.80
  -3  -7  -1    1.60    1.80
   3  -7   1    2.10    1.80
   3  -7   1    1.10    1.60
  -3   7  -1    0.90    1.60
   3   7   1    2.40    1.60
  -4  -7   0  449.46   20.50
  -4  -7   0  453.95   20.80
   4  -7   0  449.06   20.60
  -4   7   0  446.96   20.60
   4   7   0  437.56   20.50
  -5  -7   1   -0.10    2.10
   5  -7  -1    2.40    1.70
  -5  -7   1    4.30    1.60
   5   7  -1    2.30    1.70
  -5   7   1    4.10    1.90
   6  -7  -2   60.89    4.30
  -6  -7   2   68.59    5.20
  -6   7   2   58.79    4.30
   6   7  -2   59.09    3.90
  -6   7   2   65.59    4.20
  -7  -7   3    0.00    2.70
   7  -7  -3    6.00    2.00
  -7   7   3    2.10    2.00
   7   7  -3    5.80    1.70
  -7   7   3    2.60    1.70
   8  -7  -4  150.18    7.60
  -8  -7   4  147.69    9.10
  -8   7   4  135.09    7.10
   8   7  -4  145.79    7.00
  -8   7   4  136.39    7.20
   9  -7  -5    3.90    2.10
  -9  -7   5    0.20    3.40
  10  -7  -6   12.80    2.60
 -10  -7   6   11.20    4.40
  11  -7  -7    1.80    2.60
 -11  -7   7   -4.60    4.50
 -12  -7   8   16.10    6.20
 -13  -7   9   12.40    6.10
 -14  -7  10   22.20    7.40
  -6  -8  10   -3.80    4.70
   6  -8 -10    8.30    3.60
   5  -8  -9   -1.40    3.00
  -5  -8   9   -5.50    4.50
   5   8  -9   -2.00    2.30
  -4  -8   8    6.30    4.40
   4  -8  -8   11.60    3.10
   3  -8  -7   12.70    3.20
  -3  -8   7    9.80    4.50
   3   8  -7   13.60    2.60
   2  -8  -6   26.50    4.00
  -2  -8   6   18.50    4.50
  -2   8   6   24.40    3.00
   2   8  -6   23.30    3.00
  -2   8   6   28.80    3.30
  -1  -8   5    0.60    3.30
   1  -8  -5    3.20    2.30
   1   8  -5    1.20    2.00
   0  -8  -4   42.60    4.10
   0  -8   4   37.80    4.80
   0   8  -4   41.70    3.70
   0   8   4   41.50    3.80
   1  -8   3    6.40    2.90
  -1  -8  -3    7.00    2.30
  -1   8  -3    5.90    2.00
   1   8   3    9.20    2.20
   2  -8   2   84.99    5.40
  -2  -8  -2   84.69    5.10
   2  -8   2   81.69    4.70
   2   8   2   79.59    4.90
  -2   8  -2   85.89    5.00
   2   8   2   69.49    4.40
  -3  -8  -1    9.20    2.20
   3  -8   1   16.90    2.60
  -3  -8  -1   11.80    2.30
   3  -8   1   11.40    1.90
  -3   8  -1   10.40    2.20
   3   8   1    9.40    2.10
  -4  -8   0  277.27   13.70
   4  -8   0  290.27   13.80
  -4  -8   0  306.37   14.20
   4   8   0  278.07   13.70
  -4   8   0  298.17   13.80
   5  -8  -1   22.20    3.00
  -5  -8   1   12.80    3.50
   5   8  -1   22.80    2.50
  -5   8   1   17.80    2.90
   6  -8  -2   44.40    3.90
  -6  -8   2   47.60    4.80
  -6   8   2   40.60    3.90
  -6   8   2   41.60    3.80
   6   8  -2   50.59    3.50
   7  -8  -3    4.10    2.10
  -7  -8   3   -2.00    2.90
  -7   8   3    2.60    1.80
  -7   8   3    3.90    2.10
   7   8  -3    6.50    1.90
   8  -8  -4  131.99    6.90
  -8  -8   4  119.99    8.30
   8   8  -4  125.49    6.30
  -8   8   4  123.49    6.50
  -8   8   4  116.09    6.50
   9  -8  -5   -0.50    2.00
 -10  -8   6    7.60    4.30
 -11  -8   7    1.90    4.80
 -12  -8   8   12.70    5.90
 -13  -8   9   -0.90    5.80
   6  -9 -10    4.80    3.70
  -6  -9  10    1.50    5.20
  -5  -9   9   -6.40    4.60
   5  -9  -9    0.80    3.10
  -4  -9   8    9.80    4.90
   4  -9  -8    9.10    3.30
   4   9  -8   10.40    2.70
  -3  -9   7   21.50    4.70
   3  -9  -7   26.50    3.90
  -3   9   7   29.20    3.20
   3   9  -7   35.20    3.80
   2  -9  -6   19.40    3.30
  -2  -9   6   10.70    3.80
  -2   9   6   16.20    3.00
   2   9  -6   16.00    2.70
  -2   9   6   13.10    2.40
  -1  -9   5   18.10    4.00
  -1   9   5   23.10    3.20
   1   9  -5   21.20    2.90
   0  -9   4    2.60    3.10
   0  -9  -4    9.40    2.60
   0   9  -4    4.80    2.20
   0   9   4    8.80    2.60
   1  -9   3   62.29    5.20
  -1  -9  -3   70.19    5.00
   1   9   3   69.79    4.70
  -1   9  -3   64.59    4.60
   2  -9   2   25.10    2.90
  -2  -9  -2   30.20    3.50
   2  -9   2   24.50    3.50
   2   9   2   36.10    3.30
  -2   9  -2   27.50    3.10
   2   9   2   26.30    2.40
   3  -9   1   -0.30    2.10
   3  -9   1    2.10    1.50
  -3  -9  -1   -0.60    1.80
  -3  -9  -1   -1.90    1.80
   3   9   1   -3.10    1.90
  -3   9  -1   -0.60    1.80
  -4  -9   0  433.06   19.60
  -4  -9   0  422.66   19.30
   4  -9   0  403.96   19.20
   4  -9   0  395.76   19.20
  -4   9   0  403.16   19.20
   4   9   0  415.46   19.10
   5  -9  -1  239.18   11.60
  -5  -9   1  252.27   12.30
  -5  -9   1  225.68   11.40
   5   9  -1  234.08   11.50
  -5   9   1  230.58   11.60
  -6  -9   2   69.69    5.90
   6  -9  -2   78.29    5.00
   6   9  -2   78.59    4.70
  -6   9   2   79.89    5.10
  -6   9   2   70.39    5.10
  -7  -9   3   -5.60    2.50
   7  -9  -3    0.50    1.90
  -7   9   3   -1.70    1.80
  -7   9   3   -1.60    2.10
   7   9  -3    0.40    1.70
   8  -9  -4  124.09    7.00
  -8  -9   4  128.49    8.50
   8   9  -4  124.89    6.50
  -8   9   4  123.39    6.80
  -8   9   4  120.49    6.70
   9  -9  -5   31.70    3.80
  -9  -9   5   25.00    5.00
   9   9  -5   37.00    3.00
  -9   9   5   32.90    3.10
 -10  -9   6   -0.20    4.10
  10  -9  -6    4.20    2.50
 -11  -9   7    5.80    4.70
 -12  -9   8    9.70    5.20
 -13  -9   9   -0.70    5.70
  -6 -10  10   -2.80    5.20
  -5 -10   9   -9.40    4.40
   5 -10  -9   -1.90    3.40
   4 -10  -8   -0.70    3.20
  -4 -10   8    0.50    4.80
   4  10  -8   -4.10    2.60
   3 -10  -7   17.80    3.80
  -3 -10   7   19.40    4.90
  -3  10   7   25.10    3.50
   3  10  -7   22.50    3.30
  -3  10   7   16.90    2.70
   2 -10  -6    0.40    2.90
  -2 -10   6   -2.70    3.10
  -2  10   6   -1.00    3.30
   2  10  -6    0.90    2.40
  -2  10   6   -1.00    2.00
  -1 -10   5   67.29    6.10
   1 -10  -5   61.09    5.10
   1  10  -5   63.39    4.70
  -1  10   5   60.69    6.10
   0 -10  -4   24.80    3.70
   0 -10   4   16.10    3.80
   0  10  -4   18.50    2.80
   1 -10   3   48.20    5.10
  -1 -10  -3   52.59    4.60
  -1  10  -3   56.89    4.20
   1  10   3   59.79    4.50
  -2 -10  -2   32.80    3.80
   2 -10   2   28.30    4.10
   2  10   2   38.10    3.50
  -2  10  -2   27.10    3.20
   2  10   2   24.20    3.00
  -3 -10  -1    3.70    2.20
  -3 -10  -1    7.90    2.40
   3 -10   1    4.80    2.50
   3 -10   1    7.50    2.10
  -3  10  -1    7.60    2.30
   3  10   1    5.40    2.10
   4 -10   0   23.70    3.20
  -4 -10   0   29.50    3.70
  -4 -10   0   13.50    2.80
   4 -10   0   16.70    2.60
   4  10   0   28.30    3.10
  -4  10   0   19.20    2.90
   5 -10  -1  191.58    9.30
  -5 -10   1  174.28    9.90
   5  10  -1  176.38    9.10
  -5  10   1  174.78    9.30
   6 -10  -2   29.70    3.30
  -6 -10   2   23.00    4.00
  -6  10   2   29.10    3.50
   6  10  -2   27.40    3.00
  -6  10   2   26.10    3.20
  -7 -10   3    5.00    3.30
  -7  10   3    7.10    2.60
   7  10  -3   12.10    2.30
  -7  10   3    9.30    2.40
   8 -10  -4   55.39    4.40
  -8 -10   4   52.29    5.70
   8  10  -4   47.50    3.70
  -8  10   4   55.59    4.10
  -8  10   4   52.59    4.30
   9 -10  -5   66.49    4.90
  -9 -10   5   60.29    6.80
   9  10  -5   65.09    4.20
  -9  10   5   57.69    4.30
  -9  10   5   59.09    4.20
 -10 -10   6   -3.80    4.40
  10  10  -6    2.90    1.90
 -11 -10   7    3.80    5.00
  11  10  -7    8.00    2.20
 -12 -10   8    2.20    5.40
 -13 -10   9    5.10    6.60
  -6 -11  10   -7.20    4.90
   6 -11 -10    5.70    3.80
  -5 -11   9    2.70    5.10
   5 -11  -9    2.10    3.60
   5  11  -9    6.10    3.10
   4 -11  -8   -1.90    3.30
  -4 -11   8   -5.40    3.90
   4  11  -8   -0.80    3.00
  -3 -11   7   11.50    4.70
   3 -11  -7   16.60    3.80
  -3  11   7   12.30    2.70
   3  11  -7   13.00    3.20
  -2 -11   6    6.40    4.40
   2 -11  -6    9.20    3.40
  -2  11   6   10.60    2.50
  -2  11   6    6.20    3.10
   2  11  -6   14.00    3.00
   1 -11  -5   68.99    5.60
  -1  11   5   75.09    5.20
   1  11  -5   67.29    5.10
   0 -11  -4    8.20    2.90
   0 -11   4    1.70    3.20
   0  11   4    6.90    2.60
   0  11  -4    7.70    2.30
  -1 -11  -3   -3.40    2.50
   1 -11   3   -3.70    2.70
  -1  11  -3    3.60    2.20
   1  11   3    0.00    2.40
   2 -11   2    5.90    3.20
  -2 -11  -2    8.40    2.60
  -2  11  -2    6.10    2.60
   2  11   2    7.30    3.10
  -3 -11  -1    7.90    2.60
  -3 -11  -1    7.20    2.90
   3 -11   1    8.00    2.20
   3 -11   1    9.80    2.90
   3  11   1   14.70    2.70
  -3  11  -1    8.20    2.50
  -4 -11   0    0.20    2.50
   4 -11   0   -4.10    2.20
  -4 -11   0   -2.40    2.20
   4 -11   0   -1.60    1.80
  -4  11   0   -2.90    2.00
   4  11   0    5.40    2.30
   5 -11  -1  104.29    6.40
  -5 -11   1  118.99    8.80
   5 -11  -1  109.29    8.40
  -5  11   1   96.49    8.70
   5  11  -1  112.49    6.40
  -5  11   1  114.39    6.60
  -6 -11   2   14.00    3.70
   6 -11  -2   20.20    2.70
   6  11  -2   19.50    2.80
  -6  11   2   14.10    4.90
  -6  11   2   22.10    3.30
  -7 -11   3   23.20    4.70
   7 -11  -3   27.90    3.30
  -7  11   3   28.00    3.60
   7  11  -3   28.10    3.40
  -8 -11   4   60.99    9.40
   8 -11  -4   50.39    4.40
  -8  11   4   49.50    4.40
  -8  11   4   44.10    4.30
   8  11  -4   50.39    3.90
  -9 -11   5   66.39    7.10
   9 -11  -5   64.59    5.10
  -9  11   5   64.49    4.90
  -9  11   5   68.89    4.70
   9  11  -5   65.59    4.50
 -10 -11   6   -3.50    4.00
  10  11  -6    3.50    2.00
 -11 -11   7   -0.70    4.80
  11  11  -7    6.80    2.30
 -12 -11   8    0.30    5.40
 -13 -11   9    2.90    5.90
   6 -12 -10    4.20    3.70
  -6 -12  10   -2.50    5.30
   6  12 -10    3.50    3.20
  -5 -12   9   14.90    5.80
   5 -12  -9    8.10    4.90
   5  12  -9    8.90    3.30
  -4 -12   8   -8.20    4.20
   4 -12  -8   -3.50    3.30
   4  12  -8   -1.00    2.80
   3 -12  -7    5.40    3.60
  -3 -12   7   10.00    4.50
  -3  12   7   14.40    3.30
   3  12  -7    8.20    3.00
  -3  12   7   12.70    2.70
  -2 -12   6   18.00    4.90
   2 -12  -6   16.60    3.60
  -2  12   6   19.00    3.10
   2  12  -6   21.80    5.10
  -2  12   6   18.70    3.40
   1 -12  -5  113.79    7.50
  -1 -12   5  133.19    8.70
  -1  12   5   97.19    7.20
  -1  12   5  126.19    7.10
   1  12  -5  113.69    7.10
   0 -12   4   -1.30    3.20
   0 -12  -4    4.10    2.90
   0  12   4    9.20    2.70
   0  12  -4    8.10    2.50
   1 -12   3   27.60    4.40
  -1 -12  -3   43.90    4.30
   1  12   3   32.80    3.80
  -1  12  -3   34.50    3.80
   2 -12   2    0.70    2.70
  -2 -12  -2    0.20    2.20
  -2 -12  -2    0.50    2.50
   2  12   2    3.30    2.40
  -2  12  -2    1.20    2.30
  -3 -12  -1   28.10    3.80
   3 -12   1   31.00    4.10
  -3 -12  -1   33.50    3.90
  -3  12  -1   30.80    3.50
   3  12   1   23.00    3.40
   4 -12   0   33.90    4.00
  -4 -12   0   33.60    3.70
  -4 -12   0   34.60    4.30
   4 -12   0   31.90    3.70
  -4  12   0   37.00    4.00
  -5 -12   1  150.18    9.00
   5 -12  -1  146.79    8.20
   5 -12  -1  158.98    8.30
  -5  12   1  155.88    8.60
   5  12  -1  151.38    8.20
  -5  12   1  155.88    8.40
  -6 -12   2    2.50    3.30
   6 -12  -2    1.70    2.10
   6 -12  -2    4.90    2.30
  -6  12   2    3.20    2.40
   6  12  -2    5.90    2.30
  -6  12   2    2.60    2.40
   7 -12  -3  210.38   10.40
  -7 -12   3  197.88   11.60
  -7  12   3  188.08   10.20
   7  12  -3  191.08   10.00
  -7  12   3  195.78   10.30
   8 -12  -4   -1.60    2.40
  -8 -12   4   -3.70    3.60
  -8  12   4   -0.30    2.70
  -8  12   4    1.90    2.50
   8  12  -4    0.10    2.10
  -9 -12   5   61.69    7.00
   9  12  -5   65.49    4.60
  -9  12   5   70.99    5.10
 -10 -12   6    2.40    4.50
  10  12  -6    3.70    2.30
 -11 -12   7   12.70    5.90
  11  12  -7   18.70    2.90
 -12 -12   8   -3.40    5.40
  12  12  -8    1.40    2.20
 -13 -12   9   10.00    7.00
  -6 -13  10    5.50    6.10
   5 -13  -9   13.70    4.10
  -5 -13   9    6.90    6.00
   5  13  -9    7.00    3.20
  -4 -13   8   -2.50    4.80
   4 -13  -8    5.70    3.60
   4  13  -8   -0.90    3.10
  -4  13   8    5.60    2.50
  -3 -13   7   -5.80    3.90
   3 -13  -7   -0.40    3.20
   3  13  -7    5.10    3.00
  -3  13   7    3.10    3.10
  -3  13   7    3.80    2.60
  -2 -13   6   10.50    4.40
   2 -13  -6    8.90    3.30
  -2  13   6   19.50    3.40
   2  13  -6   22.30    3.50
  -2  13   6   10.00    2.80
  -1 -13   5   84.49    7.30
   1 -13  -5   88.19    6.60
   1  13  -5   98.09    6.30
  -1  13   5   96.99    6.20
  -1  13   5   84.59    6.20
   0 -13  -4    3.10    2.90
   0 -13   4    3.60    4.10
   0  13  -4    3.90    2.60
   0  13   4    9.10    2.80
  -1 -13  -3   51.99    5.10
   1 -13   3   56.19    5.60
   1  13   3   51.79    4.60
  -1  13  -3   54.39    4.70
  -2 -13  -2   13.60    3.10
   2 -13   2   14.40    3.50
  -2 -13  -2   15.90    2.90
  -2  13  -2   19.90    3.30
   2  13   2   21.20    3.10
   3 -13   1    5.70    3.30
  -3 -13  -1    8.30    2.90
  -3 -13  -1    2.20    2.80
  -3  13  -1    5.50    2.70
   3  13   1    5.20    2.40
  -4 -13   0   35.10    4.30
  -4 -13   0   35.80    4.60
   4 -13   0   38.60    4.20
  -4  13   0   42.80    4.20
   4  13   0   34.10    4.00
  -5 -13   1    5.90    3.20
   5 -13  -1    5.10    2.70
  -5  13   1    7.20    2.70
   5  13  -1    7.60    2.80
  -5  13   1    8.60    2.70
  -6 -13   2   31.90    4.80
   6 -13  -2   35.90    3.80
  -6  13   2   38.80    4.50
  -6  13   2   38.50    4.40
  -7 -13   3   66.49    6.60
   7 -13  -3   71.69    4.80
  -7  13   3   70.69    5.20
   7  13  -3   66.59    5.00
  -8 -13   4   48.20    6.50
  -8  13   4   49.10    4.70
  -8  13   4   44.60    4.50
   8  13  -4   47.00    4.20
  -9 -13   5   -1.40    3.90
  -9  13   5    6.10    2.60
  -9  13   5    9.90    3.00
   9  13  -5    7.50    2.50
 -10 -13   6    2.90    4.90
 -10  13   6   10.80    2.70
 -10  13   6    5.10    4.00
  10  13  -6   13.50    2.80
 -11 -13   7   16.90    6.10
  11  13  -7   33.70    3.70
 -12 -13   8   -4.10    5.20
  12  13  -8    1.00    2.40
 -13 -13   9    8.40    6.60
  13  13  -9    3.10    2.40
   5 -14  -9    0.70    3.60
  -5 -14   9    0.20    5.20
   5  14  -9    1.30    3.30
   4 -14  -8    5.80    3.80
  -4 -14   8    0.40    5.00
  -4  14   8   -0.20    2.90
   4  14  -8    3.80    3.30
  -4  14   8    7.40    2.70
   3 -14  -7    3.60    3.60
  -3 -14   7   -5.40    5.00
  -3  14   7    3.70    3.10
  -3  14   7    1.30    2.50
   3  14  -7    0.00    3.00
  -2 -14   6   10.40    4.40
   2 -14  -6   15.70    4.10
  -2  14   6   16.50    3.50
   2  14  -6   16.60    3.40
  -2  14   6   12.30    3.00
   1 -14  -5   46.10    5.40
  -1 -14   5   31.40    5.70
   1  14  -5   50.79    4.80
  -1  14   5   47.50    4.80
  -1  14   5   44.80    4.70
   0 -14  -4   19.80    3.70
   0 -14   4   17.00    4.60
   0  14   4   25.70    3.70
   0  14  -4   22.70    3.40
   1 -14   3   81.89    6.90
  -1 -14  -3   86.09    6.40
  -1  14  -3   85.69    6.00
   1  14   3   91.79    6.00
  -2 -14  -2  210.78   11.70
   2 -14   2  220.98   11.90
  -2 -14  -2  214.58   11.10
  -2  14  -2  233.98   11.50
   2  14   2  213.68   11.40
  -3 -14  -1    5.70    2.70
   3 -14   1    6.30    3.00
  -3 -14  -1    2.30    2.90
  -3  14  -1    7.90    2.60
   3  14   1    6.80    2.80
  -4 -14   0   81.79    7.30
   4 -14   0   93.29    6.50
  -4  14   0  107.89    6.40
   4  14   0   99.99    6.30
   5 -14  -1    0.80    2.70
  -5 -14   1   -1.40    2.90
   5  14  -1    1.00    2.60
  -5  14   1    1.80    2.90
  -5  14   1    6.90    2.80
  -6 -14   2   42.50    5.70
   6 -14  -2   41.80    4.20
   6  14  -2   45.60    4.40
  -6  14   2   44.30    4.70
  -6  14   2   50.69    4.80
   7 -14  -3   13.10    2.80
  -7 -14   3    6.40    4.10
  -7  14   3   20.60    3.50
   7  14  -3   14.50    3.30
  -7  14   3   11.60    2.90
  -8 -14   4   73.09    7.60
  -8  14   4   76.19    5.70
   8  14  -4   79.29    5.50
  -8  14   4   80.99    6.00
  -9 -14   5   -4.00    4.10
  -9  14   5    0.00    3.30
   9  14  -5    3.20    4.20
  -9  14   5    3.00    2.70
 -10 -14   6   18.30    5.80
 -10  14   6   38.60    4.40
 -10  14   6   36.80    3.90
 -11 -14   7   17.50    6.10
  11  14  -7   29.30    4.30
 -12 -14   8   14.00    6.60
  12  14  -8   19.20    3.40
  -5 -15   9    1.10    5.50
   5  15  -9   -5.00    3.20
  -4 -15   8   -6.90    5.30
   4 -15  -8    0.80    3.60
   4  15  -8   -1.10    3.20
  -3 -15   7  -11.40    4.30
  -3  15   7    1.40    3.10
  -3  15   7   -0.60    2.60
   3  15  -7   -1.00    2.80
   2 -15  -6   -1.10    3.40
  -2 -15   6    3.50    4.10
   2  15  -6    2.60    3.10
  -2  15   6    0.10    2.80
  -2  15   6   -2.60    3.10
   1 -15  -5    1.90    3.40
  -1 -15   5   -4.40    4.40
   1  15  -5    3.50    3.00
  -1  15   5    1.50    3.20
  -1  15   5    1.60    2.70
   0 -15   4    1.80    4.40
   0 -15  -4    2.50    3.40
   0  15  -4   13.90    3.30
   0  15   4    4.20    3.20
  -1 -15  -3    7.90    3.10
   1 -15   3    0.00    3.90
   1  15   3    8.20    3.20
  -1  15  -3    4.10    2.80
  -2 -15  -2  195.28   11.60
  -2 -15  -2  206.38   11.10
   2 -15   2  233.48   12.10
  -2  15  -2  239.98   11.50
   2  15   2  197.38   11.20
   3 -15   1    6.10    3.30
  -3 -15  -1    2.90    3.10
  -3 -15  -1   14.50    3.30
  -3  15  -1    8.30    3.00
   3  15   1    9.50    2.90
   4 -15   0   36.80    4.50
  -4 -15   0   38.90    5.10
  -4  15   0   48.00    4.60
   4  15   0   45.00    4.60
  -4  15   0   37.80    4.50
  -5 -15   1   -1.40    3.20
   5 -15  -1   -1.20    3.00
   5  15  -1    5.00    2.90
  -5  15   1    1.10    2.70
  -5  15   1    3.00    2.70
   6 -15  -2   -1.80    2.80
  -6 -15   2   -1.00    3.50
  -6  15   2    1.50    3.00
   6  15  -2   -0.90    2.70
  -6  15   2    4.10    3.00
  -7 -15   3    0.80    4.00
  -7  15   3    4.70    3.10
   7  15  -3    2.40    2.90
  -7  15   3    5.40    3.20
  -8 -15   4    2.70    4.40
  -8  15   4    8.10    3.20
   8  15  -4    8.20    2.80
  -8  15   4    8.40    3.30
  -9 -15   5   -1.20    4.40
   9  15  -5    2.40    2.60
  -9  15   5    1.70    3.10
  -9  15   5   -1.50    2.70
 -10 -15   6   13.60    5.70
 -10  15   6   25.40    3.50
  10  15  -6   23.50    3.60
 -10  15   6   31.70    4.10
 -11 -15   7    2.00    5.40
  11  15  -7    6.20    2.90
 -12 -15   8   17.50    7.10
  12  15  -8   13.00    3.10
  -5 -16   9   -4.40    5.30
   5  16  -9    1.40    3.40
  -4 -16   8   -5.20    5.40
   4 -16  -8    8.00    5.60
  -4  16   8    6.20    3.20
   4  16  -8   10.00    3.40
  -4  16   8    1.60    2.70
  -3 -16   7   -9.60    4.30
   3 -16  -7   -0.70    3.80
  -3  16   7    2.30    2.80
   3  16  -7   -0.10    3.10
  -3  16   7   -1.10    3.10
  -2 -16   6   -6.90    4.00
   2 -16  -6   -0.90    3.70
  -2  16   6   -0.70    2.90
  -2  16   6   -6.10    3.00
   2  16  -6    1.40    3.10
   1 -16  -5   -4.00    3.10
  -1 -16   5   -3.40    4.60
   1  16  -5    4.80    3.10
  -1  16   5   -0.20    3.20
  -1  16   5    2.70    2.70
   0 -16   4    3.40    4.30
   0 -16  -4    1.10    2.00
   0  16  -4    5.80    3.30
   0  16   4    4.30    3.70
   1 -16   3   -5.60    3.80
  -1 -16  -3   -4.50    3.00
  -1  16  -3   -0.60    2.70
   1  16   3    1.80    3.00
   2 -16   2   62.29    6.50
  -2 -16  -2   65.19    5.40
  -2 -16  -2   71.59    6.10
   2  16   2   64.99    5.60
  -2  16  -2   73.89    5.80
  -3 -16  -1   18.30    3.70
  -3 -16  -1    6.20    3.40
   3 -16   1    9.70    3.80
  -3  16  -1   11.10    3.30
   3  16   1   18.50    3.50
  -4 -16   0   24.20    4.50
   4 -16   0   28.00    4.10
   4  16   0   34.70    4.20
  -4  16   0   28.10    4.00
  -4  16   0   37.60    4.50
   5 -16  -1   -0.80    2.70
  -5 -16   1   -1.80    3.40
  -5  16   1    2.00    2.90
   5  16  -1    0.20    2.80
  -5  16   1    0.10    3.00
   6 -16  -2    1.00    2.40
  -6  16   2   -0.40    3.00
   6  16  -2   -1.10    2.80
  -6  16   2    2.30    3.20
  -7 -16   3    4.40    4.30
  -7  16   3   -0.30    3.10
   7  16  -3    5.50    3.10
  -7  16   3    3.60    3.00
  -8 -16   4   -4.60    4.00
   8  16  -4    2.80    3.00
  -8  16   4   -4.00    2.90
  -8  16   4   -0.70    2.90
  -9 -16   5    4.20    4.50
  -9  16   5   21.20    3.70
   9  16  -5   17.20    3.30
  -9  16   5    8.40    3.20
 -10 -16   6    4.20    5.40
  10  16  -6    9.60    3.30
 -10  16   6    8.20    3.00
 -10  16   6   13.10    3.20
 -11 -16   7    1.20    5.30
  11  16  -7    6.90    3.10
 -12 -16   8    2.70    6.20
  12  16  -8    8.40    3.00
  -5 -17   9   -8.30    5.40
   5  17  -9    7.50    4.00
  -4 -17   8   -4.00    5.20
   4  17  -8    9.00    3.60
  -4  17   8    5.90    3.20
  -4  17   8    1.70    3.20
  -3 -17   7   -8.80    4.50
   3 -17  -7    2.00    4.00
  -3  17   7   -5.00    2.90
   3  17  -7    5.30    3.10
  -3  17   7    4.50    3.10
   2 -17  -6   -3.70    3.60
  -2 -17   6   -9.30    4.50
   2  17  -6    4.30    3.20
  -2  17   6    0.80    2.90
  -2  17   6    0.30    3.30
   1 -17  -5   18.90    4.40
  -1 -17   5   19.40    5.60
  -1  17   5   23.70    3.80
  -1  17   5   26.30    4.30
   1  17  -5   32.10    4.20
   0 -17   4    8.80    4.50
   0  17   4    8.20    3.30
   0  17  -4   18.50    3.60
   0  17   4    5.70    3.70
   1 -17   3   48.00    6.60
  -1 -17  -3   37.00    5.10
   1  17   3   49.00    5.30
  -1  17  -3   49.10    5.20
  -2 -17  -2  151.68    9.50
  -2 -17  -2  145.49    8.80
   2 -17   2  152.68   10.20
  -2  17  -2  150.38    9.30
   2  17   2  155.98    9.10
  -3 -17  -1   62.49    6.00
   3 -17   1   65.19    6.30
  -3  17  -1   66.99    5.80
   3  17   1   69.19    5.90
  -3  17  -1   64.89    6.10
   4 -17   0   15.70    3.90
  -4 -17   0    5.00    3.70
  -4  17   0   17.50    3.70
   4  17   0   13.00    3.60
  -4  17   0   10.40    3.70
   5 -17  -1    9.30    3.30
  -5 -17   1    5.60    4.10
  -5  17   1    8.20    3.60
  -5  17   1    4.10    3.30
   5  17  -1   10.00    3.40
  -6 -17   2   -3.40    3.90
   6 -17  -2   -1.60    2.70
  -6  17   2    0.10    3.10
  -6  17   2   -4.20    3.20
   6  17  -2   -3.40    2.90
  -7 -17   3   -5.80    4.00
   7 -17  -3   -0.80    2.40
  -7  17   3   -0.90    3.00
   7  17  -3   -2.20    2.80
  -7  17   3    0.60    3.00
  -8 -17   4    2.40    4.60
   8  17  -4    4.70    3.00
  -8  17   4    2.90    3.20
  -8  17   4    3.80    3.30
  -9 -17   5   28.20    6.10
  -9  17   5   37.70    4.80
  -9  17   5   43.60    4.80
   9  17  -5   36.30    4.40
 -10 -17   6   18.10    6.40
 -10  17   6   15.80    3.50
 -10  17   6   23.40    4.00
  10  17  -6   26.10    4.00
 -11 -17   7   29.40    7.20
 -11  17   7   46.50    6.20
  11  17  -7   43.90    4.80
  -4 -18   8   -2.30    5.90
  -4  18   8    6.90    3.60
   4  18  -8    6.30    4.20
  -4  18   8    5.90    3.30
  -3 -18   7    2.20    5.70
   3  18  -7   14.20    3.80
  -3  18   7   12.20    3.60
  -3  18   7    6.60    3.30
   2 -18  -6    2.40    3.60
  -2 -18   6  -10.80    4.80
   2  18  -6   -1.80    3.00
  -2  18   6    0.20    3.30
  -2  18   6    2.10    3.00
  -1 -18   5   11.70    4.90
   1 -18  -5    6.60    4.10
   1  18  -5   21.30    4.10
  -1  18   5   21.10    4.10
  -1  18   5   17.30    3.80
   0 -18   4  -10.20    3.90
   0  18  -4    1.20    2.90
   0  18   4   -4.00    2.70
   0  18   4   -8.40    3.00
   1 -18   3   50.39    6.40
   1  18   3   53.79    5.80
  -1  18  -3   58.19    5.60
  -2 -18  -2   34.40    4.90
   2 -18   2   33.10    5.50
  -2 -18  -2   44.50    4.70
   2  18   2   43.50    5.20
  -2  18  -2   38.40    4.80
  -3 -18  -1   41.70    5.50
   3 -18   1   49.30    6.00
   3  18   1   44.70    5.30
  -3  18  -1   34.80    4.90
  -4 -18   0    4.90    3.90
   4 -18   0    5.80    3.80
  -4  18   0    6.80    3.70
  -4  18   0   12.70    3.80
   4  18   0    7.70    3.80
   5 -18  -1   37.50    4.90
  -5 -18   1   35.90    6.30
  -5  18   1   44.60    5.20
   5  18  -1   47.70    5.30
  -5  18   1   47.50    5.20
   6 -18  -2   11.40    3.30
  -6 -18   2    6.90    4.30
  -6  18   2   10.30    3.80
  -6  18   2   18.80    3.90
   6  18  -2    5.40    3.40
  -7 -18   3   -1.60    4.30
   7 -18  -3    0.80    2.50
  -7  18   3   -3.40    3.20
  -7  18   3    1.50    3.30
   7  18  -3    0.80    3.20
  -8 -18   4   15.80    5.80
   8  18  -4   13.50    3.50
  -8  18   4   20.70    4.10
  -8  18   4   15.30    4.00
  -9 -18   5   31.90    6.70
  -9  18   5   52.99    5.60
  -9  18   5   50.29    5.30
   9  18  -5   56.09    5.30
 -10 -18   6    7.80    5.80
  10  18  -6    8.90    3.30
 -10  18   6   11.60    3.80
 -10  18   6    4.90    3.20
 -11 -18   7   35.50    7.80
  11  18  -7   44.70    5.00
 -11  18   7   41.80    4.90
 -11  18   7   47.70    4.60
  -4 -19   8   -5.00    5.50
  -4  19   8    4.80    3.70
  -4  19   8    9.40    3.40
   4  19  -8    7.80    3.70
  -3 -19   7   10.60    6.40
  -3  19   7   10.10    3.60
   3  19  -7   12.90    5.00
  -3  19   7   12.50    3.80
  -2 -19   6   -1.10    5.00
   2  19  -6    3.40    3.50
  -2  19   6    4.00    3.40
  -2  19   6   -1.40    2.80
   1 -19  -5   11.50    4.40
  -1 -19   5   13.50    5.00
  -1  19   5   16.30    4.00
   1  19  -5   21.60    4.10
  -1  19   5   20.40    3.70
   0 -19   4   -1.30    4.60
   0  19   4    1.90    3.20
   0  19   4    2.80    3.40
   0  19  -4    3.40    3.30
   1 -19   3   24.30    5.30
   1  19   3   31.40    4.70
  -1  19  -3   33.70    4.70
   1  19   3   38.40    4.50
  -2 -19  -2    2.30    3.00
   2 -19   2   -1.70    4.10
   2  19   2    1.50    3.40
  -2  19  -2    0.40    3.30
  -2  19  -2   -1.00    3.50
  -3 -19  -1   14.80    4.10
   3 -19   1   20.00    5.40
   3  19   1   18.20    4.10
  -3  19  -1   11.70    3.80
   4 -19   0   -2.90    3.70
  -4 -19   0    0.00    3.60
   4  19   0    0.30    3.10
  -4  19   0   -0.70    3.00
   5 -19  -1   67.59    5.90
  -5 -19   1   66.19    6.80
  -5  19   1   70.29    6.10
   5  19  -1   58.79    5.90
  -5  19   1   60.89    6.20
  -6 -19   2   -0.30    3.90
  -6  19   2   -0.80    3.30
   6  19  -2    0.80    3.10
  -6  19   2    0.00    3.10
   7 -19  -3   38.50    4.20
  -7 -19   3   31.10    6.10
   7  19  -3   44.60    5.10
  -7  19   3   45.70    5.50
  -7  19   3   41.20    5.30
  -8 -19   4    3.80    4.80
  -8  19   4    5.60    3.60
   8  19  -4    3.30    3.40
  -8  19   4    6.70    3.80
  -9 -19   5   25.40    6.70
  -9  19   5   40.80    5.00
   9  19  -5   31.70    4.60
  -9  19   5   39.10    4.70
 -10 -19   6   -1.10    5.00
 -10  19   6    4.20    3.50
 -10  19   6    2.50    3.50
  10  19  -6    0.80    3.20
 -11 -19   7   18.10    7.00
 -11  19   7   24.40    3.80
 -11  19   7   33.50    4.60
  11  19  -7   28.30    4.40
  -3 -20   7    4.30    6.20
  -3  20   7    6.30    3.60
   3  20  -7   10.60    4.00
  -2 -20   6    2.50    5.20
   2  20  -6    0.20    3.30
  -2  20   6    0.60    3.50
   1 -20  -5   26.80    6.40
  -1 -20   5   22.40    5.80
  -1  20   5   26.30    4.60
   1  20  -5   35.30    6.00
   0 -20   4   -0.10    4.20
   0  20   4   -0.10    3.70
   0  20  -4    2.30    4.50
   1 -20   3    3.60    4.60
  -1  20  -3   10.10    3.60
   1  20   3    3.10    3.50
  -2 -20  -2    6.30    3.70
   2 -20   2    3.30    4.00
  -2  20  -2    4.00    3.50
   2  20   2    1.40    3.30
  -2  20  -2    2.30    3.80
  -3 -20  -1    4.70    3.60
   3 -20   1    4.10    3.70
   3  20   1    9.70    3.70
  -3  20  -1    9.10    3.80
   4 -20   0   -2.70    3.70
  -4 -20   0   -2.20    3.60
   4  20   0   -0.60    3.10
  -4  20   0   -0.70    3.70
  -5 -20   1   50.49    6.40
   5 -20  -1   41.90    5.60
  -5  20   1   46.70    5.50
   5  20  -1   47.70    5.40
   6 -20  -2   39.10    4.80
  -6 -20   2   34.00    5.90
   6  20  -2   40.10    5.20
  -6  20   2   37.00    5.10
   7 -20  -3   45.70    4.30
  -7 -20   3   37.20    6.50
  -7  20   3   47.00    5.70
   7  20  -3   50.99    5.60
  -8 -20   4   -1.70    4.60
   8  20  -4    2.70    3.50
  -8  20   4    4.20    2.80
  -8  20   4   -1.00    3.40
  -9 -20   5   10.10    5.60
  -9  20   5   10.40    4.20
   9  20  -5   10.40    3.90
  -9  20   5   15.90    3.90
 -10 -20   6    2.30    5.80
 -10  20   6   -0.90    3.40
 -10  20   6    4.70    3.60
  10  20  -6    4.00    3.40
  -3 -21   7   -1.80    5.90
  -3  21   7   -0.80    3.60
  -3  21   7    1.10    4.00
  -2 -21   6    0.80    5.50
  -2  21   6    6.00    3.80
  -2  21   6    1.70    3.90
   2  21  -6    6.80    3.90
  -1 -21   5   16.60    5.80
   1  21  -5   29.40    4.70
  -1  21   5   25.20    4.90
  -1  21   5   28.70    4.40
   0 -21   4   -4.70    4.20
   0  21   4   -0.70    3.10
   0  21   4   -4.40    3.70
   0  21  -4    9.40    3.60
   1 -21   3   -4.30    3.80
  -1  21  -3   -0.60    3.20
   1  21   3   -3.20    3.30
  -1  21  -3   -2.30    3.50
  -2 -21  -2    1.80    3.20
   2 -21   2    4.60    4.60
   2  21   2    0.60    3.20
  -2  21  -2    0.20    3.50
  -2  21  -2    8.50    3.50
  -3 -21  -1    3.40    3.90
   3 -21   1    1.40    3.80
  -3  21  -1    0.10    3.60
   3  21   1    6.20    3.60
   4 -21   0   -5.00    3.80
  -4 -21   0   -4.30    3.60
  -4  21   0   -4.50    3.20
   4  21   0    0.20    3.30
   5 -21  -1   -5.50    3.10
  -5 -21   1    3.00    4.30
   5  21  -1   -4.70    3.30
  -5  21   1    1.50    3.60
  -6 -21   2   32.30    5.90
   6 -21  -2   40.80    4.80
  -6  21   2   43.60    5.30
   6  21  -2   33.70    5.20
   7 -21  -3    5.00    2.70
  -7 -21   3    2.40    4.60
  -7  21   3    5.20    3.90
   7  21  -3    3.30    3.50
  -8 -21   4    4.20    5.20
   8  21  -4    1.30    3.60
  -8  21   4    0.00    3.60
  -9 -21   5   -2.00    5.60
  -9  21   5    0.40    3.50
   9  21  -5    2.40    3.60
 -10 -21   6   -5.90    5.50
  10  21  -6    0.30    3.50
 -10  21   6   -2.50    3.40
 -10  21   6    5.20    3.50
  -2 -22   6    9.80    6.20
  -2  22   6   14.50    4.20
   2  22  -6   15.60    4.70
  -2  22   6   13.50    4.70
  -1 -22   5    6.00    5.80
  -1  22   5   19.20    5.40
  -1  22   5   10.70    3.90
   1  22  -5   12.00    4.40
   0 -22   4   -5.80    5.00
   0  22  -4    4.40    3.60
   0  22   4   -1.90    4.60
   0  22  -4    2.10    4.30
   0  22   4    0.80    3.20
   1 -22   3    2.40    4.70
  -1  22  -3    9.30    3.90
   1  22   3   11.10    4.00
   1  22   3    2.30    3.30
  -1  22  -3    3.20    4.30
   2 -22   2    4.60    4.10
  -2 -22  -2    8.00    3.70
  -2  22  -2    8.70    4.00
  -2  22  -2   11.30    3.80
   2  22   2   10.90    3.60
   2  22   2   10.40    4.00
   3 -22   1    2.00    4.00
  -3 -22  -1    4.10    4.00
   3  22   1    5.50    3.60
  -3  22  -1    5.40    3.70
  -4 -22   0   19.30    4.70
   4 -22   0   18.40    4.70
  -4  22   0   29.10    5.30
   4  22   0   28.60    5.00
   5 -22  -1   -2.20    3.50
  -5 -22   1   -1.30    4.10
  -5  22   1    0.80    3.90
  -5  22   1   -0.50    3.40
   5  22  -1   -5.50    3.30
   6 -22  -2   36.10    4.60
  -6 -22   2   36.00    6.40
   6  22  -2   32.30    5.10
  -6  22   2   35.40    5.20
  -6  22   2   42.20    6.00
   7 -22  -3    0.60    3.20
  -7 -22   3    1.70    4.80
   7  22  -3    1.40    3.60
  -7  22   3    4.00    4.00
  -7  22   3   -4.40    3.60
  -8 -22   4    1.20    5.60
  -8  22   4    7.30    4.30
  -8  22   4    7.80    3.90
   8  22  -4   10.20    4.00
  -9 -22   5    0.30    5.30
  -9  22   5   -0.20    3.70
  -9  22   5    2.50    4.10
   9  22  -5   -0.70    3.70
  -2 -23   6   11.20    6.00
  -2  23   6   15.20    4.50
   2  23  -6   22.20    5.70
  -1 -23   5   -1.10    5.30
  -1  23   5    1.00    3.80
   0 -23   4   -5.30    4.40
   0  23   4    1.00    4.30
   0  23  -4    0.10    4.50
   1 -23   3   -5.30    4.70
  -1  23  -3    0.20    4.10
   1  23   3    1.80    4.00
   2 -23   2    3.80    4.40
  -2 -23  -2    7.30    3.70
   2  23   2    4.20    6.10
  -2  23  -2    6.50    4.00
   3 -23   1   -3.10    3.80
  -3 -23  -1   -1.50    4.40
  -3  23  -1   -2.90    3.90
   3  23   1   -2.20    3.80
  -4 -23   0   55.39    6.80
   4 -23   0   50.19    6.20
   4  23   0   57.19    6.40
  -4  23   0   44.10    6.60
  -5 -23   1   -0.70    4.40
   5 -23  -1   -2.10    3.50
   5  23  -1    1.20    3.90
   6 -23  -2   23.00    4.10
  -6 -23   2   23.00    6.20
   6  23  -2   16.20    4.50
  -6  23   2   31.10    5.90
  -7 -23   3   -1.30    4.40
  -7  23   3    0.50    3.80
   7  23  -3    6.80    4.20
  -8 -23   4    9.40    5.70
  -8  23   4    6.20    4.20
   8  23  -4    6.90    3.90
  -9 -23   5   -3.80    5.80
  -9  23   5   -0.40    3.90
  -9  23   5    0.20    4.70
   9  23  -5   -2.00    3.70
  -1 -24   5   -1.90    5.20
  -1  24   5    2.40    4.00
   1  24  -5    6.60    4.70
   0 -24   4    2.60    5.30
   0  24   4    3.50    4.40
   0  24  -4    2.20    4.60
   1 -24   3    1.60    4.80
  -1  24  -3    2.70    4.30
   1  24   3   -0.90    3.90
   2 -24   2    3.30    4.90
  -2 -24  -2    8.50    4.00
   2  24   2    6.20    4.20
  -2  24  -2   13.30    5.10
  -3 -24  -1   11.40    4.50
   3 -24   1    0.40    4.40
  -3  24  -1    5.80    4.20
   3  24   1    6.30    4.00
   4 -24   0   18.10    5.00
  -4 -24   0   18.90    5.20
   4  24   0   27.50    5.50
  -4  24   0   20.50    4.90
   5 -24  -1   -0.20    3.50
  -5 -24   1    3.80    5.00
  -5  24   1   -0.10    3.70
   5  24  -1   -0.70    3.90
  -6 -24   2    6.80    5.50
   6 -24  -2    9.20    3.60
   6  24  -2    8.80    5.20
  -6  24   2    6.70    4.30
  -7 -24   3   -0.60    5.50
   7  24  -3   -2.30    4.40
  -7  24   3    1.80    4.00
  -8 -24   4    4.30    5.80
   8  24  -4    3.50    4.00
  -8  24   4    5.50    4.30
   0 -25   4   -0.50    5.70
   0  25  -4    2.90    4.70
   0  25   4   -3.70    3.90
   1 -25   3   -5.40    5.30
   1  25   3   -1.40    3.70
  -1  25  -3    4.40    4.40
  -2 -25  -2    1.90    3.90
   2 -25   2   -3.30    4.90
  -2  25  -2    1.30    4.30
   2  25   2   -0.60    4.10
   3 -25   1    5.30    4.60
  -3 -25  -1    9.10    4.90
  -3  25  -1    6.50    4.50
   3  25   1    2.90    4.20
   4 -25   0    6.60    4.30
  -4 -25   0    9.60    5.10
   4  25   0    4.40    4.20
  -4  25   0    5.80    4.40
   5 -25  -1    6.10    4.10
  -5 -25   1    2.00    4.90
  -5  25   1    7.80    4.60
   5  25  -1   11.60    4.50
  -6 -25   2    3.20    5.10
   6 -25  -2    6.00    3.60
   6  25  -2    7.20    4.50
  -6  25   2    5.80    4.50
  -7 -25   3    1.70    6.10
  -7  25   3    5.70    4.70
   7  25  -3    5.10    4.60
   1 -26   3   13.10    5.90
   1  26   3   18.60    5.50
  -1  26  -3   16.80    5.10
   2 -26   2   -2.30    4.90
  -2 -26  -2    4.20    4.20
  -2  26  -2    2.70    4.20
   2  26   2    3.70    4.20
   3 -26   1   10.50    5.40
  -3 -26  -1   14.00    4.90
   3  26   1   15.30    4.80
  -3  26  -1    5.60    4.80
   4 -26   0   -1.40    4.50
  -4 -26   0    1.00    4.70
  -4  26   0   -0.30    4.20
   4  26   0    3.00    4.00
  -5 -26   1   24.60    6.30
   5 -26  -1   43.00    6.00
   5  26  -1   27.90    5.40
  -5  26   1   34.30    6.30
   6 -26  -2    5.50    4.20
  -6 -26   2   -2.30    4.90
   6  26  -2    1.10    4.30
  -6  26   2   -1.60    4.60
   3 -27   1    3.00    5.10
  -3 -27  -1    7.40    4.70
   3  27   1   -3.10    3.90
  -3  27  -1   -2.40    4.30
  -4 -27   0    6.10    5.20
   4 -27   0    1.30    4.70
  -4  27   0   -3.10    4.10
   4  27   0   -0.10    4.30
   6   0 -11    0.00    2.60
  -6   0  11    5.10    4.40
  -5   0  10   51.09    6.20
   5   0 -10   45.80    4.20
  -4   0   9   -1.70    3.70
   4   0  -9    4.40    2.30
  -3   0   8   38.10    5.40
   3   0  -8   42.40    3.60
   2   0  -7   -1.40    2.00
  -2   0   7   -1.50    2.70
  -1   0   6   14.60    3.30
   1   0  -6   23.20    2.80
   0   0  -5    3.50    2.00
  -1   0  -4  215.38   10.20
   1   0   4  205.88   10.30
   1   0   4  209.08   10.00
  -2   0  -3   -1.40    1.80
   2   0   3   -0.50    1.80
  -3   0  -2   66.29    5.00
   3   0   2   66.49    4.60
   4   0   1    6.10   11.40
  -4   0  -1   17.60   19.60
   5   0   0 1192.68   52.59
  -5   0   0 1166.48   52.59
   6   0  -1    8.80    1.90
   7   0  -2 1659.23   73.69
   8   0  -3    0.40    1.60
  -9   0   4  266.97   13.70
 -10   0   5    2.00    3.10
 -11   0   6  142.09    9.20
 -12   0   7   -0.40    4.10
 -13   0   8   12.60    4.70
  -6  -1  11    6.50    4.50
   6  -1 -11    6.40    3.00
  -6   1  11    8.90    4.40
   6   1 -11    5.50    2.70
   5  -1 -10   24.40    3.50
  -5  -1  10   27.50    5.50
  -5   1  10   23.00    6.00
   5   1 -10   37.70    3.50
  -4   1   9    0.20    3.50
  -3  -1   8   -1.30    3.80
   3  -1  -8    4.80    2.20
   3   1  -8    3.80    2.20
  -3   1   8    5.00    3.40
   2  -1  -7    1.50    2.10
  -2  -1   7   -2.20    2.90
   2   1  -7   -1.40    2.10
  -1  -1   6   -2.00    3.50
   1  -1  -6   10.40    2.20
  -1   1   6    6.00    2.80
   1   1  -6    7.00    2.10
   0  -1  -5    6.40    2.00
   0  -1   5   -3.40    2.90
   0   1  -5    0.20    2.00
   0   1   5    0.40    2.50
   1  -1   4   94.09    5.00
   1  -1   4   93.09    5.60
  -1  -1  -4   90.89    5.30
   1   1   4   92.69    5.30
  -1   1  -4   92.79    5.20
   1   1   4   90.79    5.20
   2  -1   3  132.29    6.80
  -2  -1  -3  136.69    6.90
  -2   1  -3  121.79    6.90
   2   1   3  143.39    7.00
   3  -1   2 2331.07  100.09
  -3   1  -2 2028.30  100.29
   3   1   2 2404.16  100.19
  -4  -1  -1  131.69    6.80
   4  -1   1  137.09    6.90
  -4   1  -1  140.39    6.80
   4   1   1  121.49    6.90
  -5  -1   0  328.97   15.80
   5  -1   0  352.46   15.90
   5   1   0  343.67   15.90
  -5   1   0  349.27   15.80
   6  -1  -1  441.86   20.50
  -6  -1   1  437.06   20.30
  -6   1   1  459.15   20.40
   6   1  -1  464.25   20.50
   7  -1  -2  431.26   19.80
   7   1  -2  442.06   19.80
  -7   1   2  436.36   19.60
   8  -1  -3    1.10    1.60
  -8  -1   3    3.10    2.60
   9  -1  -4   25.20    2.50
 -10  -1   5   41.10    5.10
 -11  -1   6   92.79    7.50
 -12  -1   7   19.50    5.00
 -13  -1   8    3.30    4.50
 -14  -1   9   -0.40    4.80
  -6  -2  11   -1.70    4.50
   6  -2 -11    1.00    2.80
   6   2 -11    5.60    2.50
  -6   2  11    4.00    4.00
   5  -2 -10   20.00    3.40
  -5  -2  10   16.00    5.20
  -5   2  10   16.00    4.20
   4  -2  -9    1.00    2.30
  -4  -2   9   -7.80    3.90
   4   2  -9    2.40    2.20
  -4   2   9   -1.10    3.40
   3  -2  -8   -1.30    2.20
  -3   2   8   -0.30    3.10
   3   2  -8    5.80    2.30
  -2  -2   7    4.70    3.20
   2  -2  -7    9.90    2.40
  -2   2   7   12.30    3.10
   2   2  -7    5.90    2.20
   1  -2  -6    5.80    2.20
  -1   2   6    7.60    2.60
   1   2  -6    7.20    2.20
   0  -2  -5   -1.90    1.90
   0   2   5   -1.90    1.70
   0   2  -5   -4.20    1.90
   0   2   5    0.90    2.20
   1  -2   4   13.00    1.80
   1  -2   4   12.10    2.60
  -1  -2  -4    6.30    2.20
  -1   2  -4   10.70    2.10
   1   2   4   14.60    2.10
   1   2   4    7.70    2.30
   2  -2   3  187.38   10.00
  -2  -2  -3  205.88    9.90
   2  -2   3  215.58    9.80
   2   2   3  211.08   10.00
  -2   2  -3  202.88    9.90
   3  -2   2 2277.87  103.49
  -3  -2  -2 2335.97  103.59
   3   2   2 2381.56  103.59
  -4  -2  -1   83.49    5.50
   4  -2   1  109.09    5.50
  -4   2  -1  114.99    5.70
   5  -2   0  136.99    6.60
  -5  -2   0  116.19    6.50
   5   2   0  127.29    6.60
  -5   2   0  136.19    6.60
   6  -2  -1  106.99    5.40
  -6  -2   1   97.59    5.10
   6   2  -1   94.99    5.30
  -6   2   1  103.69    5.30
  -7  -2   2  165.38    8.70
   7  -2  -2  162.38    7.90
  -7   2   2  158.28    7.60
   7   2  -2  155.18    7.70
   8  -2  -3   44.60    3.20
  -8  -2   3   48.80    4.60
  -9  -2   4   47.80    5.10
   9  -2  -4   47.10    3.40
  10  -2  -5   79.29    4.60
 -10  -2   5   82.39    6.50
 -11  -2   6   16.10    4.50
 -12  -2   7   13.90    4.70
 -13  -2   8   -3.80    4.60
 -14  -2   9    2.20    5.10
 -15  -2  10   -2.20    5.50
  -6  -3  11   -2.50    4.30
   6  -3 -11    0.50    2.90
   6   3 -11    8.70    2.60
  -5  -3  10   14.10    5.10
   5  -3 -10   10.00    3.20
  -5   3  10   14.90    4.00
   5   3 -10   12.70    3.70
   4  -3  -9    4.20    2.50
  -4  -3   9   -5.30    4.00
   4   3  -9    1.30    2.10
  -4   3   9   -0.40    2.90
   3  -3  -8   -1.40    2.20
  -3  -3   8   -3.60    3.70
   3   3  -8    3.00    2.30
  -3   3   8    0.50    4.00
  -2  -3   7   41.50    5.20
   2  -3  -7   45.10    3.70
  -2   3   7   45.10    4.50
   2   3  -7   39.70    3.60
   1  -3  -6    4.00    2.00
  -1  -3   6   -0.80    2.90
  -1   3   6    4.20    2.30
   1   3  -6    2.10    2.10
   0  -3   5   -5.10    2.60
   0  -3  -5    0.60    2.00
   0   3   5    0.30    2.20
   0   3  -5   -4.90    1.90
   0   3   5   -2.50    2.00
  -1  -3  -4   77.79    4.70
   1  -3   4   82.39    5.30
   1  -3   4   71.29    4.20
  -1   3  -4   75.09    4.60
   1   3   4   77.19    4.50
   1   3   4   77.89    4.80
   2  -3   3  147.69    7.30
  -2  -3  -3  147.79    7.50
   2  -3   3  147.59    7.70
  -2   3  -3  138.19    7.40
   2   3   3  151.18    7.60
  -3  -3  -2  306.57   14.30
   3  -3   2  304.27   14.30
   3   3   2  320.17   14.40
  -3   3  -2  294.07   14.40
  -4  -3  -1    4.60    2.60
   4   3   1    6.10    2.10
  -5  -3   0   38.30    3.10
   5  -3   0   49.70    3.40
   5   3   0   38.70    3.20
  -5   3   0   51.79    3.40
  -6  -3   1  164.18    7.90
   6  -3  -1  169.58    8.20
  -6  -3   1  171.98    8.80
   6   3  -1  165.28    8.00
  -6   3   1  163.68    8.20
  -7  -3   2  108.39    6.40
   7  -3  -2  101.19    5.50
   7   3  -2   98.59    5.20
  -7   3   2   97.89    5.30
   8  -3  -3    4.60    1.80
  -8  -3   3   -0.20    2.80
   9  -3  -4   51.19    3.60
  -9  -3   4   50.69    5.10
 -10  -3   5  120.39    8.00
  10  -3  -5  116.79    6.30
 -11  -3   6   -1.20    3.60
 -12  -3   7    2.40    4.50
  12  -3  -7   10.50    2.30
 -13  -3   8    1.80    6.30
 -14  -3   9   -4.90    5.00
 -15  -3  10    2.60    5.60
  -6  -4  11    0.60    4.60
   6  -4 -11    3.30    2.90
  -6   4  11    7.70    3.60
  -5  -4  10    0.60    4.60
   5  -4 -10   -1.40    2.80
  -5   4  10    6.10    3.60
  -4  -4   9    1.30    4.10
   4  -4  -9    5.20    2.80
  -4   4   9    4.30    3.00
  -3  -4   8   -7.10    3.40
   3  -4  -8    1.40    2.50
  -3   4   8   -2.80    2.70
   3   4  -8    0.30    2.20
   2  -4  -7   51.59    4.10
  -2  -4   7   47.90    5.60
   2   4  -7   55.69    4.10
  -2   4   7   50.39    4.70
  -1  -4   6   -3.40    3.00
   1  -4  -6    1.40    2.10
   1   4  -6   -3.00    2.00
  -1   4   6    1.00    2.10
   0  -4   5   -5.90    2.60
   0  -4  -5   -3.60    2.00
   0   4   5   -4.40    2.10
   0   4  -5   -3.00    1.80
   0   4   5   -0.50    1.90
  -1  -4  -4    3.30    2.40
   1  -4   4   11.10    2.80
   1  -4   4    7.70    1.60
   1   4   4    1.30    2.40
  -1   4  -4    9.60    2.30
  -2  -4  -3   -4.30    1.80
   2  -4   3   -1.60    1.60
   2  -4   3    1.20    1.80
  -2   4  -3   -1.40    1.70
   2   4   3   -5.70    1.90
   3  -4   2   15.10    2.10
  -3  -4  -2   11.60    2.20
   3   4   2    7.60    2.20
  -3   4  -2   10.20    2.20
  -4  -4  -1    0.00    1.60
   4  -4   1    1.30    1.70
   4   4   1   -3.00    1.60
  -4   4  -1   -1.40    1.70
  -5  -4   0   32.20    2.80
   5  -4   0   39.80    3.20
   5   4   0   37.40    2.90
  -5   4   0   36.70    3.10
  -6  -4   1  210.68    9.70
   6  -4  -1  205.18   10.00
  -6  -4   1  205.48   10.50
   6   4  -1  194.28    9.70
  -6   4   1  216.38   10.20
  -7  -4   2   54.09    4.70
   7  -4  -2   49.99    3.80
   7   4  -2   60.39    3.30
  -7   4   2   46.30    3.70
  -8  -4   3   30.80    6.50
   8  -4  -3   35.70    3.10
   8   4  -3   30.50    2.40
  -8   4   3   26.60    2.50
  -9  -4   4   -3.90    2.80
   9  -4  -4   -1.00    1.70
  10  -4  -5   65.09    4.30
 -10  -4   5   60.49    5.90
 -11  -4   6    6.30    7.10
  11  -4  -6    2.90    2.20
  12  -4  -7    6.30    2.20
 -12  -4   7   -0.30    4.20
  13  -4  -8   -0.70    1.90
 -13  -4   8   -6.00    4.30
 -14  -4   9    4.30    5.40
 -15  -4  10    2.80    6.00
   6  -5 -11   -2.20    2.90
  -6  -5  11   -0.40    4.60
  -6   5  11    6.50    3.50
   6   5 -11    8.10    2.70
  -5  -5  10    1.20    4.70
   5  -5 -10   -2.40    3.00
  -5   5  10    3.10    3.00
   5   5 -10    5.10    3.30
  -4  -5   9    1.70    4.60
   4  -5  -9    6.70    3.00
  -4   5   9    5.50    2.70
   3  -5  -8    2.30    2.50
  -3  -5   8   -0.30    3.70
  -3   5   8    3.00    2.90
   3   5  -8    3.50    2.50
   2  -5  -7   32.80    3.70
  -2  -5   7   24.20    4.40
   2   5  -7   37.80    3.50
  -2   5   7   22.10    3.40
   1  -5  -6   34.40    3.40
  -1  -5   6   24.50    4.10
  -1   5   6   30.80    3.40
   1   5  -6   25.70    3.10
  -1   5   6   31.10    3.20
   0  -5  -5   28.40    3.40
   0  -5   5   22.70    3.70
   0   5   5   26.00    3.20
   0   5  -5   31.40    3.30
   0   5   5   30.50    3.00
   1  -5   4    8.50    1.60
  -1  -5  -4    5.50    2.20
   1  -5   4    6.80    2.70
  -1   5  -4    6.80    2.10
   1   5   4    3.60    2.40
   2  -5   3   64.39    4.10
  -2  -5  -3   66.79    4.40
   2  -5   3   75.09    4.90
  -2   5  -3   64.39    4.30
  -3  -5  -2  344.37   15.70
   3  -5   2  328.47   15.70
   3   5   2  343.87   15.80
  -3   5  -2  331.27   15.70
   4  -5   1   58.19    3.90
  -4  -5  -1   62.69    3.90
  -4   5  -1   62.29    4.00
   4   5   1   58.19    3.90
  -5  -5   0    1.70    2.50
   5  -5   0   -0.10    1.60
  -5   5   0    1.10    1.70
   5   5   0   -0.50    1.40
   6  -5  -1  415.66   19.30
  -6  -5   1  438.06   19.90
  -6  -5   1  424.96   19.10
   6   5  -1  407.86   19.10
  -6   5   1  409.96   19.30
  -7  -5   2  769.02   32.90
   7  -5  -2  741.73   32.10
  -7   5   2  611.84   32.70
   7   5  -2  705.33   31.70
   8  -5  -3  126.09    6.60
  -8  -5   3  124.19    7.80
  -8   5   3  127.79    6.20
  -8   5   3  115.99    6.20
   8   5  -3  113.19    6.00
  -9  -5   4   14.20    3.90
   9  -5  -4   18.90    2.60
 -10  -5   5   46.60    5.90
  10  -5  -5   48.60    3.80
 -11  -5   6   18.60    5.40
  11  -5  -6   25.60    3.00
  12  -5  -7   17.20    2.70
 -12  -5   7   10.20    4.70
  13  -5  -8    0.80    2.10
 -13  -5   8   -1.20    5.00
 -14  -5   9   12.00    6.10
   6  -6 -11   -2.90    3.20
  -6  -6  11   -1.30    4.60
   6   6 -11    6.40    2.70
  -5  -6  10    3.40    5.00
   5  -6 -10   -0.60    2.90
  -4  -6   9    0.90    4.80
   4  -6  -9    0.10    3.00
   4   6  -9    7.10    2.60
   3  -6  -8    6.00    2.90
  -3  -6   8    0.90    4.00
   3   6  -8    4.60    2.50
   2  -6  -7   16.20    3.10
   2   6  -7   11.60    2.50
   1  -6  -6   47.00    4.10
  -1  -6   6   53.79    5.60
  -1   6   6   44.90    3.90
   0  -6  -5   44.10    4.00
   0  -6   5   45.50    4.90
   0   6  -5   45.00    3.80
   0   6   5   37.40    3.90
   1  -6   4   42.50    5.10
  -1  -6  -4   30.60    3.80
   1  -6   4   44.80    2.90
  -1   6  -4   36.50    3.60
   1   6   4   35.40    3.70
   2  -6   3   34.60    3.90
   2  -6   3   33.20    2.90
  -2  -6  -3   32.70    3.30
  -2   6  -3   35.00    3.30
   2   6   3   33.20    3.40
  -3  -6  -2  120.59    6.40
   3  -6   2  114.79    6.50
   3  -6   2  121.79    6.20
  -3   6  -2  119.99    6.40
   3   6   2  116.39    6.30
   3   6   2  110.19    6.20
  -4  -6  -1    4.70    1.90
   4  -6   1    4.90    1.90
  -4   6  -1    4.60    1.80
   4   6   1    3.40    1.80
  -5  -6   0  157.98    7.90
   5  -6   0  151.18    8.00
  -5  -6   0  162.58    8.40
   5   6   0  156.08    7.80
  -5   6   0  156.08    8.10
  -6  -6   1   81.19    5.70
   6  -6  -1   92.89    5.20
  -6  -6   1   84.39    4.80
   6   6  -1   86.79    4.80
  -6   6   1   88.69    5.20
   7  -6  -2  654.03   29.90
  -7  -6   2  701.23   30.80
   7   6  -2  634.24   29.60
  -7   6   2  641.74   29.80
   8  -6  -3   35.50    3.50
  -8  -6   3   37.50    4.80
   8   6  -3   29.70    2.80
  -8   6   3   38.60    3.10
  -8   6   3   45.00    5.00
   9  -6  -4   20.60    2.70
  -9  -6   4   11.90    3.80
  10  -6  -5   27.40    3.20
 -10  -6   5   22.40    4.90
 -11  -6   6    3.40    4.40
  11  -6  -6    5.20    2.40
  12  -6  -7    2.70    2.30
 -12  -6   7    0.30    5.00
  13  -6  -8    6.10    3.70
 -13  -6   8    5.80    5.00
 -14  -6   9   22.10    6.40
   6  -7 -11   -2.40    3.70
  -6  -7  11   -3.50    4.90
  -5  -7  10    4.00    4.80
   5  -7 -10    6.10    3.40
  -4  -7   9    1.30    4.40
   4  -7  -9   -2.60    2.60
   4   7  -9    3.00    2.70
   3  -7  -8   13.10    3.10
  -3  -7   8    9.50    4.40
   3   7  -8   15.80    2.80
   2  -7  -7    2.80    2.90
  -2  -7   7    0.70    3.40
   2   7  -7    5.80    2.60
  -1  -7   6   54.69    5.80
  -1   7   6   54.19    4.30
   1   7  -6   48.50    4.20
   0  -7  -5    5.60    2.40
   0  -7   5    5.00    3.30
   0   7   5    2.40    2.50
   0   7  -5    1.30    2.20
  -1  -7  -4   13.70    2.80
   1  -7   4   15.60    3.60
   1  -7   4   21.70    2.30
   1   7   4    9.20    2.80
  -1   7  -4   15.20    2.60
   2  -7   3   -1.70    2.40
  -2  -7  -3    3.50    2.20
   2  -7   3    0.10    1.50
   2   7   3   -1.90    2.00
  -2   7  -3    2.00    2.00
   3  -7   2    6.40    1.70
  -3  -7  -2    7.50    2.10
   3  -7   2    4.60    2.20
   3   7   2    8.10    2.00
  -3   7  -2    7.00    2.10
   3   7   2    6.60    2.00
  -4  -7  -1   17.80    2.50
   4  -7   1   23.50    2.80
  -4   7  -1   19.80    2.50
   4   7   1   13.90    2.30
  -5  -7   0  400.86   18.30
  -5  -7   0  401.96   18.80
   5  -7   0  392.76   18.40
   5   7   0  382.86   18.20
  -5   7   0  397.36   18.50
  -6  -7   1    8.10    2.00
   6  -7  -1    1.60    2.00
  -6  -7   1   -0.50    2.20
   6   7  -1    2.40    1.80
  -6   7   1   -1.90    2.10
   7  -7  -2  707.53   32.70
  -7  -7   2  824.12   35.00
  -7   7   2  714.23   32.60
  -7   7   2  682.93   32.60
   7   7  -2  677.33   32.30
   8  -7  -3    0.60    1.90
  -8  -7   3   -2.10    2.90
   8   7  -3   -1.90    1.60
  -8   7   3    0.30    1.80
  -8   7   3    0.40    1.90
   9  -7  -4   39.90    3.70
  -9  -7   4   39.20    5.50
  -9   7   4   42.00    3.20
  -9   7   4   42.10    3.30
 -10  -7   5   14.40    7.80
  10  -7  -5   10.00    2.60
  11  -7  -6    3.80    2.40
 -11  -7   6   -0.90    4.20
 -12  -7   7    0.80    5.00
  12  -7  -7   -1.50    2.20
 -13  -7   8   18.30    5.50
 -14  -7   9    6.80    5.60
   5  -8 -10    6.50    3.50
  -5  -8  10   -0.60    4.80
   5   8 -10    7.10    3.00
   4  -8  -9   -2.80    3.10
  -4  -8   9   -6.00    4.40
   4   8  -9   -2.70    4.40
   3  -8  -8   10.80    3.20
  -3  -8   8    9.90    4.70
   3   8  -8   13.60    3.00
  -2  -8   7   -1.70    3.80
   2  -8  -7   -2.60    2.70
   2   8  -7    0.20    2.50
  -2   8   7   -3.40    2.60
   1  -8  -6   48.80    4.40
  -1  -8   6   44.90    5.80
   1   8  -6   42.10    4.10
  -1   8   6   45.50    4.30
   0  -8   5    2.20    3.20
   0  -8  -5    5.30    2.60
   0   8  -5    5.50    2.30
   0   8   5    5.50    2.60
   1  -8   4   77.69    6.10
  -1  -8  -4   72.69    5.30
  -1   8  -4   78.09    5.00
   1   8   4   74.89    5.20
  -2  -8  -3    3.70    2.30
   2  -8   3    0.90    1.60
   2  -8   3    4.10    3.20
   2   8   3    2.20    2.20
  -2   8  -3    0.40    2.10
   2   8   3    3.40    1.60
  -3  -8  -2  103.49    6.40
   3  -8   2  122.19    6.70
   3  -8   2  107.69    6.10
  -3   8  -2  114.69    6.40
   3   8   2  109.09    6.30
   4  -8   1    5.60    2.20
  -4  -8  -1    6.30    2.20
   4  -8   1    5.30    1.90
  -4   8  -1    2.20    2.00
   4   8   1    6.90    2.20
   5  -8   0  245.98   12.00
  -5  -8   0  235.08   11.90
  -5  -8   0  242.68   12.40
   5   8   0  254.17   11.90
  -5   8   0  254.27   12.10
  -6  -8   1   18.50    3.60
   6  -8  -1   24.30    3.10
  -6  -8   1   29.00    2.90
  -6   8   1   32.40    3.50
   6   8  -1   27.80    2.80
   7  -8  -2  241.88   11.90
  -7  -8   2  250.57   12.90
  -7   8   2  237.38   11.90
   7   8  -2  237.58   11.60
  -7   8   2  246.48   12.00
  -8  -8   3    1.40    2.90
  -8   8   3    3.80    2.10
  -8   8   3    4.60    2.40
   8   8  -3    5.60    2.00
  -9  -8   4  124.79    8.40
   9  -8  -4  120.29    6.70
   9   8  -4  115.79    6.10
  -9   8   4  107.39    6.30
  -9   8   4  116.59    6.20
 -10  -8   5    1.40    3.80
  10  -8  -5    7.20    2.80
  11  -8  -6    2.30    2.30
 -11  -8   6    0.10    4.50
  12  -8  -7    8.60    2.60
 -12  -8   7    4.80    5.30
 -13  -8   8   23.70    6.30
 -14  -8   9   -0.80    5.80
  -5  -9  10   -3.90    4.90
   5  -9 -10    5.80    3.60
   5   9 -10    1.50    2.90
   4  -9  -9    0.70    3.20
  -4  -9   9   -7.40    4.20
   4   9  -9   -5.60    2.50
   3  -9  -8   30.90    4.10
  -3  -9   8   20.10    5.20
   3   9  -8   19.80    4.00
  -2  -9   7   17.30    4.30
   2  -9  -7   11.90    3.40
  -2   9   7   12.00    3.00
  -2   9   7   11.20    2.40
   2   9  -7   13.50    3.10
  -1  -9   6   22.80    4.70
   1  -9  -6   35.90    4.10
   1   9  -6   24.20    3.30
  -1   9   6   24.40    3.70
   0  -9   5    7.10    3.30
   0  -9  -5    5.10    2.70
   0   9  -5    8.20    2.50
   0   9   5    3.80    3.50
  -1  -9  -4   17.30    3.10
   1  -9   4   15.00    3.50
   1   9   4   18.70    3.10
  -1   9  -4   20.70    2.90
   2  -9   3    4.40    3.00
  -2  -9  -3    1.70    2.40
   2  -9   3    0.60    1.80
   2   9   3    3.30    2.20
  -2   9  -3    1.50    2.10
   3  -9   2   36.40    3.30
   3  -9   2   37.70    4.20
  -3  -9  -2   33.80    3.80
  -3   9  -2   31.30    3.60
   3   9   2   40.90    3.60
  -4  -9  -1    3.60    2.20
  -4  -9  -1   -1.00    2.30
   4  -9   1   -0.10    2.20
   4  -9   1   -1.00    1.70
  -4   9  -1   -2.00    2.00
   4   9   1    1.00    1.90
   5  -9   0  499.75   22.50
  -5  -9   0  439.46   22.70
  -5  -9   0  503.25   22.40
  -5   9   0  501.95   22.50
   5   9   0  473.55   22.30
  -6  -9   1  201.38    9.90
  -6  -9   1  203.68   10.90
   6  -9  -1  198.78   10.20
  -6   9   1  198.28   10.20
   6   9  -1  196.08    9.90
   7  -9  -2   45.80    4.10
  -7  -9   2   46.30    5.10
  -7   9   2   50.59    4.20
   7   9  -2   45.10    3.70
  -7   9   2   44.00    4.10
  -8  -9   3    5.50    3.30
   8  -9  -3    8.70    2.70
  -8   9   3    5.10    2.20
   8   9  -3    8.30    2.10
  -8   9   3    9.60    2.50
  -9  -9   4  155.68   10.00
   9  -9  -4  176.28   10.10
  -9   9   4  160.48    8.10
  -9   9   4  149.29    8.20
   9   9  -4  155.48    8.00
 -10  -9   5    4.20    4.10
  10  -9  -5    3.20    2.50
  10   9  -5    8.50    2.20
 -11  -9   6    4.20    4.70
  11  -9  -6    7.90    2.70
  12  -9  -7   16.20    3.10
 -12  -9   7   10.80    5.70
 -13  -9   8   17.50    6.60
 -14  -9   9    5.10    6.30
  -5 -10  10   -8.70    4.80
   5 -10 -10   -0.30    3.50
   5  10 -10   -0.70    3.10
  -4 -10   9   -6.90    4.70
   4 -10  -9   -2.20    3.40
   4  10  -9   -4.00    3.10
   3 -10  -8    8.50    3.50
  -3 -10   8    1.90    4.20
   3  10  -8    6.60    3.20
  -2 -10   7   18.20    5.10
   2 -10  -7   20.50    3.70
  -2  10   7   16.10    2.70
   2  10  -7   17.70    3.50
   1 -10  -6    1.30    3.00
  -1 -10   6   -2.60    3.70
   1  10  -6   -1.50    2.50
  -1  10   6    1.90    2.20
  -1  10   6    0.30    2.80
   0 -10   5   17.60    3.80
   0 -10  -5   15.60    3.40
   0  10   5   14.30    3.00
   0  10  -5   11.00    2.70
  -1 -10  -4    6.20    2.90
   1 -10   4    8.60    3.20
   1  10   4    8.90    2.70
  -1  10  -4    7.90    2.50
  -2 -10  -3    8.50    2.70
   2 -10   3    7.30    3.30
   2  10   3    2.60    2.60
   2  10   3    6.20    1.50
  -2  10  -3    9.70    2.40
   3 -10   2   21.90    4.10
   3 -10   2   18.60    2.50
  -3 -10  -2   28.70    3.30
  -3  10  -2   17.40    2.90
   3  10   2   22.40    3.20
  -4 -10  -1   16.10    2.70
   4 -10   1    7.40    2.10
  -4 -10  -1   10.80    2.80
   4 -10   1   14.00    3.00
  -4  10  -1   11.20    2.60
   4  10   1   14.40    2.50
   5 -10   0   69.49    5.00
   5 -10   0   74.39    4.90
  -5 -10   0   76.89    5.50
  -5 -10   0   68.29    5.10
   5  10   0   83.99    5.00
  -5  10   0   66.59    5.00
  -6 -10   1   91.69    5.70
   6 -10  -1   98.49    6.00
   6  10  -1   96.79    5.70
  -6  10   1   95.29    6.10
  -7 -10   2   -3.10    2.60
   7 -10  -2   -1.30    3.10
  -7  10   2   -3.10    2.00
  -7  10   2   -0.90    2.30
   7  10  -2    3.30    2.00
  -8 -10   3    8.10    3.50
   8 -10  -3   15.60    2.70
  -8  10   3   13.60    2.90
   8  10  -3   17.30    2.50
  -8  10   3   14.70    2.80
   9 -10  -4   49.00    4.40
  -9 -10   4   50.69    8.70
  -9  10   4   53.59    4.40
  -9  10   4   52.19    4.20
   9  10  -4   51.69    3.90
  10 -10  -5   24.20    3.40
 -10 -10   5   17.10    5.10
 -10  10   5   24.60    2.90
 -10  10   5   27.90    3.20
  10  10  -5   27.40    3.20
  11 -10  -6    3.30    2.50
 -11 -10   6   -1.10    4.70
  11  10  -6    6.70    2.30
 -12 -10   7    1.10    5.10
 -13 -10   8    5.60    6.10
 -14 -10   9    7.50    6.80
   5 -11 -10    0.50    3.60
  -5 -11  10   -5.20    4.90
   5  11 -10    0.70    3.20
  -4 -11   9   -2.40    4.70
   4 -11  -9   -1.30    3.50
   4  11  -9   -0.80    3.30
   3 -11  -8   -2.90    3.30
  -3 -11   8    0.40    4.50
   3  11  -8   -0.30    2.80
  -2 -11   7   20.10    4.90
   2 -11  -7   21.70    4.10
  -2  11   7   18.50    2.90
   2  11  -7   22.40    3.60
  -2  11   7   22.30    3.60
  -1 -11   6   -2.70    4.00
   1 -11  -6   -1.20    3.00
  -1  11   6    2.50    2.40
   0 -11   5   12.60    4.50
   0 -11  -5   10.40    3.10
   0  11   5   14.30    3.00
   0  11  -5    9.00    2.80
   1 -11   4    0.80    3.00
  -1 -11  -4    1.20    2.60
   1  11   4    0.70    2.50
  -1  11  -4    3.00    2.40
   2 -11   3   -1.70    3.20
  -2 -11  -3   -2.60    2.50
  -2  11  -3    1.40    2.30
   2  11   3   -0.30    2.40
   3 -11   2    4.10    3.00
  -3 -11  -2    5.30    2.80
   3 -11   2   11.90    2.20
   3  11   2    8.60    2.80
  -3  11  -2    6.40    2.70
   4 -11   1   17.30    3.50
  -4 -11  -1   22.30    3.50
  -4 -11  -1   14.30    3.00
   4 -11   1   22.00    3.80
  -4  11  -1   27.70    3.40
   4  11   1   23.70    4.90
  -5 -11   0    2.10    2.30
   5 -11   0    6.00    2.70
  -5 -11   0   -0.10    2.80
   5 -11   0    5.10    2.10
   5  11   0    4.60    2.30
  -5  11   0    1.70    2.50
   6 -11  -1   41.70    3.90
  -6 -11   1   44.50    5.00
  -6 -11   1   37.80    3.90
  -6  11   1   40.40    4.20
   6  11  -1   42.60    3.90
   7 -11  -2   13.00    2.90
  -7 -11   2    8.90    3.40
  -7  11   2    7.70    2.50
   7  11  -2    5.50    2.30
  -7  11   2   10.90    3.10
  -8 -11   3   30.60    4.80
   8 -11  -3   35.60    3.90
   8  11  -3   29.10    3.50
  -8  11   3   37.50    4.00
  -8  11   3   35.90    4.00
  -9 -11   4   14.70    4.40
   9 -11  -4   25.50    3.40
  -9  11   4   25.90    3.40
   9  11  -4   24.70    3.10
  10 -11  -5   12.70    2.80
 -10 -11   5   10.40    4.70
  10  11  -5   21.70    2.80
 -10  11   5   16.00    2.70
 -10  11   5   17.20    2.90
  11 -11  -6    2.50    2.50
 -11 -11   6   -3.80    4.30
  11  11  -6    5.90    2.30
 -12 -11   7    3.90    5.40
  12  11  -7   13.60    2.60
 -13 -11   8    1.10    5.70
 -14 -11   9    3.50    6.50
  -5 -12  10    3.80    5.50
   5 -12 -10    4.50    4.50
   5  12 -10    6.50    3.30
   4 -12  -9    0.40    3.70
  -4 -12   9    3.90    5.10
   4  12  -9    2.10    3.20
   3 -12  -8   -2.50    3.50
  -3 -12   8   -7.30    3.90
  -3  12   8    0.20    2.20
   3  12  -8   -4.10    2.80
  -2 -12   7    9.10    4.50
   2 -12  -7    7.70    3.70
   2  12  -7   14.00    3.40
  -2  12   7   12.50    2.70
  -2  12   7   15.80    3.50
  -1 -12   6   13.20    4.90
   1 -12  -6    9.30    3.30
  -1  12   6   12.40    3.40
   1  12  -6   12.70    3.20
   0 -12  -5   31.70    4.30
   0 -12   5   42.50    5.70
   0  12  -5   24.30    3.80
   0  12   5   34.60    4.20
  -1 -12  -4    3.60    2.90
   1 -12   4    3.10    3.40
  -1  12  -4   -0.40    3.00
   1  12   4    6.30    2.80
   2 -12   3    5.50    3.00
  -2 -12  -3   11.10    3.20
   2  12   3   12.00    3.00
   3 -12   2   11.80    3.60
  -3 -12  -2   12.40    3.90
  -3  12  -2   17.60    4.10
   3  12   2   14.80    2.90
   4 -12   1   28.20    4.10
  -4 -12  -1   31.00    3.90
  -4 -12  -1   31.50    4.10
   4 -12   1   30.00    3.40
  -4  12  -1   38.90    4.70
   4  12   1   29.20    3.60
   5 -12   0   12.80    2.40
  -5 -12   0   10.20    3.20
  -5 -12   0    7.40    2.80
   5 -12   0   16.20    3.10
  -5  12   0   17.50    3.30
   5  12   0   15.70    2.80
   6 -12  -1  181.88    9.70
   6 -12  -1  187.78    9.80
  -6 -12   1  193.78   10.70
  -6  12   1  186.58   10.00
   6  12  -1  181.08   10.60
  -7 -12   2   46.90    5.50
   7 -12  -2   52.49    4.50
  -7  12   2   44.90    4.60
   7  12  -2   53.49    4.30
  -7  12   2   51.99    4.70
  -8 -12   3  131.69    9.00
   8 -12  -3  122.79    7.40
   8  12  -3  129.39    7.20
  -8  12   3  126.29    7.60
  -8  12   3  129.29    7.50
   9 -12  -4    9.00    2.90
  -9 -12   4   -0.10    4.10
   9  12  -4   11.60    2.70
  -9  12   4    9.30    2.70
  -9  12   4    8.70    3.10
  10 -12  -5   10.70    3.00
 -10 -12   5    6.90    4.50
 -10  12   5   15.60    3.10
  10  12  -5   11.20    2.60
 -10  12   5   13.20    4.40
 -11 -12   6   -2.30    4.70
  11  12  -6    1.30    2.40
 -12 -12   7   22.20    6.20
  12  12  -7   31.40    3.50
 -13 -12   8   -1.10    6.00
  13  12  -8   -0.50    2.20
 -14 -12   9    2.60    6.80
  -5 -13  10    9.30    6.20
   5  13 -10   12.60    4.00
   4 -13  -9    2.60    3.60
  -4 -13   9    2.70    5.60
   4  13  -9    8.60    3.50
  -3 -13   8   -6.50    4.50
   3 -13  -8    0.30    4.60
   3  13  -8   -4.00    2.90
  -3  13   8   -0.50    2.90
  -3  13   8   -1.00    2.30
  -2 -13   7   -0.40    4.70
   2 -13  -7   -2.40    3.20
   2  13  -7    4.00    3.10
  -2  13   7    5.10    2.90
  -2  13   7   -0.60    3.10
  -1 -13   6   25.60    5.50
   1 -13  -6   28.50    4.40
  -1  13   6   22.60    3.50
   1  13  -6   26.90    3.90
  -1  13   6   23.70    3.80
   0 -13  -5   53.59    5.30
   0 -13   5   35.50    5.70
   0  13  -5   41.40    4.70
   0  13   5   48.10    4.80
  -1 -13  -4    0.80    3.00
   1  13   4    0.50    2.60
  -1  13  -4   -1.00    2.50
   2 -13   3   21.30    3.90
  -2 -13  -3   17.50    3.50
  -2  13  -3   23.00    3.40
   2  13   3   19.50    3.20
   3 -13   2   29.80    4.40
  -3 -13  -2   27.90    3.80
  -3  13  -2   31.90    3.80
   3  13   2   30.70    3.50
   4 -13   1   -3.40    2.80
  -4 -13  -1   -3.30    2.50
   4  13   1   -0.40    2.40
  -4  13  -1   -1.70    2.30
   5 -13   0   42.70    4.50
   5 -13   0   50.79    4.30
  -5 -13   0   46.30    4.60
  -5 -13   0   46.40    5.80
   5  13   0   44.30    4.30
  -5  13   0   53.69    4.60
   6 -13  -1   28.20    3.70
   6 -13  -1   31.00    3.50
  -6 -13   1   21.00    4.10
  -6  13   1   27.90    3.70
   6  13  -1   30.60    3.60
  -6  13   1   37.80    4.20
   7 -13  -2  161.28    9.00
  -7 -13   2  157.68   10.10
   7 -13  -2  165.48    8.70
  -7  13   2  162.78    9.10
   7  13  -2  156.98    8.80
  -7  13   2  169.38    9.20
  -8 -13   3   44.10    6.10
   8 -13  -3   39.90    4.60
  -8  13   3   47.60    4.60
  -8  13   3   48.40    4.90
   9 -13  -4   59.59    5.00
  -9 -13   4   51.49    6.80
  -9  13   4   51.39    5.10
  -9  13   4   50.09    4.70
   9  13  -4   54.29    4.60
 -10 -13   5   -3.00    4.10
 -10  13   5    3.30    2.50
 -10  13   5    6.40    3.10
  10  13  -5    7.40    2.50
 -11 -13   6    8.10    5.20
  11  13  -6   17.00    3.20
 -11  13   6   15.30    3.20
 -11  13   6   11.60    3.60
 -12 -13   7   28.40    7.10
  12  13  -7   33.00    3.80
 -13 -13   8   -1.10    5.80
  13  13  -8    4.80    2.50
   4 -14  -9    4.40    4.80
  -4 -14   9    0.60    5.20
   4  14  -9    4.90    3.20
   3 -14  -8   -2.70    3.60
  -3 -14   8   -5.20    4.30
  -3  14   8   -0.70    3.10
   3  14  -8    2.70    3.20
  -3  14   8   -0.80    4.00
  -2 -14   7   -4.60    4.10
   2 -14  -7   -3.20    3.20
  -2  14   7    5.20    3.30
   2  14  -7    1.30    3.00
  -2  14   7    3.50    2.60
  -1 -14   6   22.20    5.40
   1 -14  -6   24.60    4.30
   1  14  -6   31.10    4.10
  -1  14   6   31.00    4.10
  -1  14   6   20.70    3.40
   0 -14  -5   18.70    3.80
   0 -14   5   27.50    5.40
   0  14   5   33.80    4.30
   0  14  -5   26.30    4.00
   1 -14   4   46.70    6.20
  -1 -14  -4   55.19    5.40
  -1  14  -4   57.59    5.10
   1  14   4   48.00    4.90
   2 -14   3   43.70    5.60
  -2 -14  -3   58.99    5.20
   2  14   3   51.59    4.80
  -2  14  -3   38.40    4.70
  -3 -14  -2  213.38   11.00
  -3 -14  -2  198.68   11.40
   3 -14   2  205.28   11.50
   3  14   2  215.88   11.10
  -3  14  -2  222.18   11.30
   4 -14   1    4.70    3.30
  -4 -14  -1    4.70    2.90
  -4 -14  -1    7.30    2.90
   4  14   1    6.30    2.70
  -4  14  -1    6.00    2.80
   5 -14   0   81.39    6.30
  -5 -14   0   89.69    6.50
  -5 -14   0   99.79    6.90
   5  14   0   98.89    6.20
  -5  14   0   99.09    6.40
   6 -14  -1   -2.90    2.70
  -6 -14   1   -3.50    3.10
   6 -14  -1    1.00    2.40
  -6  14   1   -1.20    2.50
   6  14  -1   -5.30    2.40
  -6  14   1   -0.70    2.60
   7 -14  -2  189.88   10.00
  -7 -14   2  189.98   11.40
   7 -14  -2  187.08   10.20
  -7  14   2  193.38   10.50
  -7  14   2  190.38   10.40
   7  14  -2  181.58   10.00
   8 -14  -3   11.60    3.30
   8 -14  -3   13.20    2.90
  -8 -14   3    8.60    4.30
  -8  14   3   14.20    3.40
   8  14  -3    9.80    3.00
  -8  14   3    7.90    3.50
  -9 -14   4   35.70    6.00
  -9  14   4   45.00    4.80
  -9  14   4   42.40    4.60
   9  14  -4   47.40    4.30
 -10 -14   5   11.60    5.30
 -10  14   5   16.50    3.10
 -10  14   5   11.60    5.30
  10  14  -5   16.70    3.10
 -11 -14   6   36.00    6.80
  11  14  -6   54.19    4.70
 -11  14   6   41.10    4.30
 -11  14   6   45.10    4.20
 -12 -14   7   15.10    6.10
 -13 -14   8    8.40    6.40
  -4 -15   9   -0.80    5.80
   4  15  -9    8.50    3.60
   3 -15  -8    1.00    3.60
  -3  15   8   -2.20    3.10
  -3  15   8   -2.10    2.60
   3  15  -8    0.60    3.10
  -2 -15   7   -7.50    4.30
   2 -15  -7    1.30    3.70
   2  15  -7   -2.40    3.10
  -2  15   7    2.00    2.70
  -2  15   7   -2.90    3.00
  -1 -15   6    0.50    4.80
   1 -15  -6    7.70    3.60
   1  15  -6    8.40    3.50
  -1  15   6    5.80    3.30
  -1  15   6   11.50    3.10
   0 -15  -5    5.70    3.70
   0 -15   5    3.80    4.50
   0  15   5   11.70    3.50
   0  15  -5    9.80    3.30
  -1 -15  -4   47.20    5.60
   1 -15   4   33.20    5.60
  -1  15  -4   44.90    4.90
   1  15   4   40.50    4.90
  -2 -15  -3    8.00    3.20
  -2  15  -3    4.20    2.90
   2  15   3    9.90    3.10
   3 -15   2  158.88    9.50
  -3 -15  -2  145.19    9.20
  -3 -15  -2  150.28    8.80
   3  15   2  145.69    8.70
  -3  15  -2  159.88    9.00
   4 -15   1    1.00    3.50
  -4 -15  -1    0.80    3.00
  -4 -15  -1   -4.90    3.00
  -4  15  -1    1.70    2.90
   4  15   1    3.90    2.70
  -5 -15   0   30.90    4.00
  -5 -15   0   31.70    4.70
   5 -15   0   36.30    4.70
   5  15   0   37.20    4.30
  -5  15   0   35.80    4.40
  -6 -15   1   -0.90    3.30
   6 -15  -1    0.50    3.40
  -6  15   1   -1.90    2.70
   6  15  -1    1.50    2.80
  -6  15   1    2.30    3.20
   7 -15  -2   38.30    4.50
  -7  15   2   49.40    5.10
   7  15  -2   42.00    4.60
  -7  15   2   41.50    4.60
  -8 -15   3    2.30    4.20
   8 -15  -3   11.80    3.10
   8  15  -3   12.70    3.20
  -8  15   3   12.80    3.60
  -8  15   3   15.90    3.30
  -9 -15   4   19.20    5.20
  -9  15   4   26.80    3.80
  -9  15   4   22.60    4.10
   9  15  -4   21.90    3.50
 -10 -15   5    1.80    5.10
 -10  15   5   13.00    3.50
  10  15  -5   11.00    3.10
 -10  15   5    7.90    3.10
 -11 -15   6   21.20    6.60
 -11  15   6   29.30    3.90
  11  15  -6   38.70    4.20
 -11  15   6   31.70    3.70
 -12 -15   7   -3.70    5.40
  12  15  -7    5.30    2.80
 -13 -15   8   -1.50    6.20
  13  15  -8    4.60    2.80
  -4 -16   9   -3.40    5.20
   4  16  -9    0.00    3.10
  -4  16   9    3.30    3.60
  -3 -16   8   -2.90    5.10
  -3  16   8    3.40    3.00
   3  16  -8    2.20    3.40
  -3  16   8    1.50    3.30
   2 -16  -7    1.60    3.70
  -2 -16   7   -9.50    4.20
  -2  16   7   -1.20    3.40
   2  16  -7   -0.10    3.20
  -2  16   7   -4.10    2.60
  -1 -16   6   -5.40    4.60
   1 -16  -6    0.40    4.80
  -1  16   6   -2.10    3.20
  -1  16   6   -1.00    2.70
   1  16  -6    2.10    3.20
   0 -16  -5    4.00    3.60
   0 -16   5   -5.60    3.60
   0  16   5    4.90    3.00
   0  16  -5    5.30    3.20
   0  16   5    1.80    3.20
  -1 -16  -4   -0.10    0.80
   1 -16   4   -4.00    4.30
   1  16   4   -0.90    3.30
  -1  16  -4    1.70    3.30
   2 -16   3   -0.90    4.00
  -2 -16  -3   -0.20    3.40
   2  16   3   -0.50    2.90
  -2  16  -3    0.00    3.00
   3 -16   2    2.20    3.70
  -3 -16  -2    5.80    3.40
  -3 -16  -2    1.20    3.30
  -3  16  -2    3.60    3.20
   3  16   2    5.50    3.30
  -4 -16  -1   -3.50    3.00
  -4 -16  -1   -0.30    3.10
   4 -16   1   -3.60    3.00
  -4  16  -1   -0.80    2.80
   4  16   1    0.30    2.90
   5 -16   0   -0.40    3.40
  -5 -16   0   -4.70    3.20
  -5  16   0    6.70    3.10
   5  16   0    2.70    3.00
  -5  16   0    4.10    3.30
   6 -16  -1    0.70    3.30
  -6 -16   1    0.30    3.50
  -6  16   1   -1.30    3.00
   6  16  -1    2.20    2.80
  -6  16   1   -4.00    2.70
  -7 -16   2    7.20    4.50
   7 -16  -2    9.50    3.40
  -7  16   2   10.90    3.60
   7  16  -2    9.20    3.20
  -7  16   2    8.00    3.60
  -8 -16   3   -3.40    3.80
   8 -16  -3    4.50    2.90
  -8  16   3    6.30    3.50
   8  16  -3    0.00    2.90
  -8  16   3    4.00    3.10
  -9 -16   4    1.50    4.50
  -9  16   4    6.80    3.40
  -9  16   4    9.50    3.40
   9  16  -4    5.30    3.00
 -10 -16   5   -0.10    5.20
  10  16  -5   -0.80    2.70
 -10  16   5    5.70    3.30
 -10  16   5    3.80    3.00
 -11 -16   6   -3.30    5.00
 -11  16   6    4.50    2.90
  11  16  -6    7.90    3.20
 -11  16   6    7.50    3.70
 -12 -16   7    1.10    5.80
  12  16  -7    8.40    3.10
 -13 -16   8    1.60    6.60
  13  16  -8   -3.30    2.80
  -4 -17   9   -9.00    5.60
   4  17  -9    6.50    6.00
  -4  17   9    0.50    3.00
  -4  17   9    5.30    2.90
  -3 -17   8   -5.40    4.90
  -3  17   8    5.00    3.00
   3  17  -8    4.30    3.70
  -3  17   8   -0.60    3.50
   2 -17  -7    0.20    3.50
  -2 -17   7   -9.80    4.60
   2  17  -7    4.50    3.40
  -2  17   7   -0.90    3.10
  -2  17   7    0.30    3.10
  -1 -17   6   -7.80    4.60
   1 -17  -6   -1.40    3.50
  -1  17   6    2.10    3.00
   1  17  -6    0.60    3.30
  -1  17   6   -2.20    3.30
   0 -17   5   11.00    4.90
   0 -17  -5    2.90    2.30
   0  17   5   10.50    3.40
   0  17  -5   20.30    4.10
   0  17   5   17.80    3.80
   1 -17   4   53.19    7.10
  -1  17  -4   50.89    5.60
   1  17   4   52.49    5.60
   2 -17   3   99.29    8.10
  -2 -17  -3   77.19    7.20
   2  17   3   94.99    6.90
  -2  17  -3  103.09    7.10
  -3 -17  -2   48.80    5.50
   3 -17   2   77.29   10.00
  -3 -17  -2   62.59    6.30
  -3  17  -2   51.29    5.70
   3  17   2   62.19    5.70
  -4 -17  -1   26.10    4.70
  -4 -17  -1   40.50    4.90
   4 -17   1   34.70    5.20
   4  17   1   48.70    4.90
  -4  17  -1   40.80    4.80
   5 -17   0   22.60    4.30
  -5 -17   0   17.00    4.60
   5  17   0   28.00    4.10
  -5  17   0   24.00    4.20
  -5  17   0   27.10    4.60
   6 -17  -1   16.90    4.20
  -6 -17   1    8.10    4.30
  -6  17   1   16.90    4.20
  -6  17   1   23.80    4.10
   6  17  -1   17.90    3.70
   7 -17  -2    6.80    3.80
  -7 -17   2    0.60    4.10
   7  17  -2    5.30    3.20
  -7  17   2    1.30    3.50
  -7  17   2    8.60    3.50
  -8 -17   3   -5.50    4.10
   8 -17  -3   -3.30    2.80
   8  17  -3    3.30    3.10
  -8  17   3   -0.40    3.20
  -8  17   3    0.30    2.90
  -9 -17   4   16.40    5.40
  -9  17   4   26.40    4.10
   9  17  -4   29.00    4.10
  -9  17   4   29.00    4.60
 -10 -17   5   38.20    7.30
 -10  17   5   27.10    4.10
  10  17  -5   39.60    4.60
 -10  17   5   38.30    4.80
 -11 -17   6    2.00    5.50
  11  17  -6    3.90    3.00
 -11  17   6    8.60    3.60
 -11  17   6    5.90    2.90
 -12 -17   7   20.80    6.80
  12  17  -7   21.40    3.90
  -3 -18   8   -0.40    5.20
   3  18  -8    3.10    4.30
  -3  18   8    6.80    3.30
  -3  18   8    3.90    3.60
  -2 -18   7   -3.00    5.30
   2  18  -7    9.10    3.80
  -2  18   7    5.10    3.30
  -2  18   7    2.60    3.40
  -1 -18   6   -4.80    4.70
   1 -18  -6    3.80    3.80
   1  18  -6    2.90    3.50
  -1  18   6    7.00    3.30
  -1  18   6   -2.30    3.40
   0 -18   5    6.90    5.30
   0  18  -5   11.20    3.70
   0  18   5    9.50    3.70
   0  18   5   10.20    3.40
   1 -18   4   -4.10    4.80
  -1  18  -4    6.80    3.30
   1  18   4    5.90    3.60
   2 -18   3   95.79    8.30
  -2  18  -3   87.59    6.90
   2  18   3   74.39    6.70
  -3 -18  -2    8.20    3.60
   3 -18   2    7.50    4.40
  -3 -18  -2   11.50    3.80
  -3  18  -2    5.30    3.70
   3  18   2   11.70    3.80
  -4 -18  -1   -1.60    3.60
   4 -18   1   -0.20    4.00
  -4  18  -1   -1.40    3.40
   4  18   1    3.90    3.40
  -4  18  -1    1.50    0.80
  -5 -18   0   18.80    4.70
   5 -18   0   17.00    4.20
  -5  18   0   15.90    3.90
  -5  18   0   27.60    4.50
   5  18   0   19.80    4.00
  -6 -18   1   20.50    4.90
   6 -18  -1   25.40    4.20
  -6  18   1   34.60    4.60
  -6  18   1   21.70    4.30
   6  18  -1   22.30    4.40
  -7 -18   2   -1.70    4.10
   7 -18  -2   -0.70    3.00
   7  18  -2    4.90    3.40
  -7  18   2    9.70    3.80
  -7  18   2    9.10    3.80
   8 -18  -3   -4.10    2.40
  -8 -18   3   -6.10    4.10
  -8  18   3   -2.00    3.00
  -8  18   3    0.70    3.50
   8  18  -3   -4.00    3.00
  -9 -18   4    8.40    5.00
  -9  18   4   22.70    4.30
  -9  18   4   26.50    4.50
   9  18  -4   14.60    3.80
 -10 -18   5   32.20    6.80
  10  18  -5   42.60    5.00
 -10  18   5   45.90    5.20
 -10  18   5   57.59    5.60
 -11 -18   6    0.60    5.70
 -11  18   6    4.00    3.60
  11  18  -6   -0.80    3.20
 -11  18   6    0.50    3.10
 -12 -18   7   24.70    7.10
  12  18  -7   27.20    4.10
 -12  18   7   29.90    4.70
 -12  18   7   37.20    4.20
  -3 -19   8  -10.10    5.20
  -3  19   8    1.10    3.60
   3  19  -8    9.10    3.80
  -3  19   8    5.80    3.40
  -2 -19   7    2.00    5.20
   2  19  -7    9.50    3.80
  -2  19   7   10.10    3.80
  -2  19   7    6.90    3.50
  -1 -19   6   -3.40    4.40
  -1  19   6    2.00    2.10
   1  19  -6    4.60    5.50
  -1  19   6    3.80    3.50
   0 -19   5    8.40    4.90
   0  19  -5   12.90    4.00
   0  19   5    8.70    4.00
   1 -19   4   -3.90    3.90
  -1  19  -4    1.50    3.20
   1  19   4   -3.50    1.30
   1  19   4    0.90    3.50
   2 -19   3   42.30    6.80
   2  19   3   42.20    5.30
  -2  19  -3   57.79    5.70
  -3 -19  -2   -0.70    3.50
   3 -19   2   -3.60    4.00
  -3 -19  -2    3.00    3.80
  -3  19  -2    1.40    2.50
   3  19   2   -2.90    3.20
   4 -19   1   -3.90    3.70
   4  19   1   -6.80    3.20
  -4  19  -1   -4.20    3.50
  -5 -19   0    0.00    3.80
   5 -19   0   -2.30    3.40
  -5  19   0    5.10    3.50
   5  19   0   -0.30    3.20
   6 -19  -1   99.19    7.00
  -6 -19   1   94.29    8.10
  -6  19   1   87.79    7.40
   6  19  -1   94.49    7.00
  -6  19   1   95.59    7.10
   7 -19  -2   -1.90    2.90
  -7 -19   2    2.10    4.30
  -7  19   2    3.50    3.50
  -7  19   2   -1.70    3.40
   7  19  -2   -3.10    3.00
   8 -19  -3   14.30    3.40
  -8 -19   3   12.50    5.50
   8  19  -3   18.10    4.10
  -8  19   3   20.50    4.50
  -8  19   3   16.40    4.30
  -9 -19   4   -0.70    5.10
   9  19  -4    2.00    3.30
  -9  19   4    8.40    3.70
  -9  19   4   -0.50    3.30
 -10 -19   5   22.20    6.10
 -10  19   5   35.30    4.90
 -10  19   5   29.50    4.50
  10  19  -5   26.00    4.50
 -11 -19   6   -4.70    5.40
 -11  19   6   -2.10    3.20
  11  19  -6   -4.80    3.10
 -11  19   6    5.00    3.60
 -12 -19   7   10.80    6.30
 -12  19   7   21.40    3.50
 -12  19   7   13.10    3.60
  12  19  -7   18.70    4.00
  -2 -20   7    5.80    5.80
   2  20  -7   13.10    3.90
  -2  20   7   -0.90    3.40
  -1 -20   6    3.20    5.10
  -1  20   6    0.10    3.60
   1  20  -6    2.60    3.60
   0 -20   5    5.10    4.60
   0  20   5    6.30    3.80
   0  20  -5   12.50    4.10
   1 -20   4    5.90    4.90
  -1  20  -4    6.20    4.00
   1  20   4    8.50    3.80
   2 -20   3   13.80    4.40
   2  20   3   11.10    3.90
  -3 -20  -2    1.20    3.30
   3 -20   2   -3.50    4.00
  -3  20  -2    6.20    2.10
  -3  20  -2    1.70    3.40
   3  20   2    0.90    3.40
   4 -20   1   -0.20    3.90
  -4 -20  -1    0.90    3.40
   4  20   1   -0.10    3.40
  -4  20  -1   -0.90    3.60
   5 -20   0    7.90    4.00
  -5  20   0    7.00    3.90
   5  20   0   12.00    3.90
  -6 -20   1   85.29    7.90
   6 -20  -1   81.19    6.90
  -6  20   1   96.79    7.50
   6  20  -1   87.69    6.90
   7 -20  -2   34.50    4.60
  -7 -20   2   26.20    6.00
  -7  20   2   33.90    5.10
   7  20  -2   41.60    5.30
   8 -20  -3   23.70    4.40
  -8 -20   3   15.30    5.50
  -8  20   3   22.10    4.80
   8  20  -3   19.20    4.20
  -9 -20   4   -1.20    5.00
  -9  20   4    4.90    3.70
  -9  20   4    1.80    1.90
   9  20  -4    0.70    3.40
 -10 -20   5    3.80    5.60
 -10  20   5   15.60    4.20
 -10  20   5   12.40    3.80
  10  20  -5    5.80    3.60
 -11 -20   6   -1.30    5.50
 -11  20   6    0.60    3.40
 -11  20   6    3.10    3.40
  11  20  -6   -2.00    3.30
  -2 -21   7   -1.40    5.90
  -2  21   7    4.70    5.50
  -2  21   7    5.80    3.80
  -1 -21   6    0.80    5.30
  -1  21   6    2.70    4.30
   1  21  -6   10.50    4.40
  -1  21   6    2.30    3.50
   0 -21   5    5.10    5.20
   0  21  -5   10.20    4.10
   0  21   5   10.20    3.70
   0  21   5    8.70    4.30
   1 -21   4    6.10    4.90
  -1  21  -4   17.00    4.50
   1  21   4   11.40    4.00
   1  21   4    7.70    3.80
   2 -21   3   -0.70    4.10
  -2  21  -3    1.50    3.10
   2  21   3    4.30    3.80
  -3 -21  -2    4.50    3.60
   3 -21   2   -2.30    4.30
  -3  21  -2    0.40    3.40
  -3  21  -2    1.10    2.60
   3  21   2   -1.90    3.30
   4 -21   1    0.00    4.20
  -4 -21  -1   -1.00    3.50
  -4  21  -1    5.00    3.70
   4  21   1    2.50    3.50
   5 -21   0   15.60    4.70
  -5 -21   0   17.10    4.90
  -5  21   0   14.60    4.00
   5  21   0   12.90    3.80
  -6 -21   1    1.60    4.40
   6 -21  -1    4.30    4.10
  -6  21   1   10.60    4.00
   6  21  -1    6.30    3.90
  -7 -21   2   56.29    7.40
   7 -21  -2   52.49    5.70
   7  21  -2   57.59    5.90
  -7  21   2   53.29    6.30
  -8 -21   3    1.60    4.70
   8  21  -3    1.20    3.50
  -8  21   3    3.70    4.00
  -9 -21   4    1.90    5.20
  -9  21   4    3.20    3.70
   9  21  -4    4.00    3.60
 -10 -21   5    3.40    5.90
  10  21  -5   -1.60    3.40
 -10  21   5    3.80    3.70
 -11 -21   6    0.50    5.90
  11  21  -6   -0.90    3.50
 -11  21   6   -0.70    3.40
 -11  21   6    5.50    3.90
  -1 -22   6    6.40    5.60
  -1  22   6    5.30    4.10
   0 -22   5    5.30    5.60
   0  22   5    7.60    4.20
   1 -22   4    1.50    5.10
  -1  22  -4    1.70    4.00
   1  22   4   -0.20    3.60
   1  22   4   -1.10    6.10
  -1  22  -4    8.80    5.80
   2 -22   3   -6.90    4.80
   2  22   3   -2.80    3.70
   2  22   3   -6.60    2.90
  -2  22  -3    4.50    3.70
  -2  22  -3    0.20    4.10
   3 -22   2    1.40    4.20
  -3 -22  -2    5.70    3.80
  -3  22  -2    6.70    3.80
   3  22   2    4.30    3.70
  -3  22  -2    2.70    3.80
  -4 -22  -1    1.40    3.80
   4 -22   1    1.70    4.20
   4  22   1    2.00    3.50
  -4  22  -1    1.50    3.50
  -5 -22   0   51.99    6.70
   5 -22   0   49.99    6.30
  -5  22   0   47.50    6.30
  -5  22   0   42.90    6.10
   5  22   0   39.40    5.50
   6 -22  -1   -2.10    3.80
  -6 -22   1    1.10    4.40
  -6  22   1   -0.10    3.80
   6  22  -1   -2.00    3.30
  -6  22   1    1.80    3.40
   7 -22  -2   52.59    5.70
  -7 -22   2   35.70    6.90
  -7  22   2   57.89    6.10
   7  22  -2   45.50    6.00
  -7  22   2   45.10    5.70
   8 -22  -3    3.00    3.00
  -8 -22   3    0.50    5.20
  -8  22   3    3.60    4.00
   8  22  -3    4.80    4.00
  -8  22   3    1.80    4.50
  -9 -22   4    6.90    6.10
  -9  22   4    9.70    4.20
  -9  22   4    5.90    5.10
   9  22  -4    5.20    3.70
 -10 -22   5    4.90    5.80
 -10  22   5    4.60    4.50
  10  22  -5    5.40    3.90
 -10  22   5   13.60    4.40
  -1 -23   6    9.90    6.20
  -1  23   6   11.00    4.20
   1  23  -6   13.00    4.90
   0 -23   5   -2.10    5.00
   0  23  -5    0.30    4.30
   0  23   5   -0.20    3.60
   1 -23   4    1.00    4.70
  -1  23  -4   -0.50    5.80
   1  23   4    1.90    4.20
   2 -23   3   -3.90    4.20
   2  23   3    0.30    3.80
  -3 -23  -2    2.80    3.80
   3 -23   2    3.10    5.00
   3  23   2    2.10    4.10
  -4 -23  -1    2.50    3.90
   4 -23   1   -1.60    4.40
   5 -23   0   31.90    5.40
  -5 -23   0   50.59    7.10
   5  23   0   45.30    6.00
  -5  23   0   26.30    7.50
  -6 -23   1   -4.30    4.50
   6 -23  -1    1.20    3.90
   6  23  -1   -1.20    3.60
  -6  23   1   -3.80    3.60
  -7 -23   2   17.40    5.60
   7 -23  -2   19.30    4.10
  -7  23   2   18.10    4.90
   7  23  -2   23.70    4.80
  -8 -23   3   -1.60    4.80
   8 -23  -3    0.20    2.60
  -8  23   3   -9.20    3.80
   8  23  -3   -0.70    3.70
  -9 -23   4    6.10    5.70
  -9  23   4    6.50    4.20
   9  23  -4    5.00    4.10
   0 -24   5   -1.60    5.30
   0  24   5   -5.90    3.60
   0  24  -5    0.90    4.30
   1 -24   4    2.10    5.70
   1  24   4    6.20    4.30
  -1  24  -4    7.60    5.10
   2 -24   3    3.20    5.00
   2  24   3    8.00    4.10
  -2  24  -3   -0.80    3.90
   3 -24   2    1.70    5.00
  -3 -24  -2    4.60    3.80
  -3  24  -2   -1.00    4.30
   3  24   2    4.10    4.10
  -4 -24  -1    7.80    4.60
   4 -24   1    3.40    4.40
   4  24   1    6.60    4.00
  -4  24  -1    9.60    4.60
  -5 -24   0   22.30    5.90
   5 -24   0   20.00    5.00
  -5  24   0   24.40    5.50
   5  24   0   25.90    5.10
   6 -24  -1    3.00    3.70
  -6 -24   1    0.00    5.20
   6  24  -1    4.60    3.90
  -6  24   1    0.90    4.00
  -7 -24   2    1.60    5.40
   7 -24  -2    6.80    3.50
  -7  24   2    8.90    4.60
   7  24  -2    2.20    3.90
   8 -24  -3    2.10    2.80
  -8 -24   3   -1.70    5.20
   8  24  -3   -2.40    3.60
  -8  24   3   -0.60    4.30
  -9 -24   4    3.80    6.00
  -9  24   4    5.00    4.20
   9  24  -4    7.40    4.20
   1 -25   4    0.20    5.20
  -1  25  -4    1.00    4.60
   1  25   4   -1.40    4.30
   2 -25   3   -5.20    5.30
  -2  25  -3   -5.60    3.90
   2  25   3   -6.60    3.90
  -3 -25  -2    2.30    4.00
   3 -25   2   -0.50    4.90
   3  25   2   -1.30    3.90
  -3  25  -2    1.90    4.40
  -4 -25  -1    0.90    4.40
   4 -25   1    1.80    4.40
  -4  25  -1   -2.30    3.80
   4  25   1    2.40    4.30
   5 -25   0    8.60    4.50
  -5 -25   0    7.60    5.20
   5  25   0    5.70    4.20
  -5  25   0   12.00    4.60
  -6 -25   1    4.10    5.30
   6 -25  -1    1.60    3.60
   6  25  -1    4.50    4.20
  -6  25   1    5.40    4.70
   7 -25  -2    2.90    4.10
  -7 -25   2   -2.30    5.30
  -7  25   2    0.60    4.60
   7  25  -2    2.20    4.30
  -8 -25   3   -2.70    5.90
   8 -25  -3    2.50    3.00
  -8  25   3    2.10    4.50
   8  25  -3    2.50    4.30
   2 -26   3   16.80    5.80
   2  26   3   19.30    5.00
  -2  26  -3    6.40    4.50
   3 -26   2   -1.90    4.80
  -3  26  -2    2.30    4.30
   3  26   2    0.30    4.50
  -4 -26  -1   20.00    5.60
   4 -26   1   16.10    5.60
   4  26   1   19.80    5.30
  -4  26  -1   16.90    5.80
  -5 -26   0    4.50    4.80
   5 -26   0    2.20    4.40
  -5  26   0    8.00    5.30
   5  26   0    7.70    4.90
  -6 -26   1   30.60    7.00
   6 -26  -1   29.50    5.20
  -6  26   1   28.40    5.40
   6  26  -1   33.30    5.50
  -7 -26   2   -3.70    5.30
   7 -26  -2   -3.20    3.50
   7  26  -2   -0.50    4.20
  -7  26   2    0.50    4.40
   5   0 -11    2.50    2.60
  -5   0  11    2.80    4.00
   4   0 -10   48.80    4.40
  -4   0  10   57.79    6.70
  -3   0   9    0.40    3.70
   3   0  -9    3.50    2.50
   2   0  -8   18.70    2.80
  -2   0   8   10.40    3.90
   1   0  -7   -2.50    2.10
  -1   0   7   -3.70    2.90
   0   0   6   20.40    3.40
   1   0   5    1.40    1.80
  -1   0  -5    2.50    2.10
   1   0   5   -4.40    2.60
   2   0   4  317.37   14.20
  -2   0  -4  316.07   14.30
   2   0   4  273.07   14.30
  -3   0  -3   -2.30    1.80
   3   0   3   -2.20    1.90
  -4   0  -2  276.57   12.90
   4   0   2  262.77   12.90
  -5   0  -1    5.20    2.00
   5   0   1    4.20    2.00
   6   0   0   42.60    3.40
  -6   0   0   39.60    3.30
   7   0  -1    1.50    1.90
  -7   0   1    5.20    1.60
  -8   0   2  107.59    5.20
   8   0  -2  100.09    5.70
   9   0  -3    3.20    1.80
  10   0  -4  345.07   15.90
  -5  -1  11    4.00    4.30
   5  -1 -11    6.90    2.70
  -5   1  11    4.10    4.00
   5   1 -11    2.20    2.70
   4  -1 -10   33.20    4.00
  -4  -1  10   27.90    5.60
   4   1 -10   38.60    3.90
  -4   1  10   48.80    6.30
   3  -1  -9    1.40    2.30
  -3  -1   9   -3.40    4.30
  -3   1   9   -2.50    3.30
   3   1  -9    4.40    2.60
  -2  -1   8   -6.80    3.50
   2  -1  -8    5.00    2.60
   2   1  -8    3.10    2.30
  -2   1   8   -0.50    3.20
  -1  -1   7   -3.20    3.10
   1  -1  -7   -3.30    2.10
   1   1  -7   -3.00    2.30
  -1   1   7    0.70    3.00
   0  -1   6    7.10    3.20
   0  -1  -6   19.40    2.70
   0   1   6   11.40    2.80
   0   1  -6   19.20    2.60
  -1  -1  -5   52.89    4.10
   1  -1   5   55.29    3.60
   1  -1   5   41.80    4.80
   1   1   5   57.39    3.90
  -1   1  -5   55.79    4.00
   1   1   5   54.09    4.50
  -2  -1  -4  204.98   10.20
   2  -1   4  218.58   10.10
   2  -1   4  196.08   10.40
  -2   1  -4  214.58   10.20
   2   1   4  201.78   10.10
  -3  -1  -3  188.88    9.60
   3  -1   3  199.28    9.60
   3   1   3  196.08    9.70
  -3   1  -3  196.68    9.60
   4  -1   2  832.92   37.80
  -4  -1  -2  846.52   37.80
  -4   1  -2  836.12   37.80
   4   1   2  842.52   37.90
   5  -1   1    8.70    2.10
  -5  -1  -1    7.80    2.00
   5   1   1    5.50    2.00
  -5   1  -1    9.60    1.90
  -6  -1   0   79.09    4.80
   6  -1   0   91.09    5.00
   6   1   0   84.49    5.00
  -6   1   0   81.39    5.20
   7  -1  -1   17.20    2.40
  -7  -1   1   14.90    1.90
   7   1  -1   16.20    2.30
  -7   1   1   12.90    2.00
   8  -1  -2  376.16   17.00
   8   1  -2  367.36   16.90
  -8   1   2  358.06   16.70
   9  -1  -3  114.09    6.00
   9   1  -3  110.79    5.90
 -10  -1   4  135.99    8.20
  10  -1  -4  129.19    6.60
  10   1  -4  123.29    6.50
  11  -1  -5   30.00    2.90
 -11  -1   5   37.80    5.10
 -12  -1   6  273.47   14.20
  12  -1  -6  232.78   11.90
 -13  -1   7   32.70    5.60
 -14  -1   8    8.30    4.90
  -5  -2  11   -1.30    4.30
   5  -2 -11   -2.70    2.70
  -5   2  11    3.10    3.80
   5   2 -11    6.50    2.60
   4  -2 -10   20.70    3.30
  -4  -2  10   18.80    5.10
  -4   2  10   18.50    4.60
   3  -2  -9    1.30    2.50
  -3  -2   9   -5.30    3.90
  -3   2   9    0.70    3.60
   2  -2  -8    5.40    3.90
  -2  -2   8   -8.10    3.60
   2   2  -8    2.70    2.40
  -2   2   8   -0.70    3.10
  -1  -2   7    2.50    3.50
   1  -2  -7    3.70    2.30
  -1   2   7    8.40    3.10
   1   2  -7    5.10    2.50
   0  -2  -6   10.80    2.50
   0  -2   6    3.50    2.90
   0   2   6    8.30    2.40
   0   2  -6    6.80    2.30
   1  -2   5   20.10    3.70
   1  -2   5   32.00    2.80
  -1   2  -5   32.70    3.30
   1   2   5   32.20    3.60
   1   2   5   27.50    3.00
   2  -2   4    8.30    2.00
  -2  -2  -4    1.10    2.40
   2  -2   4    6.90    2.50
   2   2   4   -0.10    2.40
  -2   2  -4    7.80    2.10
   3  -2   3  150.78    7.50
  -3  -2  -3  140.69    7.60
  -3   2  -3  143.49    7.60
   3   2   3  151.08    7.70
  -4  -2  -2  378.46   17.90
   4  -2   2  399.76   17.90
   4   2   2  391.56   18.00
  -4   2  -2  373.76   17.90
  -5  -2  -1    8.60    1.90
   5  -2   1   11.80    2.00
   5   2   1   11.90    2.40
  -5   2  -1    9.30    2.10
  -6  -2   0    1.10    1.60
   6  -2   0    0.80    1.70
   6   2   0   -2.70    1.60
  -6   2   0    1.50    2.00
  -7  -2   1   26.50    2.30
  -7   2   1   21.30    2.70
   7   2  -1   23.90    2.70
   8  -2  -2  130.39    6.60
   8   2  -2  123.69    6.50
  -8   2   2  123.89    6.30
   9  -2  -3   35.10    3.10
   9   2  -3   31.30    2.80
 -10  -2   4  124.89    8.10
  10  -2  -4  126.49    6.60
 -11  -2   5   15.70    4.20
  11  -2  -5   22.70    2.70
  12  -2  -6   98.99    5.90
 -12  -2   6  120.09   12.20
 -13  -2   7   21.10    5.40
 -14  -2   8   -0.80    4.60
 -15  -2   9    2.90    5.20
  -5  -3  11    2.60    4.90
   5  -3 -11   -2.30    2.80
   5   3 -11    5.40    2.70
  -4  -3  10    9.50    4.90
   4  -3 -10   12.00    3.30
  -4   3  10   10.30    3.50
   4   3 -10    8.10    2.70
   3  -3  -9   -0.80    2.40
  -3  -3   9   -4.20    3.80
  -3   3   9    0.20    3.40
   2  -3  -8    2.30    2.40
  -2  -3   8   -1.90    4.00
  -2   3   8   -0.20    3.20
   2   3  -8    2.50    2.50
  -1  -3   7   14.80    4.00
   1  -3  -7   30.70    3.40
   1   3  -7   18.90    3.00
  -1   3   7   20.10    3.50
   0  -3   6   -5.00    2.60
   0  -3  -6    1.60    2.10
   0   3   6    2.40    2.10
   0   3  -6   -2.20    2.10
  -1  -3  -5    0.70    2.10
   1  -3   5   -2.60    3.70
   1  -3   5    2.10    1.60
  -1   3  -5    3.40    2.20
   1   3   5   -3.10    2.30
   1   3   5    3.80    2.20
   2  -3   4   25.30    2.80
  -2  -3  -4   24.80    3.00
   2  -3   4   22.40    3.20
   2   3   4   25.30    3.20
  -2   3  -4   26.40    3.10
  -3  -3  -3  108.29    6.10
   3  -3   3  114.19    6.10
   3   3   3  107.49    6.30
  -3   3  -3  111.99    6.10
  -4  -3  -2  150.88    7.70
   4  -3   2  152.28    7.80
   4   3   2  151.58    7.90
  -4   3  -2  151.78    7.80
   5  -3   1   22.40    2.60
  -5  -3  -1   21.80    2.60
  -5   3  -1   24.90    2.90
   5   3   1   24.60    2.80
   6  -3   0   11.80    2.20
   6   3   0   10.40    2.10
  -6   3   0   10.90    2.10
  -7  -3   1    7.10    1.60
   7  -3  -1    3.60    2.10
   7   3  -1    2.40    1.70
   8  -3  -2    7.70    2.40
  -8  -3   2    8.00    2.90
  -8   3   2    9.60    2.10
   8   3  -2   12.40    2.10
   9  -3  -3  227.38   11.00
  -9  -3   3  236.68   12.20
   9   3  -3  224.38   10.80
  10  -3  -4   47.50    3.70
 -10  -3   4   52.19    5.40
 -11  -3   5   21.00    4.40
  11  -3  -5   25.20    3.00
  12  -3  -6   17.10    2.80
 -12  -3   6   22.90    5.00
  13  -3  -7    1.90    2.10
 -13  -3   7    2.50    4.50
 -14  -3   8   -3.30    4.20
 -15  -3   9    8.00    5.70
   5  -4 -11    4.90    3.20
  -5  -4  11   -0.60    4.70
   5   4 -11    9.20    2.70
  -5   4  11    5.20    3.40
   4  -4 -10    4.00    3.10
  -4  -4  10   -2.10    4.70
  -4   4  10    7.00    3.40
   4   4 -10    3.90    2.50
   3  -4  -9    2.80    2.80
  -3  -4   9   -0.10    4.10
  -3   4   9    0.60    3.20
   2  -4  -8    1.10    2.40
  -2  -4   8   -8.20    3.20
  -2   4   8   -2.80    2.70
   2   4  -8   -1.30    2.40
  -1  -4   7   52.49    6.00
   1  -4  -7   53.79    5.20
   1   4  -7   46.60    4.20
  -1   4   7   49.10    4.80
   0  -4  -6    8.50    2.50
   0  -4   6    4.40    3.10
   0   4   6    5.00    2.10
   0   4   6    4.70    2.30
   0   4  -6    3.20    2.30
  -1  -4  -5    7.30    2.40
   1  -4   5    7.50    3.20
   1  -4   5    7.20    1.60
   1   4   5   12.10    2.30
   1   4   5    4.10    2.60
  -1   4  -5   12.10    2.50
   2  -4   4   36.90    3.20
  -2  -4  -4   35.00    3.70
   2  -4   4   41.40    4.40
  -2   4  -4   38.20    3.50
   2   4   4   33.20    3.90
  -3  -4  -3   15.40    2.50
   3  -4   3   12.70    2.20
   3   4   3   13.10    2.70
  -3   4  -3   13.00    2.30
  -4  -4  -2   32.80    3.10
   4  -4   2   25.80    3.10
  -4   4  -2   28.20    3.10
   4   4   2   30.10    3.30
  -5  -4  -1    8.50    2.00
   5  -4   1    8.70    2.00
  -5   4  -1    7.60    1.90
   5   4   1    8.70    2.20
  -6  -4   0   29.00    2.80
   6  -4   0   31.60    3.10
   6   4   0   27.90    2.80
  -6   4   0   25.20    3.00
  -7  -4   1  145.29    7.20
   7  -4  -1  146.89    7.60
  -7   4   1  139.39    7.50
   7   4  -1  150.38    7.30
   8  -4  -2   -5.30    1.90
  -8  -4   2   -0.60    2.50
  -8   4   2   -3.30    2.10
   8   4  -2   -2.50    1.50
   9  -4  -3  282.57   13.50
  -9  -4   3  281.67   14.60
   9   4  -3  269.77   13.10
  -9   4   3  276.97   13.10
  -9   4   3  302.27   13.10
  10  -4  -4    4.70    2.00
 -10  -4   4    4.10    3.40
  11  -4  -5   15.70    2.60
 -11  -4   5   18.40    4.30
  12  -4  -6   10.30    2.60
 -12  -4   6   13.70    4.70
  13  -4  -7   -1.30    2.00
 -13  -4   7   -8.00    3.90
  14  -4  -8    3.10    2.30
 -14  -4   8    2.50    5.30
 -15  -4   9    4.60    5.60
  15  -4  -9    4.60    2.50
   5  -5 -11    5.40    3.20
  -5  -5  11    1.40    5.20
   5   5 -11    8.70    2.60
  -4  -5  10    0.50    4.50
   4  -5 -10    4.40    3.10
   4   5 -10    4.40    2.70
  -4   5  10    4.80    3.20
  -3  -5   9    0.60    4.50
   3  -5  -9   -1.80    2.80
  -3   5   9    1.30    3.50
   3   5  -9    4.20    3.70
   2  -5  -8    5.90    2.80
  -2  -5   8   -3.50    3.50
   2   5  -8    0.90    2.50
  -2   5   8    3.50    2.80
   1  -5  -7   67.29    5.00
  -1  -5   7   74.99    6.70
  -1   5   7   71.09    5.40
   1   5  -7   61.49    4.80
   0  -5  -6   30.40    3.50
   0  -5   6   30.30    4.40
   0   5   6   28.10    3.40
   0   5  -6   25.10    3.20
   0   5   6   29.50    3.20
  -1  -5  -5    1.90    2.40
   1  -5   5    4.00    1.40
   1  -5   5    0.20    3.20
   1   5   5    6.20    1.90
  -1   5  -5    3.30    2.00
   1   5   5   -1.30    2.50
  -2  -5  -4   17.50    3.00
   2  -5   4   17.00    2.30
  -2   5  -4   23.20    2.90
   2   5   4   10.90    2.80
   3  -5   3  126.19    7.30
  -3  -5  -3  127.89    6.90
   3  -5   3  128.19    6.80
   3   5   3  133.69    7.10
  -3   5  -3  125.49    7.00
  -4  -5  -2   44.20    3.50
   4  -5   2   37.80    3.40
   4   5   2   40.40    3.60
  -4   5  -2   42.10    3.60
  -5  -5  -1  239.88   11.50
   5  -5   1  231.08   11.60
  -5   5  -1  245.38   11.70
   5   5   1  240.78   11.50
   6  -5   0  158.98    8.70
  -6  -5   0  172.78    8.40
   6   5   0  175.98    8.50
  -6   5   0  171.48    8.70
  -7  -5   1  280.07   13.80
   7  -5  -1  275.67   13.20
  -7  -5   1  276.57   12.90
  -7   5   1  269.77   13.20
   7   5  -1  272.97   12.90
  -8  -5   2   45.00    5.20
   8  -5  -2   27.90    3.40
   8   5  -2   31.80    2.90
  -8   5   2   30.10    3.40
   9  -5  -3  369.76   16.70
  -9  -5   3  365.16   17.80
  -9   5   3  362.46   16.40
   9   5  -3  338.17   16.30
  -9   5   3  342.67   16.40
  10  -5  -4   28.20    3.30
 -10  -5   4   34.40    4.90
 -11  -5   5   15.60    4.30
  11  -5  -5   12.20    2.60
  12  -5  -6   59.09    4.60
 -12  -5   6   60.49    6.90
  13  -5  -7   12.90    2.60
 -13  -5   7    3.70    5.30
 -14  -5   8   -0.10    4.90
  14  -5  -8   -0.60    2.60
 -15  -5   9    7.90    5.90
  15  -5  -9   10.70    2.90
   5  -6 -11   -2.60    3.60
  -5  -6  11   -0.90    5.10
   5   6 -11    9.70    2.90
   4  -6 -10    9.10    3.30
  -4  -6  10    5.20    4.90
   4   6 -10    9.40    3.00
  -3  -6   9   -5.20    4.30
   3  -6  -9    0.20    2.80
   3   6  -9   -1.60    2.60
  -2  -6   8   -1.30    3.90
   2  -6  -8   14.10    3.20
   2   6  -8    6.20    2.80
  -1  -6   7   23.60    5.20
   1  -6  -7   36.10    4.10
   1   6  -7   40.60    3.90
   0  -6   6   37.60    5.10
   0   6  -6   28.30    3.60
   0   6   6   38.00    3.90
   1  -6   5    4.90    3.40
  -1  -6  -5    2.30    2.50
  -1   6  -5    9.20    2.50
   1   6   5    6.10    1.80
   1   6   5    0.80    2.70
   2  -6   4   20.70    3.60
  -2  -6  -4   15.50    2.90
   2  -6   4   17.70    2.20
  -2   6  -4   20.80    2.80
   2   6   4   10.00    3.10
  -3  -6  -3   74.49    4.70
   3  -6   3   62.29    5.00
   3  -6   3   65.99    4.40
   3   6   3   68.79    4.80
  -3   6  -3   62.49    4.60
   4  -6   2   67.99    4.40
  -4  -6  -2   61.29    4.30
  -4   6  -2   60.19    4.40
   4   6   2   62.19    4.30
   5  -6   1  121.79    6.90
  -5  -6  -1  132.09    6.90
  -5   6  -1  126.19    7.00
   5   6   1  130.39    6.80
  -6  -6   0  292.57   14.10
   6  -6   0  292.87   14.30
   6   6   0  302.87   14.10
  -6   6   0  309.67   14.40
  -7  -6   1  130.39    7.70
   7  -6  -1  126.49    7.10
  -7  -6   1  129.39    7.10
  -7   6   1  125.39    7.00
   7   6  -1  130.89    6.70
  -8  -6   2   55.39    5.50
   8  -6  -2   63.79    4.50
  -8  -6   2   62.99    3.60
  -8   6   2   54.09    4.40
   8   6  -2   63.49    4.00
   9  -6  -3  185.18    9.20
  -9  -6   3  182.08   10.40
  -9   6   3  183.08    8.90
   9   6  -3  163.98    8.70
  -9   6   3  187.38    9.00
  10  -6  -4    4.30    2.20
 -10  -6   4    4.50    3.50
  10   6  -4    9.70    2.00
 -11  -6   5    7.40    4.40
  11  -6  -5    9.20    2.50
 -12  -6   6   72.89    7.40
  12  -6  -6   62.79    4.80
 -13  -6   7    9.90    5.20
 -14  -6   8    8.50    5.60
  14  -6  -8   13.00    2.80
 -15  -6   9   10.50    6.90
  -5  -7  11   -1.30    5.40
   5  -7 -11   -4.30    3.20
   5   7 -11    2.50    2.70
   4  -7 -10   11.60    3.80
  -4  -7  10    6.30    5.30
   4   7 -10   15.00    3.20
   3  -7  -9   -3.60    2.80
  -3  -7   9   -5.70    4.20
   3   7  -9   -2.40    2.70
  -2  -7   8   15.10    4.80
   2  -7  -8   18.70    3.40
   2   7  -8   12.80    3.70
   1  -7  -7    0.50    2.80
  -1  -7   7    2.50    4.10
  -1   7   7    6.00    2.00
   1   7  -7    5.00    2.50
  -1   7   7    5.80    2.80
   0  -7  -6   68.39    4.90
   0  -7   6   62.29    6.20
   0   7   6   62.59    4.90
   0   7  -6   58.79    4.80
   1  -7   5   -4.70    3.00
  -1  -7  -5   -2.70    2.40
  -1   7  -5    3.80    2.30
   2  -7   4    5.20    1.80
  -2  -7  -4   -2.90    2.40
   2  -7   4    2.10    2.90
   2   7   4   -1.80    2.60
  -2   7  -4    6.50    2.50
  -3  -7  -3   -0.70    2.20
   3  -7   3   -0.20    1.80
  -3   7  -3   -0.60    2.20
   3   7   3   -1.30    2.30
   4  -7   2   -1.30    1.80
   4  -7   2    4.30    2.30
  -4  -7  -2    0.90    2.20
  -4   7  -2   -2.10    2.00
   4   7   2   -0.70    2.20
  -5  -7  -1   61.39    4.30
   5  -7   1   51.19    4.30
  -5   7  -1   54.59    4.30
   5   7   1   55.19    4.10
  -6  -7   0   53.09    4.10
  -6  -7   0   54.99    4.90
   6  -7   0   56.89    4.40
  -6   7   0   58.19    4.40
   6   7   0   53.29    4.00
   7  -7  -1   -0.50    2.10
  -7  -7   1   -0.80    2.60
  -7  -7   1    3.30    1.80
  -7   7   1   -1.50    2.20
   7   7  -1    2.20    1.90
  -8  -7   2   26.60    2.70
  -8  -7   2   23.90    4.00
   8  -7  -2   40.50    3.70
   8   7  -2   25.40    2.90
  -8   7   2   35.30    3.70
  -9  -7   3   13.60    3.60
   9  -7  -3   23.10    3.00
  -9   7   3   23.80    2.70
   9   7  -3   24.90    2.60
  -9   7   3   22.00    2.90
 -10  -7   4   10.90    3.80
  10  -7  -4    6.90    2.50
  10   7  -4    9.10    2.00
 -10   7   4    9.60    2.00
  11  -7  -5    7.60    2.60
 -11  -7   5    3.70    4.00
  12  -7  -6   56.19    6.20
 -12  -7   6   50.59    6.80
  13  -7  -7    0.50    2.30
 -13  -7   7   -3.00    4.30
 -14  -7   8   26.50    7.40
  14  -7  -8   32.70    3.80
 -15  -7   9   -3.40    6.40
   5  -8 -11    2.00    3.90
  -5  -8  11   -5.50    5.30
   5   8 -11    7.50    2.90
   4  -8 -10    4.80    3.50
  -4  -8  10    8.10    5.40
   4   8 -10    9.70    3.30
  -3  -8   9   -5.80    4.10
   3  -8  -9   -2.70    2.80
   3   8  -9   -1.60    2.80
   2  -8  -8   19.60    3.60
  -2  -8   8   13.00    4.80
   2   8  -8   17.70    3.90
  -1  -8   7   -8.90    3.80
   1  -8  -7   -4.80    2.80
   1   8  -7    0.00    2.80
  -1   8   7   -0.30    1.90
  -1   8   7   -3.80    2.80
   0  -8  -6   62.99    5.10
   0   8  -6   62.59    4.90
   0   8   6   62.99    5.70
   1  -8   5   12.40    3.40
  -1  -8  -5   12.40    3.00
  -1   8  -5   16.60    2.90
   1   8   5   13.10    3.80
  -2  -8  -4   26.50    3.70
   2  -8   4   40.60    3.10
   2  -8   4   32.60    4.60
   2   8   4   34.00    4.00
  -2   8  -4   32.80    3.80
   3  -8   3    2.60    2.00
   3  -8   3    4.90    3.00
  -3  -8  -3    5.20    2.40
   3   8   3   -0.10    2.20
  -3   8  -3    3.50    2.30
   4  -8   2  145.69    8.00
   4  -8   2  147.89    8.40
  -4  -8  -2  161.38    8.20
   4   8   2  155.68    8.10
  -4   8  -2  153.98    8.20
  -5  -8  -1   39.30    3.70
   5  -8   1   25.30    3.10
  -5   8  -1   27.20    3.30
   5   8   1   39.50    3.50
   6  -8   0  207.08   10.70
  -6  -8   0  208.28   10.50
  -6  -8   0  219.28   11.10
  -6   8   0  215.28   10.80
   6   8   0  206.78   10.50
  -7  -8   1   47.60    5.20
   7  -8  -1   41.00    4.10
  -7  -8   1   48.40    3.80
   7   8  -1   44.80    3.70
  -7   8   1   47.20    4.20
  -8  -8   2   10.80    3.50
   8  -8  -2   12.10    2.70
  -8   8   2   13.10    2.90
   8   8  -2   11.60    2.30
   9  -8  -3   12.50    2.70
  -9  -8   3    6.70    3.70
   9   8  -3   13.10    2.30
  -9   8   3   10.40    2.40
  -9   8   3   13.00    2.60
  10  -8  -4   66.59    5.90
 -10  -8   4   74.79    7.00
  10   8  -4   68.99    4.50
 -10   8   4   72.99    4.50
 -10   8   4   68.09    4.70
 -11  -8   5    9.70    4.80
  11  -8  -5   17.00    3.10
 -12  -8   6   32.90    6.40
  12  -8  -6   46.00    4.30
 -13  -8   7    7.20    4.70
  13  -8  -7   13.50    3.10
  14  -8  -8   40.50    4.30
 -14  -8   8   40.50    8.30
 -15  -8   9   -4.20    6.40
  -4  -9  10    0.60    5.20
   4   9 -10    5.80    3.40
   3  -9  -9   -0.40    3.10
  -3  -9   9    1.40    4.30
   3   9  -9   -5.50    2.80
   2  -9  -8   26.30    4.00
  -2  -9   8   28.70    5.30
   2   9  -8   24.60    3.70
   1  -9  -7   -0.50    3.00
  -1  -9   7    2.60    4.10
  -1   9   7   -0.90    5.00
  -1   9   7    2.10    2.00
   0  -9   6   20.80    4.40
   0  -9  -6   21.60    3.60
   0   9   6   19.00    3.50
   0   9  -6   24.00    3.40
  -1  -9  -5   16.20    3.10
   1  -9   5   17.50    3.70
  -1   9  -5   16.50    3.00
   1   9   5   15.10    3.20
  -2  -9  -4    1.00    4.00
   2  -9   4    0.10    3.20
   2  -9   4    2.90    1.80
  -2   9  -4    4.30    2.50
   2   9   4    2.00    2.30
   3  -9   3    3.00    3.00
  -3  -9  -3    8.10    2.60
   3  -9   3    2.80    2.00
   3   9   3    5.70    3.80
  -3   9  -3    2.30    2.40
  -4  -9  -2   14.60    2.80
   4  -9   2   12.20    3.30
   4  -9   2    9.50    2.40
  -4   9  -2   11.30    2.90
   4   9   2   17.20    2.70
  -5  -9  -1   15.10    2.80
   5  -9   1    6.60    2.20
  -5   9  -1   14.30    2.80
   5   9   1   16.30    2.60
  -6  -9   0  214.38   10.80
   6  -9   0  216.78   10.80
  -6  -9   0  209.68   11.30
   6   9   0  218.18   10.70
  -6   9   0  210.88   10.90
  -7  -9   1   32.20    4.10
  -7  -9   1   32.70    3.50
   7  -9  -1   29.20    3.60
  -7   9   1   35.90    3.60
   7   9  -1   30.70    3.40
  -8  -9   2   11.50    3.30
   8  -9  -2   18.50    3.80
   8   9  -2   11.70    2.50
  -8   9   2   20.00    3.10
   9  -9  -3  205.48   10.50
  -9  -9   3  207.28   11.70
  -9   9   3  189.78   10.10
  -9   9   3  196.18   10.10
   9   9  -3  198.18    9.80
  10  -9  -4  129.59    7.30
 -10  -9   4  118.59    9.00
 -10   9   4  126.19    6.70
 -10   9   4  119.59    6.90
  10   9  -4  118.29    6.60
 -11  -9   5    2.90    4.50
  11  -9  -5    8.30    2.90
  11   9  -5    7.90    2.30
  12  -9  -6   22.70    3.50
 -12  -9   6   15.90    5.60
 -13  -9   7   13.10    5.30
  13  -9  -7   18.40    3.30
 -14  -9   8   13.50    6.40
 -15  -9   9    2.20    6.90
   4 -10 -10   -2.10    3.40
  -4 -10  10   -7.60    4.70
   4  10 -10    2.50    3.10
   3 -10  -9   -2.00    3.50
  -3 -10   9    0.60    4.70
   3  10  -9   -2.10    3.00
  -2 -10   8    3.40    4.60
   2 -10  -8    8.80    3.60
  -2  10   8    7.20    2.30
   2  10  -8   10.50    3.40
  -1 -10   7   11.30    4.60
   1 -10  -7    7.80    3.40
  -1  10   7    8.90    3.20
  -1  10   7    8.70    2.40
   1  10  -7   10.30    3.10
   0 -10   6   -0.50    3.70
   0 -10  -6    5.90    3.30
   0  10  -6   -5.90    4.70
   0  10   6    4.40    3.10
   1 -10   5   14.80    3.90
  -1 -10  -5   15.00    3.20
  -1  10  -5   11.70    3.00
   1  10   5   10.80    3.10
   2 -10   4    2.90    3.40
  -2 -10  -4    6.90    2.90
  -2  10  -4    3.60    2.50
   2  10   4    4.10    2.40
   3 -10   3   11.00    3.50
  -3 -10  -3   10.80    4.90
   3 -10   3    8.00    2.20
  -3  10  -3   14.00    2.80
   3  10   3    9.20    2.50
   4 -10   2    2.80    2.00
   4 -10   2    6.90    3.00
  -4 -10  -2    5.40    2.70
  -4  10  -2    5.60    2.50
   4  10   2    2.70    2.60
   5 -10   1  135.49    8.60
  -5 -10  -1  159.18    8.40
   5 -10   1  151.58    8.50
   5  10   1  127.89    8.50
  -5  10  -1  182.58    8.50
  -6 -10   0   65.79    4.90
  -6 -10   0   71.09    5.60
   6 -10   0   68.59    6.60
   6  10   0   66.59    4.70
  -6  10   0   65.99    5.10
  -7 -10   1   -4.80    2.80
  -7 -10   1    0.20    2.00
   7 -10  -1   -3.20    1.90
  -7  10   1   -0.60    2.40
   7  10  -1   -1.80    2.20
  -8 -10   2   15.60    4.00
   8 -10  -2   15.60    2.90
  -8  10   2   21.80    3.90
  -8  10   2   27.00    3.50
   8  10  -2   21.10    2.90
  -9 -10   3  229.98   12.80
   9 -10  -3  231.78   11.50
   9  10  -3  229.18   11.00
  -9  10   3  212.78   11.30
  -9  10   3  211.88   12.10
 -10 -10   4   17.90    4.90
  10 -10  -4   24.60    3.50
  10  10  -4   22.10    3.00
 -10  10   4   22.70    3.30
 -10  10   4   28.90    3.20
 -11 -10   5   11.50    5.00
  11 -10  -5   14.10    3.10
 -11  10   5   14.60    2.90
 -11  10   5   15.60    2.50
  11  10  -5   11.40    2.50
 -12 -10   6    2.10    5.10
  12 -10  -6    4.80    2.80
  12  10  -6    7.60    2.50
 -13 -10   7   10.70    6.30
  13 -10  -7   13.10    3.10
 -14 -10   8    2.20    5.20
 -15 -10   9    9.40    6.30
  -4 -11  10   -1.30    5.20
   4 -11 -10    0.20    3.70
   4  11 -10    5.70    3.30
  -3 -11   9   -8.50    4.70
   3  11  -9   -1.70    3.30
  -2 -11   8   -3.10    3.80
   2 -11  -8   -4.50    3.10
  -2  11   8    0.40    2.20
   2  11  -8    3.30    2.90
   1 -11  -7   14.30    3.90
  -1 -11   7   14.80    5.10
   1  11  -7   13.30    3.30
  -1  11   7   12.70    3.50
  -1  11   7   12.70    2.60
   0 -11   6   -0.10    3.80
   0 -11  -6    0.30    3.00
   0  11  -6   -3.80    2.70
   0  11   6   -1.60    3.00
  -1 -11  -5    7.60    3.10
   1 -11   5    4.60    3.50
  -1  11  -5    8.00    2.90
   1  11   5    3.80    2.70
  -2 -11  -4    4.20    2.90
   2 -11   4    4.40    3.30
  -2  11  -4    7.90    4.60
   2  11   4    6.10    2.80
  -3 -11  -3    1.80    2.70
   3 -11   3   -0.20    1.90
   3 -11   3   -2.80    2.80
  -3  11  -3    3.20    3.10
   3  11   3   -1.70    2.30
   4 -11   2   -3.70    2.90
  -4 -11  -2   -3.80    2.70
   4 -11   2    0.70    2.10
   4  11   2   -3.20    2.40
  -4  11  -2   -5.90    2.10
  -5 -11  -1   54.49    4.80
  -5 -11  -1   38.50    4.40
   5 -11   1   47.50    4.30
   5 -11   1   42.00    4.70
  -5  11  -1   51.09    4.50
   5  11   1   46.10    4.20
   6 -11   0   40.60    4.00
  -6 -11   0   34.50    4.10
  -6 -11   0   32.10    4.90
  -6  11   0   37.80    4.20
   6  11   0   36.80    5.30
  -7 -11   1   11.60    3.50
  -7 -11   1   16.30    2.80
   7 -11  -1   11.20    2.90
   7  11  -1   14.60    2.60
  -7  11   1   13.00    2.90
  -8 -11   2   -0.70    3.30
   8 -11  -2   -4.00    2.30
   8  11  -2   -0.20    2.20
  -8  11   2   -2.40    2.40
  -8  11   2   -1.30    2.60
   9 -11  -3  165.08    9.20
  -9 -11   3  173.98   11.20
  -9  11   3  167.98    9.10
  -9  11   3  164.18    9.20
   9  11  -3  176.18    8.90
 -10 -11   4   -2.30    3.80
  10 -11  -4    0.90    2.50
  10  11  -4    0.40    2.20
 -10  11   4   -2.10    2.50
 -10  11   4    3.20    3.10
  11 -11  -5   17.20    3.30
 -11 -11   5    8.20    5.00
 -11  11   5   13.70    3.00
 -11  11   5   14.00    2.60
  11  11  -5   14.50    2.60
 -12 -11   6    0.80    5.30
  12 -11  -6    5.70    2.70
  12  11  -6    1.80    2.50
 -13 -11   7   10.80    6.50
  13 -11  -7    7.30    3.20
  13  11  -7   15.30    2.80
 -14 -11   8   -2.40    5.60
  -4 -12  10    5.40    5.80
   4  12 -10    4.50    3.30
  -3 -12   9   -0.30    4.70
   3 -12  -9    0.30    3.80
   3  12  -9   -0.40    3.40
  -2 -12   8   -3.20    4.40
   2 -12  -8   -1.90    3.40
   2  12  -8    1.20    3.10
  -2  12   8    0.90    2.30
  -2  12   8   -2.80    2.90
   1 -12  -7    8.80    3.70
  -1 -12   7    6.50    4.30
  -1  12   7   11.40    3.40
   1  12  -7   12.80    3.50
   0 -12  -6    2.00    3.30
   0 -12   6   -2.30    3.90
   0  12  -6    0.40    3.00
   0  12   6   -3.10    3.00
  -1 -12  -5   12.90    3.90
   1 -12   5   13.30    4.20
  -1  12  -5   22.90    3.60
   1  12   5   15.70    3.30
  -2 -12  -4    2.50    3.10
   2 -12   4    0.50    3.20
  -2  12  -4    1.50    2.70
   2  12   4   10.50    3.10
   3 -12   3   21.00    4.00
  -3 -12  -3   12.50    3.30
  -3  12  -3   19.00    3.20
   3  12   3   17.20    3.10
   4 -12   2    9.30    3.30
   4 -12   2    6.80    2.20
  -4 -12  -2    6.80    2.90
   4  12   2    2.20    2.50
  -4  12  -2    4.90    2.70
   5 -12   1   75.99    5.70
   5 -12   1   65.29    5.00
  -5 -12  -1   61.69    5.40
  -5 -12  -1   72.69    5.50
   5  12   1   63.79    5.10
  -5  12  -1   75.59    5.30
  -6 -12   0   -0.40    2.80
  -6 -12   0   -0.60    2.40
   6 -12   0   -0.60    2.00
  -6  12   0    1.50    2.40
   6  12   0    2.20    2.40
   7 -12  -1  190.18   10.20
  -7 -12   1  189.78   10.00
  -7 -12   1  200.78   11.20
  -7  12   1  195.38   10.60
   7  12  -1  187.68    9.90
  -8 -12   2    3.20    3.80
   8 -12  -2    2.80    2.40
  -8  12   2    7.90    5.10
  -8  12   2    0.30    2.60
  -9 -12   3  328.17   17.20
   9 -12  -3  318.97   15.50
  -9  12   3  312.77   15.40
   9  12  -3  291.07   15.10
  -9  12   3  317.37   15.50
  10 -12  -4   26.90    3.70
 -10 -12   4   12.40    4.90
  10  12  -4   28.10    3.30
 -10  12   4   26.50    4.00
 -10  12   4   27.10    3.50
  11 -12  -5    2.70    2.60
 -11 -12   5    0.60    4.70
 -11  12   5   -1.40    2.50
  11  12  -5    3.10    2.40
 -11  12   5   -1.20    2.90
  12 -12  -6    4.10    2.80
 -12 -12   6   -2.60    4.90
  12  12  -6   -0.90    2.30
 -13 -12   7    9.80    6.10
  13  12  -7   13.20    3.00
 -14 -12   8   -4.20    6.00
  -4 -13  10   12.00    6.50
   4  13 -10   10.40    3.60
  -3 -13   9   -3.90    5.00
   3 -13  -9   -3.80    3.50
   3  13  -9    1.10    3.40
  -2 -13   8   -2.60    4.50
   2 -13  -8   -0.90    4.30
  -2  13   8   -2.50    2.80
   2  13  -8    1.50    3.20
  -2  13   8   -3.20    3.00
   1 -13  -7   -2.10    3.50
  -1 -13   7   -0.70    3.90
   1  13  -7    3.10    3.30
  -1  13   7    5.80    2.70
  -1  13   7   10.60    3.40
   0 -13   6    2.50    4.50
   0 -13  -6    9.00    3.60
   0  13  -6    6.00    3.30
   0  13   6   10.50    3.60
   1 -13   5   17.30    4.70
  -1 -13  -5   16.10    4.10
   1  13   5   21.50    3.80
  -1  13  -5   22.30    3.80
  -2 -13  -4    2.80    3.20
   2 -13   4    0.70    3.30
   2  13   4    2.00    2.70
  -2  13  -4   -1.10    2.80
   3 -13   3   25.50    4.40
  -3 -13  -3   20.20    3.60
  -3  13  -3   20.20    3.80
   3  13   3   23.10    3.60
   4 -13   2   36.00    4.90
  -4 -13  -2   30.30    4.00
   4 -13   2   44.40    4.00
  -4  13  -2   33.90    4.10
   4  13   2   36.90    4.20
   5 -13   1   12.10    3.60
   5 -13   1    6.10    2.30
  -5 -13  -1   11.10    3.20
  -5 -13  -1   10.20    3.30
  -5  13  -1    9.00    3.10
   5  13   1   13.00    3.10
   6 -13   0   12.60    3.30
  -6 -13   0   13.30    3.60
   6 -13   0   17.50    2.90
  -6 -13   0   17.70    3.10
   6  13   0   19.00    3.20
  -6  13   0   22.00    3.40
  -7 -13   1   57.39    6.20
   7 -13  -1   67.79    5.10
   7 -13  -1   67.29    5.10
  -7  13   1   59.19    5.20
   7  13  -1   57.69    4.90
   8 -13  -2   39.50    4.40
  -8 -13   2   38.20    5.80
  -8  13   2   38.10    4.30
   8  13  -2   42.20    4.20
  -8  13   2   56.59    5.30
  -9 -13   3   64.59    7.20
   9 -13  -3   75.49    5.60
  -9  13   3   80.29    5.80
  -9  13   3   68.59    5.70
   9  13  -3   63.29    5.10
 -10 -13   4   17.60    5.30
  10 -13  -4   28.40    3.80
 -10  13   4   29.80    3.80
  10  13  -4   35.00    4.70
 -10  13   4   32.30    6.50
  11 -13  -5    1.60    2.60
 -11 -13   5   -3.90    4.80
 -11  13   5    0.20    2.70
 -11  13   5    0.30    2.60
  11  13  -5    3.50    3.80
  12 -13  -6    9.70    3.20
 -12 -13   6    5.10    5.90
  12  13  -6   17.40    3.20
 -13 -13   7   -3.40    5.80
  13  13  -7   10.70    2.90
 -14 -13   8    6.40    7.00
  14  13  -8   12.10    2.90
  -3 -14   9    1.80    5.00
   3  14  -9    0.60    3.50
  -2 -14   8   -0.80    4.50
   2 -14  -8    3.80    3.60
  -2  14   8    0.10    3.20
   2  14  -8    9.90    3.40
  -2  14   8    3.50    2.70
  -1 -14   7   -0.60    4.30
   1 -14  -7   -1.90    3.50
   1  14  -7    4.00    3.30
  -1  14   7    3.40    3.20
  -1  14   7    2.30    2.70
   0 -14  -6   22.30    4.10
   0 -14   6   24.20    5.30
   0  14  -6   30.20    4.00
   0  14   6   27.50    4.10
   1 -14   5   14.50    4.90
  -1 -14  -5   23.50    4.60
   1  14   5   15.10    3.50
  -1  14  -5   20.10    3.80
   2 -14   4   80.99    7.30
  -2 -14  -4   80.29    6.50
  -2  14  -4   75.49    6.20
   2  14   4   84.59    6.10
   3 -14   3   28.50    4.70
  -3 -14  -3   29.50    4.10
  -3  14  -3   39.80    4.50
   3  14   3   32.50    4.00
   4 -14   2  193.98   10.60
  -4 -14  -2  182.78   10.30
  -4  14  -2  168.38   10.10
   4  14   2  174.88    9.80
  -5 -14  -1   34.60    7.50
  -5 -14  -1   32.40    4.20
   5 -14   1   29.90    4.50
   5 -14   1   40.20    4.10
  -5  14  -1   38.20    4.40
   5  14   1   37.10    4.30
  -6 -14   0   30.50    5.10
   6 -14   0   44.90    5.00
   6 -14   0   54.89    4.60
  -6 -14   0   44.80    5.30
  -6  14   0   47.60    4.80
   6  14   0   50.59    4.70
   7 -14  -1    8.00    2.60
  -7 -14   1   -0.70    3.50
   7 -14  -1    3.60    3.50
  -7  14   1    9.20    3.10
   7  14  -1    1.90    2.70
  -7  14   1    5.80    3.20
   8 -14  -2  126.49    7.20
   8 -14  -2  119.99    7.30
   8  14  -2  103.29    7.00
  -8  14   2  111.89    7.50
  -8  14   2  111.19    7.50
  -9 -14   3    9.30    4.80
   9 -14  -3   14.00    3.30
   9  14  -3   13.80    3.20
  -9  14   3   15.40    3.40
  -9  14   3   20.80    3.90
 -10 -14   4   54.89    7.30
  10 -14  -4   56.39    5.10
 -10  14   4   51.49    5.00
  10  14  -4   60.59    4.70
 -10  14   4   54.09    5.20
  11 -14  -5   17.00    3.60
 -11 -14   5   11.30    5.60
  11  14  -5   13.60    3.10
 -11  14   5   13.40    3.20
 -12 -14   6   73.19    9.40
 -12  14   6   69.49    5.20
  12  14  -6   82.09    5.60
 -12  14   6   78.89    5.50
 -13 -14   7    0.90    6.10
  13  14  -7    9.10    2.90
 -14 -14   8    8.60    6.90
  14  14  -8   19.60    3.40
  -3 -15   9   -1.60    5.10
  -3  15   9    4.10    3.30
   3  15  -9    2.40    3.50
  -3  15   9    5.10    3.80
  -2 -15   8   -7.70    4.40
   2 -15  -8   -2.90    3.70
  -2  15   8   -2.40    3.30
   2  15  -8    2.20    3.40
  -2  15   8    2.00    2.90
   1 -15  -7    0.00    3.30
  -1 -15   7   -8.90    4.40
   1  15  -7   -6.90    2.90
  -1  15   7   -2.20    3.20
  -1  15   7   -3.60    2.50
   0 -15   6   -0.80    4.40
   0 -15  -6    6.10    3.50
   0  15   6    8.70    3.10
   0  15  -6    9.90    3.60
   0  15   6    9.10    3.40
   1 -15   5    3.50    4.70
  -1 -15  -5    8.40    3.70
   1  15   5   16.00    3.90
  -1  15  -5    7.40    3.40
   2 -15   4   66.49    7.20
  -2  15  -4   75.19    6.20
   2  15   4   68.29    5.90
  -3 -15  -3   -3.10    3.20
   3 -15   3    0.50    3.60
   3  15   3    4.60    3.00
  -3  15  -3   -2.40    3.00
  -4 -15  -2   80.39    6.40
   4 -15   2   69.99    6.90
   4  15   2   79.19    6.00
  -4  15  -2   86.69    6.30
   5 -15   1   25.70    4.40
  -5 -15  -1   16.10    3.60
  -5 -15  -1   21.10    4.10
  -5  15  -1   23.70    3.70
   5  15   1   24.40    3.70
  -6 -15   0    1.10    2.90
   6 -15   0    7.20    3.00
  -6 -15   0   -0.40    3.20
   6 -15   0    4.80    3.60
   6  15   0    6.50    3.10
  -6  15   0   10.30    3.50
   7 -15  -1   -2.00    3.10
   7 -15  -1   -1.30    2.60
  -7 -15   1   -1.80    3.70
  -7  15   1   -0.40    2.80
  -7  15   1   -0.40    2.90
   7  15  -1    2.10    2.70
  -8 -15   2   -1.90    4.00
   8 -15  -2    1.90    3.00
   8 -15  -2   -1.00    2.70
   8  15  -2    0.70    2.80
  -8  15   2    2.60    3.20
  -8  15   2    1.80    3.10
   9 -15  -3   13.30    3.20
  -9 -15   3    7.20    4.70
   9 -15  -3   25.80    4.00
   9  15  -3   20.60    3.60
  -9  15   3   21.80    3.90
  -9  15   3   15.70    3.60
  10 -15  -4   69.89    5.70
 -10 -15   4   67.49    8.00
  10  15  -4   67.89    5.30
 -10  15   4   68.59    5.70
 -10  15   4   75.99    6.00
 -11 -15   5   11.90    5.50
 -11  15   5   19.80    3.50
 -11  15   5   18.00    4.00
  11  15  -5   24.80    3.70
 -12  15   6   61.49    5.20
  12  15  -6   64.49    5.30
 -12  15   6   65.99    5.00
 -13 -15   7   -1.60    6.00
  13  15  -7    3.70    2.80
 -14 -15   8    3.80    6.90
  14  15  -8    7.90    3.10
  -3 -16   9   -6.40    5.10
  -3  16   9    9.50    2.90
  -3  16   9    2.90    3.30
  -2 -16   8   -3.30    5.00
  -2  16   8    0.10    3.30
   2  16  -8    6.40    3.60
  -2  16   8    7.00    3.20
  -1 -16   7   -6.40    4.40
   1 -16  -7    3.60    3.80
  -1  16   7   -1.70    3.40
  -1  16   7    0.80    2.80
   1  16  -7    2.00    3.50
   0 -16   6   -7.30    3.80
   0 -16  -6    0.30    3.80
   0  16  -6   -1.80    3.20
   0  16   6   -3.10    3.20
   0  16   6   -1.40    2.90
   1 -16   5   -4.20    4.50
  -1 -16  -5    1.40    1.60
  -1  16  -5    3.00    3.20
   1  16   5    1.30    3.30
   2 -16   4    8.60    4.40
   2  16   4    7.00    3.40
  -2  16  -4   12.70    3.80
   3 -16   3    1.20    4.20
  -3 -16  -3    6.20    3.50
  -3  16  -3    3.60    3.40
   3  16   3    6.90    3.30
   4 -16   2   -1.30    3.70
  -4 -16  -2    1.00    3.10
  -4  16  -2   -0.70    3.30
   4  16   2   -2.40    3.00
   5 -16   1   12.60    4.30
  -5 -16  -1   18.10    3.80
  -5 -16  -1   13.10    4.00
   5  16   1   16.70    3.60
  -5  16  -1   17.50    3.70
   6 -16   0    9.90    3.90
  -6 -16   0    8.30    3.80
  -6 -16   0    7.90    3.50
  -6  16   0   12.10    3.50
   6  16   0    5.20    3.00
  -7 -16   1   -3.90    4.10
   7 -16  -1   -0.50    3.30
   7  16  -1   -0.70    3.00
  -7  16   1    2.80    3.20
  -7  16   1    1.00    3.20
  -8 -16   2   76.39    7.80
   8 -16  -2   93.99    7.40
  -8  16   2   83.69    6.70
   8  16  -2   74.49    6.00
  -8  16   2   73.29    6.50
  -9 -16   3   -1.50    4.30
   9 -16  -3    4.50    2.90
  -9  16   3   -4.30    2.80
   9  16  -3    4.60    3.10
  -9  16   3   -2.80    2.80
 -10 -16   4   18.10    6.20
  10 -16  -4   23.50    3.60
 -10  16   4   27.70    4.30
 -10  16   4   32.40    4.40
  10  16  -4   26.20    3.90
 -11 -16   5   -9.20    4.30
 -11  16   5    0.10    2.90
  11  16  -5    1.70    2.90
 -11  16   5   -1.00    3.20
 -12 -16   6    9.70    6.30
 -12  16   6   21.40    4.20
  12  16  -6   14.80    3.30
 -12  16   6   14.80    3.20
 -13 -16   7   -2.80    6.00
  13  16  -7    2.60    2.80
  -3 -17   9   -7.50    5.00
   3  17  -9    5.30    3.90
  -3  17   9    7.90    3.00
  -3  17   9    5.90    3.30
  -2 -17   8   -5.90    5.30
  -2  17   8   -0.80    3.50
  -2  17   8    0.70    3.00
  -1 -17   7   -2.80    4.60
   1 -17  -7    2.60    5.20
  -1  17   7    6.00    3.20
   1  17  -7    4.40    3.50
  -1  17   7    2.10    3.60
   0 -17  -6   -8.20    3.40
   0 -17   6   -4.00    4.70
   0  17   6   -0.50    3.30
   0  17  -6    1.70    3.60
   0  17   6    3.30    3.10
   1 -17   5   10.00    4.90
  -1  17  -5   17.80    4.10
   1  17   5   17.90    3.90
   2 -17   4  102.39    8.60
   2  17   4   87.39    7.10
  -2  17  -4  103.49    7.40
  -3 -17  -3  136.39    9.50
   3 -17   3  154.88   10.20
  -3  17  -3  154.58    9.30
   3  17   3  142.99    9.00
  -4 -17  -2   18.60    4.20
   4 -17   2   21.20    4.80
  -4  17  -2   18.20    4.00
   4  17   2   23.10    4.20
  -5 -17  -1    9.40    4.00
   5 -17   1    8.70    3.80
  -5 -17  -1    9.80    4.20
   5  17   1   13.40    3.60
  -5  17  -1    5.10    2.60
  -6 -17   0   22.20    4.60
   6 -17   0   29.10    4.90
   6  17   0   28.50    4.10
  -6  17   0   24.50    4.30
  -6  17   0   19.10    4.00
   7 -17  -1   14.90    4.00
  -7 -17   1   10.80    4.70
  -7  17   1   10.20    3.90
  -7  17   1   19.80    4.30
   7  17  -1   17.40    3.80
   8 -17  -2   18.80    4.00
  -8 -17   2   13.10    5.30
   8  17  -2   20.60    4.00
  -8  17   2   21.50    4.50
  -8  17   2   20.60    4.60
   9 -17  -3   31.30    4.40
  -9 -17   3   13.10    5.30
  -9  17   3   32.80    4.50
   9  17  -3   30.50    4.40
  -9  17   3   34.20    4.60
  10 -17  -4   43.80    4.70
 -10 -17   4   31.90    7.00
 -10  17   4   34.60    5.00
  10  17  -4   34.90    4.50
 -10  17   4   46.50    5.20
 -11 -17   5   18.20    6.10
 -11  17   5   22.60    4.00
  11  17  -5   28.90    4.20
 -11  17   5   27.80    4.60
 -12 -17   6   10.40    6.10
 -12  17   6   15.40    3.50
 -12  17   6   13.30    3.60
  12  17  -6    9.90    3.30
 -13 -17   7    9.10    6.90
  13  17  -7   12.60    3.30
  -2 -18   8   -0.10    5.40
  -2  18   8    4.40    3.20
   2  18  -8    7.70    3.90
  -2  18   8    2.40    3.60
  -1 -18   7    1.30    4.70
  -1  18   7    8.40    3.80
  -1  18   7    9.20    3.50
   1  18  -7   -1.40    5.00
   0 -18   6  -10.90    4.70
   0 -18  -6   -0.80    3.50
   0  18   6    0.40    2.90
   0  18  -6    1.80    3.60
   0  18   6   -7.30    3.30
   1 -18   5   20.40    6.00
  -1  18  -5   30.10    4.90
   1  18   5   20.50    4.40
   2 -18   4   12.60    5.20
   2  18   4   17.20    4.30
  -2  18  -4   23.10    4.30
  -3 -18  -3   62.49    6.50
   3 -18   3   88.89    7.90
   3  18   3   84.99    6.70
  -3  18  -3   85.29    6.90
  -4 -18  -2    3.20    3.40
   4 -18   2   -8.00    4.10
  -4  18  -2    1.50    1.00
   4  18   2   -1.10    3.20
  -5 -18  -1   -0.90    3.50
  -5 -18  -1   -2.20    3.60
   5  18   1    2.30    3.60
  -6 -18   0   30.00    5.00
   6 -18   0   26.20    4.50
  -6  18   0   25.30    4.40
  -6  18   0   37.20    4.70
   6  18   0   33.40    4.50
   7 -18  -1   23.20    4.60
  -7 -18   1   18.80    5.10
  -7  18   1   15.10    3.80
  -7  18   1   22.20    4.20
   7  18  -1   24.60    4.20
  -8 -18   2   -3.90    4.30
   8 -18  -2    3.10    3.60
  -8  18   2   -4.20    3.10
  -8  18   2   -3.30    3.30
   8  18  -2   -0.20    3.10
  -9 -18   3   21.40    5.80
  -9  18   3   29.50    4.90
   9  18  -3   31.10    4.60
  -9  18   3   27.10    4.60
  10 -18  -4   23.70    3.90
 -10 -18   4   12.30    5.90
 -10  18   4   19.80    4.10
 -10  18   4   23.60    4.50
  10  18  -4   15.80    3.90
 -11 -18   5   15.30    6.40
 -11  18   5   26.90    4.50
  11  18  -5   25.60    4.20
 -11  18   5   22.50    4.20
 -12 -18   6    4.90    6.00
  12  18  -6    9.50    3.40
 -12  18   6   10.10    3.60
 -12  18   6    6.20    3.40
 -13 -18   7   13.90    7.30
  13  18  -7   12.60    3.40
  -2 -19   8   -3.60    5.10
  -2  19   8   -2.20    3.50
   2  19  -8    1.60    3.70
  -2  19   8    6.70    3.30
  -1 -19   7    0.80    4.70
   1  19  -7    9.40    3.90
  -1  19   7    0.80    3.60
   0 -19   6   -3.60    4.60
   0  19  -6    4.60    3.80
   0  19   6   -1.20    3.40
   1 -19   5    7.20    4.50
   1  19   5    9.60    4.10
   2 -19   4   -3.00    4.70
  -2  19  -4    0.00    3.50
   2  19   4   -4.60    3.20
   3 -19   3   55.99    7.00
  -3  19  -3   55.79    5.90
   3  19   3   40.70    5.50
  -4 -19  -2   -1.00    3.40
   4 -19   2   -6.50    4.20
  -4  19  -2    4.20    1.00
   4  19   2   -3.80    3.00
   5 -19   1    4.10    3.90
  -5 -19  -1    1.80    3.90
   5  19   1    1.40    3.50
   6 -19   0    1.70    3.50
  -6  19   0    2.50    1.50
   6  19   0   -1.40    3.20
  -6  19   0   -0.40    3.40
  -7 -19   1  108.39    8.90
   7 -19  -1  123.29    7.80
  -7  19   1  104.19    8.00
   7  19  -1   97.89    7.50
  -8 -19   2   -4.20    4.50
   8 -19  -2   -2.00    2.90
  -8  19   2    0.00    3.10
  -8  19   2    2.20    3.60
   8  19  -2    1.60    3.20
  -9 -19   3   38.30    6.80
   9 -19  -3   48.60    6.00
  -9  19   3   48.90    5.80
  -9  19   3   49.99    5.70
   9  19  -3   50.29    5.60
 -10 -19   4   -4.80    4.80
  10 -19  -4    0.00    2.50
  10  19  -4   -2.90    3.20
 -10  19   4   -2.40    3.50
 -10  19   4    6.10    3.60
 -11 -19   5   16.00    6.40
 -11  19   5   18.30    4.10
 -11  19   5   18.10    4.40
  11  19  -5   10.30    3.90
 -12 -19   6   -0.50    6.00
 -12  19   6    0.80    3.80
  12  19  -6    1.20    3.30
 -12  19   6   -1.20    3.30
  -1 -20   7    0.40    5.20
  -1  20   7   -0.10    3.40
   1  20  -7    7.30    4.50
  -1  20   7    4.50    4.30
   0 -20   6   -2.00    4.60
   0  20  -6    1.70    3.70
   0  20   6    1.20    3.90
   0  20   6    3.30    3.70
   1 -20   5   -0.30    4.40
  -1  20  -5   10.00    3.90
   1  20   5   -0.50    3.50
   2 -20   4    0.70    5.10
   2  20   4    4.00    3.90
  -2  20  -4    2.70    3.40
   3 -20   3   15.60    5.10
   3  20   3    9.00    3.90
  -3  20  -3   16.20    4.60
   4 -20   2   -0.20    4.60
   4  20   2   -2.60    3.30
  -4  20  -2    2.50    1.20
  -5 -20  -1   -1.00    3.80
   5 -20   1   -2.00    4.20
   5  20   1    0.80    3.70
  -5  20  -1   -0.60    3.80
   6 -20   0    4.20    4.80
  -6 -20   0   12.40    4.40
   6  20   0   13.20    3.80
  -6  20   0   10.80    4.30
  -7 -20   1  116.39    9.60
   7 -20  -1  115.29    8.10
  -7  20   1  110.09    8.40
   7  20  -1  110.99    7.80
   8 -20  -2   14.50    3.90
  -8 -20   2    8.00    5.00
   8  20  -2   22.60    4.20
  -8  20   2   14.70    4.20
   9 -20  -3   21.10    3.70
  -9 -20   3   16.10    5.80
  -9  20   3   26.20    4.80
   9  20  -3   25.00    4.50
  10 -20  -4    5.90    2.70
 -10 -20   4   -2.70    4.90
  10  20  -4    2.30    3.40
 -10  20   4    4.90    3.70
 -10  20   4    5.70    1.60
 -11 -20   5    3.00    6.00
  11  20  -5    8.70    4.00
 -11  20   5    2.00    3.60
 -11  20   5    6.70    3.90
 -12 -20   6    1.20    6.40
  12  20  -6    4.50    3.50
 -12  20   6   10.40    4.00
 -12  20   6   -3.60    3.30
  -1 -21   7    0.80    5.40
  -1  21   7    8.40    4.10
  -1  21   7    1.40    3.60
   0 -21   6   -5.30    4.80
   0  21   6    0.50    4.80
   0  21   6    5.20    3.70
   1 -21   5   -2.70    5.10
  -1  21  -5    7.70    4.10
   1  21   5   -5.40    3.30
   1  21   5   -0.60    4.60
   2 -21   4   10.50    4.70
   2  21   4   19.80    4.30
  -2  21  -4   24.00    4.50
  -3 -21  -3   10.60    4.50
   3 -21   3   16.30    5.60
  -3  21  -3   12.00    4.10
   3  21   3    7.10    3.80
   4 -21   2   -4.70    4.40
  -4  21  -2   -3.50    3.30
   4  21   2    0.70    3.40
  -4  21  -2    5.40    1.90
   5 -21   1   -2.00    4.20
  -5 -21  -1   -0.50    3.80
  -5  21  -1    0.40    3.70
   5  21   1   -1.90    3.50
   6 -21   0   33.30    5.30
  -6 -21   0   29.60    5.30
  -6  21   0   41.90    5.90
   6  21   0   24.70    4.50
  -6  21   0   16.70    4.30
   7 -21  -1   19.80    4.60
  -7 -21   1   31.60    6.10
   7  21  -1   23.00    4.40
  -7  21   1   20.90    5.00
  -7  21   1   32.30    5.90
  -8 -21   2   14.60    6.00
   8 -21  -2   18.50    4.20
  -8  21   2   11.00    4.30
  -8  21   2   18.10    4.40
   8  21  -2   17.90    4.50
  -9 -21   3    1.80    5.80
   9 -21  -3    2.90    3.10
  -9  21   3    7.40    4.10
  -9  21   3    3.40    4.00
   9  21  -3    2.10    3.70
 -10 -21   4    0.20    5.70
  10  21  -4    4.60    3.60
 -10  21   4    7.20    4.00
 -10  21   4    5.90    5.30
 -11 -21   5    4.10    6.40
 -11  21   5   -3.00    3.40
  11  21  -5   -1.90    3.40
   0 -22   6   -2.70    5.60
   0  22   6    2.80    4.00
   1 -22   5   -4.00    4.50
   1  22   5    0.90    4.00
   2 -22   4    7.90    5.70
   2  22   4   13.90    4.20
   3 -22   3    3.70    5.00
   4 -22   2   -7.80    4.60
  -4  22  -2    1.00    3.80
  -4  22  -2    7.90    4.40
   4  22   2    0.40    3.70
  -5 -22  -1   -1.10    4.30
   5 -22   1   -4.30    4.30
  -5  22  -1    1.30    3.50
   5  22   1   -0.20    3.80
  -6 -22   0   34.50    6.00
   6 -22   0   35.00    5.70
   6  22   0   35.80    5.40
  -6  22   0   31.30    5.40
  -6  22   0   57.89    6.10
   7 -22  -1    7.70    4.50
  -7 -22   1    1.90    5.20
  -7  22   1    6.60    4.50
  -7  22   1    5.20    4.00
   7  22  -1    4.20    4.10
  -8 -22   2   15.20    5.80
   8 -22  -2   19.70    4.20
  -8  22   2   25.00    4.70
  -8  22   2   25.20    6.90
   8  22  -2   24.70    4.50
  -9 -22   3   -0.70    5.10
   9 -22  -3    4.50    3.30
   9  22  -3    5.90    3.60
  -9  22   3    1.10    3.90
 -10 -22   4    2.70    6.10
 -10  22   4   13.30    4.60
  10  22  -4    7.00    3.90
 -10  22   4   13.10    5.80
 -11 -22   5   -1.90    5.80
  11  22  -5    6.90    3.80
 -11  22   5    2.30    3.90
 -11  22   5    5.30    6.80
   0 -23   6    3.10    5.90
   0  23   6    9.40    4.20
   1 -23   5   -4.50    4.90
   1  23   5    1.60    4.00
   2 -23   4    1.90    4.70
   2  23   4    4.30    4.00
  -2  23  -4    7.80    4.60
   3 -23   3   -2.40    4.40
  -3  23  -3    9.50    4.90
   3  23   3   -1.30    3.80
   4 -23   2   -1.50    4.50
   4  23   2   -0.20    3.50
  -4  23  -2    1.00    3.90
   5 -23   1   -4.50    4.60
  -5 -23  -1   -1.40    4.00
  -5  23  -1    2.70    3.80
   5  23   1   -3.70    3.90
  -6 -23   0   14.00    5.00
   6 -23   0   17.30    5.10
   6  23   0   13.30    6.80
  -6  23   0   13.60    4.70
   7 -23  -1   -1.60    3.80
  -7 -23   1   -2.40    4.80
  -7  23   1    1.90    4.30
   7  23  -1   -3.10    5.50
   8 -23  -2   12.50    4.00
  -8 -23   2   12.80    6.10
  -8  23   2    7.30    4.40
   8  23  -2   13.20    5.80
   9 -23  -3    0.50    2.80
  -9 -23   3   -4.60    5.50
  -9  23   3    1.00    4.20
   9  23  -3    2.30    4.90
 -10 -23   4    9.90    6.20
  10  23  -4    7.20    6.40
 -10  23   4    7.10    4.40
   1 -24   5   -2.80    5.40
  -1  24  -5    0.60    4.30
   1  24   5   -0.50    3.90
   2 -24   4   10.00    5.70
  -2  24  -4   10.30    5.10
   2  24   4    8.40    4.30
   3 -24   3   -7.80    4.40
  -3  24  -3   -3.50    4.30
   3  24   3    3.00    4.20
   4 -24   2   -1.80    5.00
   4  24   2    3.70    4.10
  -4  24  -2    2.60    4.30
  -5 -24  -1    2.20    4.60
   5 -24   1    2.40    4.40
   5  24   1    3.80    4.60
  -5  24  -1   -0.10    4.40
   6 -24   0   15.80    4.70
  -6 -24   0    7.00    5.00
  -6  24   0   10.30    4.50
   6  24   0   15.70    4.80
  -7 -24   1   -5.90    5.40
   7 -24  -1    2.80    3.70
   7  24  -1    3.10    4.20
  -7  24   1    0.90    4.10
  -8 -24   2    1.60    5.60
   8  24  -2    3.00    3.80
  -8  24   2    6.30    4.30
   9 -24  -3    1.60    2.90
  -9 -24   3   -4.80    5.40
   9  24  -3   -4.10    3.50
  -9  24   3    0.60    4.10
   2 -25   4    3.20    5.50
   2  25   4    2.90    4.20
  -2  25  -4    1.20    4.90
   3 -25   3   -5.30    4.80
   3  25   3   -2.40    4.60
  -3  25  -3    0.80    4.20
   4 -25   2    0.30    5.10
  -4  25  -2    5.90    4.80
   4  25   2    2.70    4.60
  -5 -25  -1   -1.10    4.50
   5 -25   1   -4.20    4.50
  -5  25  -1   -3.90    4.00
   5  25   1    1.40    4.10
   6 -25   0    2.80    4.30
  -6 -25   0    1.30    4.90
  -6  25   0    1.60    4.50
   6  25   0    1.90    4.10
   7 -25  -1    3.40    4.00
  -7 -25   1    6.00    5.20
  -7  25   1    3.20    4.40
   7  25  -1    4.80    4.00
   8 -25  -2    1.20    3.50
  -8 -25   2   -8.00    6.10
  -8  25   2   -0.50    4.30
   8  25  -2   -4.20    3.90
   3 -26   3   11.00    6.00
  -3  26  -3   11.10    4.60
   3  26   3   15.30    4.60
   4 -26   2   -5.30    4.70
   4  26   2    5.90    4.20
  -4  26  -2   -0.60    4.50
   5 -26   1   28.90    6.10
  -5 -26  -1   41.60    6.90
  -5  26  -1   25.40    5.50
   5  26   1   30.10    5.70
  -6 -26   0    3.80    5.30
   6 -26   0    4.50    4.30
   6  26   0    0.60    4.40
  -6  26   0    3.40    4.30
   7 -26  -1   41.60    5.70
  -7 -26   1   28.70    6.80
   7  26  -1   39.60    6.30
  -7  26   1   36.20    6.60
  -4   0  11    0.90    4.40
   4   0 -11    1.30    2.60
   3   0 -10   13.70    2.90
  -3   0  10   11.20    4.60
   2   0  -9    2.80    2.50
  -2   0   9   -1.40    3.40
  -1   0   8    7.60    4.00
   1   0  -8   12.60    3.00
   0   0  -7    0.40    2.30
   0   0   7   -2.40    3.00
   1   0   6   98.69    5.40
   1   0   6   94.29    7.40
  -1   0  -6  102.59    5.90
   2   0   5    2.80    2.60
  -2   0  -5    4.10    2.30
   3   0   4  256.97   12.30
  -3   0  -4  248.48   12.30
   4   0   3   -1.30    2.20
  -4   0  -3    0.90    2.00
   5   0   2   13.30    2.50
  -5   0  -2   14.60    2.50
   6   0   1   -3.80    1.80
  -6   0  -1   -1.00    1.70
   7   0   0    0.90    2.10
  -7   0   0    2.80    1.70
  -8   0   1    1.00    2.00
   8   0  -1   -1.60    2.10
   9   0  -2   30.80    3.10
  -9   0   2   25.60    2.40
  10   0  -3    0.70    1.90
  11   0  -4  284.47   13.40
  12   0  -5    0.70    2.00
  13   0  -6  227.98   11.10
   4  -1 -11    0.70    2.70
  -4  -1  11    5.50    4.70
   4   1 -11    5.50    2.50
  -4   1  11    3.20    3.70
   3  -1 -10   11.10    3.10
  -3  -1  10   11.00    4.50
   3   1 -10   15.00    3.10
  -3   1  10   15.60    4.70
  -2  -1   9   -2.50    3.60
   2  -1  -9    4.40    2.40
   2   1  -9    3.00    2.60
  -2   1   9    0.00    3.40
  -1  -1   8   -5.80    3.80
   1  -1  -8    2.80    2.50
  -1   1   8   -0.10    3.40
   0  -1  -7    5.70    2.50
   0  -1   7   -1.30    3.20
   0   1   7    2.20    2.90
   0   1  -7    2.20    2.50
  -1  -1  -6   39.20    3.60
   1   1   6   32.60    4.40
  -1   1  -6   40.10    3.70
  -2  -1  -5   76.09    5.00
   2  -1   5   76.49    4.70
   2  -1   5   72.79    5.60
   2   1   5   65.59    5.20
  -2   1  -5   75.99    4.90
   2   1   5   72.59    4.80
   3  -1   4  190.38    9.20
  -3  -1  -4  176.68    9.30
   3   1   4  171.08    9.20
  -3   1  -4  184.08    9.20
   4  -1   3   28.80    3.50
  -4  -1  -3   33.80    3.40
  -4   1  -3   35.20    3.60
   4   1   3   36.70    3.70
   5  -1   2   40.80    3.60
  -5  -1  -2   34.80    3.40
   5   1   2   37.10    3.60
  -5   1  -2   35.80    3.50
   6  -1   1  102.89    5.90
  -6  -1  -1  103.19    5.70
   6   1   1   98.59    5.90
  -6   1  -1  106.69    5.90
   7  -1   0   88.79    5.50
  -7  -1   0   92.39    5.20
  -7   1   0   92.69    5.30
   7   1   0   93.19    5.40
  -8  -1   1   35.70    2.90
   8  -1  -1   30.20    3.50
   8   1  -1   35.00    3.30
  -8   1   1   33.10    3.90
  -9  -1   2   47.70    3.10
   9  -1  -2   48.40    3.80
   9   1  -2   44.60    3.70
  -9   1   2   50.79    3.20
  10  -1  -3   64.99    4.30
  10   1  -3   64.29    4.20
  11  -1  -4  109.89    6.10
  11   1  -4  112.19    6.10
  12  -1  -5   43.10    3.50
  12   1  -5   47.10    3.50
  13  -1  -6  107.89    6.10
   4  -2 -11   -1.30    2.70
  -4  -2  11    0.40    4.80
  -4   2  11    2.50    3.60
   4   2 -11    2.10    2.50
  -3  -2  10    2.30    4.10
   3  -2 -10    5.10    2.70
   3   2 -10    8.00    2.70
  -3   2  10    8.90    4.10
  -2  -2   9   -4.40    3.80
   2  -2  -9    4.50    2.70
   2   2  -9    2.00    2.50
  -2   2   9   -1.90    3.20
   1  -2  -8    5.10    2.40
  -1   2   8    2.00    3.30
   0  -2  -7    2.60    3.10
   0  -2   7   -0.80    3.40
   0   2  -7    4.20    2.50
  -1  -2  -6   -1.10    2.30
  -1   2  -6    2.10    2.40
   1   2   6   -0.40    2.20
   1   2   6    3.30    2.60
  -2  -2  -5  101.49    6.20
   2  -2   5  119.69    9.10
   2  -2   5  108.99    5.90
  -2   2  -5  103.39    6.10
   2   2   5  105.19    6.40
   2   2   5  100.79    6.10
   3  -2   4    9.00    2.70
  -3  -2  -4    6.10    2.70
   3  -2   4   12.70    2.50
  -3   2  -4   15.60    2.60
   3   2   4    7.60    2.80
   4  -2   3   11.50    2.60
  -4  -2  -3   13.20    2.30
   4   2   3   14.00    2.80
  -4   2  -3   12.50    2.60
   5  -2   2   32.50    3.20
  -5  -2  -2   25.60    2.80
   5   2   2   28.90    3.10
  -5   2  -2   28.50    3.00
   6  -2   1  113.49    6.30
  -6  -2  -1  114.19    6.10
  -6   2  -1  103.69    6.20
   6   2   1  115.29    6.30
   7  -2   0   32.20    3.20
  -7  -2   0   29.20    2.80
   7   2   0   27.70    3.30
  -7   2   0   27.60    3.10
  -8  -2   1   44.30    3.00
   8  -2  -1   54.09    4.10
   8   2  -1   36.30    3.40
  -8   2   1   26.60    3.30
   9  -2  -2    1.90    2.10
   9   2  -2   -2.50    1.80
  -9   2   2    0.90    1.60
  10  -2  -3   27.10    3.00
  10   2  -3   24.20    2.90
  11  -2  -4   41.90    3.50
  11   2  -4   34.70    3.20
  12  -2  -5   10.90    2.40
 -12  -2   5    7.30    3.90
  13  -2  -6   29.50    3.40
 -13  -2   6   22.50    5.10
 -14  -2   7    5.50    4.70
  14  -2  -7   13.00    2.60
   4  -3 -11    4.40    3.10
  -4  -3  11    2.20    4.70
  -4   3  11    4.10    4.60
   4   3 -11    8.20    3.10
  -3  -3  10   -0.20    4.10
   3  -3 -10    0.70    2.70
   3   3 -10    0.70    2.30
  -3   3  10    1.90    3.50
   2  -3  -9    0.20    2.50
  -2  -3   9   -5.10    3.70
  -2   3   9   -0.50    3.30
   2   3  -9    2.40    2.50
   1  -3  -8    0.40    2.50
  -1  -3   8   -7.80    4.80
  -1   3   8   -0.20    3.20
   0  -3  -7   11.30    3.00
   0  -3   7    5.40    3.80
   0   3   7   10.30    3.00
   0   3  -7    5.50    2.80
   1  -3   6   -3.10    3.10
  -1  -3  -6    0.80    2.20
   1   3   6    2.70    2.50
  -1   3  -6   -1.00    2.30
   1   3   6   -4.10    2.10
   2  -3   5   26.20    3.90
  -2  -3  -5   24.50    3.20
   2  -3   5   30.30    3.00
   2   3   5   26.30    3.40
   2   3   5   25.40    3.40
  -2   3  -5   33.10    3.60
   3  -3   4    3.60    2.20
   3  -3   4    4.40    2.70
  -3  -3  -4   -0.40    2.50
  -3   3  -4    8.10    2.50
   3   3   4   -1.60    2.60
  -4  -3  -3    1.50    1.90
   4  -3   3   -3.00    2.00
   4   3   3    3.90    2.50
  -4   3  -3   -0.80    2.30
   5  -3   2   34.80    3.50
  -5  -3  -2   35.60    3.30
  -5   3  -2   33.20    3.50
   5   3   2   34.20    3.60
  -6  -3  -1  385.96   18.10
   6  -3   1  377.46   18.30
  -6   3  -1  382.66   18.30
   6   3   1  417.66   18.30
   7  -3   0  101.49    6.20
  -7  -3   0  106.39    5.80
  -7   3   0  106.99    6.10
   7   3   0  120.39    6.10
  -8  -3   1  112.69    5.70
   8  -3  -1   94.79    6.00
   8   3  -1  119.29    5.90
  -8   3   1   88.29    5.90
   9  -3  -2   10.60    2.60
  -9  -3   2    8.40    1.80
   9   3  -2    6.20    2.20
  -9   3   2   13.70    3.00
  10  -3  -3  133.29    7.50
  10   3  -3  148.89    7.30
 -11  -3   4   19.80    4.30
  11  -3  -4   25.40    3.00
  11   3  -4   28.40    2.90
 -12  -3   5    0.90    3.80
  12  -3  -5    2.90    2.30
  13  -3  -6    1.50    2.20
 -13  -3   6    0.00    4.10
 -14  -3   7    0.60    4.40
  14  -3  -7   -0.10    2.20
 -15  -3   8    2.80    5.30
  15  -3  -8    0.00    2.20
   4  -4 -11    2.30    3.00
  -4  -4  11   -2.10    4.80
  -4   4  11    4.20    3.40
   4   4 -11    5.50    2.80
   3  -4 -10    3.60    2.90
  -3  -4  10   -1.60    4.20
  -3   4  10    5.70    3.60
   3   4 -10    3.10    2.50
  -2  -4   9   -9.70    3.60
   2  -4  -9   -1.10    2.50
  -2   4   9    1.10    3.00
   2   4  -9    2.10    2.50
   1  -4  -8    1.80    2.50
  -1  -4   8   -5.60    3.80
  -1   4   8   -3.60    3.10
   1   4  -8   -3.70    4.00
   0  -4  -7   43.50    4.00
   0  -4   7   23.70    4.50
   0   4  -7   27.20    3.60
   0   4   7   33.40    4.20
   1  -4   6   10.10    3.70
  -1  -4  -6   11.70    2.70
   1   4   6    8.80    2.50
   1   4   6   14.50    2.90
  -1   4  -6    6.50    2.70
   2  -4   5   -3.30    3.00
   2  -4   5    0.30    1.80
  -2  -4  -5   -5.80    2.30
  -2   4  -5   -3.30    2.10
   3  -4   4    4.60    3.70
  -3  -4  -4    3.20    2.60
   3  -4   4    1.60    2.10
  -3   4  -4    3.70    2.30
   3   4   4   -2.60    2.50
  -4  -4  -3   -0.10    2.10
   4  -4   3   -5.00    2.00
   4   4   3   -4.40    2.10
  -4   4  -3   -0.90    2.00
  -5  -4  -2    6.10    2.00
  -5   4  -2   -2.70    2.00
  -6  -4  -1  126.19    6.70
   6  -4   1  114.39    6.90
  -6   4  -1  126.59    7.00
   6   4   1  130.69    6.90
  -7  -4   0   22.20    2.60
   7  -4   0   25.00    2.90
   7   4   0   25.50    3.10
  -7   4   0   25.90    3.10
  -8  -4   1  388.86   17.10
   8  -4  -1  346.17   16.80
  -8   4   1  336.17   16.70
   8   4  -1  355.96   16.60
   9  -4  -2   34.30    3.50
  -9  -4   2   26.40    2.50
   9   4  -2   30.80    3.10
  -9   4   2   32.00    3.20
  10  -4  -3   55.79    4.30
 -10  -4   3   56.19    5.70
 -10   4   3   63.99    3.80
 -10   4   3   54.79    3.70
  10   4  -3   55.19    3.80
 -11  -4   4   -3.20    3.20
  11  -4  -4   -2.90    2.10
  11   4  -4   -1.50    1.80
  12  -4  -5   -0.30    2.20
 -12  -4   5    3.70    5.20
 -13  -4   6   -2.00    4.00
  13  -4  -6    1.10    2.20
 -14  -4   7    1.90    4.80
  14  -4  -7    2.80    2.40
 -15  -4   8   -1.50    4.80
  15  -4  -8    2.00    2.40
  16  -4  -9    6.30    2.50
 -16  -4   9   13.00    6.30
  -4  -5  11   -1.70    4.80
   4  -5 -11    7.50    3.30
  -4   5  11    7.70    3.60
   4   5 -11    9.90    2.90
  -3  -5  10   -8.50    3.90
   3  -5 -10    0.80    2.90
   3   5 -10    3.10    2.70
  -3   5  10    2.80    2.90
  -2  -5   9   -3.90    4.00
   2  -5  -9    0.40    2.80
   2   5  -9    2.70    2.80
   1  -5  -8    4.30    2.70
  -1  -5   8   -7.00    3.90
   1   5  -8    5.10    3.20
  -1   5   8    0.00    2.80
   0  -5  -7   74.99    5.20
   0  -5   7   70.59    8.80
   0   5   7   68.39    5.30
   0   5  -7   66.69    5.10
   1  -5   6   24.20    4.30
  -1  -5  -6   38.90    4.30
   1   5   6   33.30    3.50
   1   5   6   31.40    3.60
  -1   5  -6   23.80    3.30
   2  -5   5    0.90    1.70
  -2  -5  -5   -2.70    2.30
   2  -5   5    1.10    3.10
  -2   5  -5    0.00    2.30
   3  -5   4   18.30    2.60
   3  -5   4   21.70    3.60
  -3  -5  -4   18.30    3.00
   3   5   4    7.20    3.10
  -3   5  -4   18.40    2.80
  -4  -5  -3  110.19    6.40
   4  -5   3  113.49    6.40
  -4   5  -3  110.89    6.40
   4   5   3  113.09    6.60
  -5  -5  -2   37.80    3.40
   5  -5   2   33.30    3.50
   5   5   2   27.20    3.10
  -5   5  -2   35.30    3.50
  -6  -5  -1  474.55   22.10
   6  -5   1  474.15   22.30
  -6   5  -1  484.45   22.30
   6   5   1  491.05   22.30
  -7  -5   0  126.49    6.80
   7  -5   0  121.09    7.10
   7   5   0  134.49    6.90
  -7   5   0  130.49    7.20
  -8  -5   1  757.22   37.20
   8  -5  -1  853.41   37.40
   8   5  -1  845.92   37.10
  -8   5   1  837.42   37.30
   9  -5  -2  142.69    7.80
  -9  -5   2  158.28    8.90
   9   5  -2  142.39    7.50
  -9   5   2  143.59    7.70
 -10  -5   3   57.69    5.70
  10  -5  -3   53.99    4.20
 -10   5   3   62.29    3.90
  10   5  -3   52.59    3.80
 -11  -5   4   14.20    4.20
  11  -5  -4   11.50    2.50
  11   5  -4    9.60    2.10
  12  -5  -5    4.30    2.40
 -12  -5   5    1.30    4.00
 -13  -5   6   13.10    5.00
  13  -5  -6   14.90    3.00
 -14  -5   7   15.50    5.10
  14  -5  -7   17.90    4.50
 -15  -5   8    0.30    5.10
  15  -5  -8    0.50    2.40
  16  -5  -9    8.20    2.70
 -16  -5   9   10.90    6.10
  -4  -6  11   -2.10    5.00
   4  -6 -11    4.10    3.80
   4   6 -11    9.00    2.90
   3  -6 -10    6.50    3.20
  -3  -6  10    1.60    4.50
   3   6 -10    4.80    2.80
  -2  -6   9   -6.40    3.70
   2  -6  -9   -4.90    2.70
   2   6  -9    2.60    2.70
  -1  -6   8    0.20    4.20
   1  -6  -8    7.60    3.10
   1   6  -8   -0.90    2.90
   0  -6  -7   51.19    4.70
   0  -6   7   52.89    6.30
   0   6   7   50.19    4.60
   0   6   7   54.09    4.60
   0   6  -7   55.89    4.70
   1  -6   6   24.40    4.20
  -1  -6  -6   32.30    3.80
  -1   6  -6   25.80    3.40
   1   6   6   32.70    3.80
   1   6   6   34.70    3.50
   2  -6   5    6.10    1.90
  -2  -6  -5    2.50    3.00
   2  -6   5    4.00    3.10
  -2   6  -5    4.30    2.20
   2   6   5   -5.60    2.60
   3  -6   4    3.10    3.00
  -3  -6  -4   -1.10    2.40
   3  -6   4    2.40    2.00
  -3   6  -4    4.70    2.60
   3   6   4   -5.10    2.50
  -4  -6  -3   60.59    4.40
   4  -6   3   44.50    5.10
   4  -6   3   57.09    4.30
   4   6   3   53.89    4.50
  -4   6  -3   52.09    4.50
   5  -6   2   37.00    3.70
  -5  -6  -2   36.60    3.70
   5   6   2   33.40    3.80
  -5   6  -2   31.80    3.80
   6  -6   1  199.18   10.70
  -6  -6  -1  220.18   10.60
  -6   6  -1  206.98   10.70
   6   6   1  230.28   10.70
   7  -6   0  134.09    7.60
  -7  -6   0  139.99    7.40
   7   6   0  146.29    7.40
  -7   6   0  135.89    7.60
  -8  -6   1  390.96   18.00
   8  -6  -1  398.36   18.40
   8   6  -1  379.46   18.10
  -8   6   1  388.66   18.40
   9  -6  -2  103.49    6.20
  -9  -6   2  104.39    7.20
  -9  -6   2  107.29    5.50
  -9   6   2  101.69    6.10
   9   6  -2  100.99    5.80
  10  -6  -3   38.40    3.80
 -10  -6   3   46.70    5.30
 -10   6   3   39.20    3.50
 -10   6   3   46.20    3.40
  10   6  -3   37.30    3.30
  11  -6  -4    0.30    2.10
 -11  -6   4   -1.50    3.30
  11   6  -4   -5.20    1.90
 -12  -6   5    0.80    4.30
  12  -6  -5   -5.80    2.30
 -13  -6   6   35.60    6.10
 -14  -6   7   28.20    6.10
  14  -6  -7   26.10    3.40
 -15  -6   8    2.70    5.10
  15  -6  -8    4.30    2.60
  16  -6  -9    8.70    2.90
 -16  -6   9    5.90    6.50
   4  -7 -11    1.10    3.50
  -4  -7  11   -5.20    5.40
   4   7 -11    4.20    2.70
  -3  -7  10    1.90    4.80
   3  -7 -10    4.40    3.30
   3   7 -10    0.20    2.80
  -2  -7   9   -3.30    4.00
   2  -7  -9   -0.90    3.00
   2   7  -9    1.70    2.90
  -1  -7   8   12.40    5.00
   1  -7  -8   25.30    3.70
   1   7  -8   16.80    3.40
   0  -7  -7   17.20    3.40
   0  -7   7    6.10    4.10
   0   7   7    9.50    3.20
   1  -7   6   37.90    5.10
  -1  -7  -6   37.30    4.10
   1   7   6   32.00    5.30
  -1   7  -6   34.00    3.90
   1   7   6   28.60    3.40
   2  -7   5   -1.70    3.30
  -2  -7  -5   -6.50    2.40
   2  -7   5   -1.40    1.50
  -2   7  -5    0.30    2.30
   3  -7   4   -0.30    1.90
  -3  -7  -4   -7.70    2.50
   3  -7   4    0.20    2.90
   3   7   4   -8.20    2.80
  -3   7  -4    0.20    2.30
   4  -7   3    0.20    2.20
  -4  -7  -3    2.60    2.30
   4  -7   3   -3.40    2.70
   4   7   3   -4.40    2.40
  -4   7  -3    1.70    2.30
   5  -7   2    1.30    2.20
  -5  -7  -2    0.10    2.20
  -5   7  -2    1.00    2.20
   5   7   2   -4.20    2.20
  -6  -7  -1    7.70    2.40
   6  -7   1    1.90    2.40
   6   7   1    6.50    2.20
  -6   7  -1    4.70    2.60
  -7  -7   0   37.00    3.60
   7  -7   0   33.30    3.90
  -7   7   0   35.40    3.80
   7   7   0   35.40    3.50
   8  -7  -1    6.70    2.60
  -8  -7   1    1.30    3.00
  -8  -7   1    0.10    2.00
  -8   7   1    1.20    2.30
   8   7  -1    1.90    2.10
  -9  -7   2   33.10    3.00
  -9  -7   2   34.10    4.60
   9  -7  -2   35.40    3.70
   9   7  -2   32.90    3.30
  -9   7   2   34.60    3.70
  10  -7  -3    1.40    2.30
 -10  -7   3   -1.70    3.30
 -10   7   3   -1.40    2.20
  10   7  -3    2.60    1.90
 -10   7   3   -0.50    1.90
  11  -7  -4    3.00    2.70
  11   7  -4    6.80    2.30
 -12  -7   5   -4.10    3.90
  12  -7  -5   -1.10    2.60
  12   7  -5   -2.00    2.10
  13  -7  -6   59.69    4.80
 -13  -7   6   63.39    7.50
 -14  -7   7    5.50    5.80
  14  -7  -7    7.30    2.70
 -15  -7   8   15.60    6.20
  15  -7  -8   12.50    2.90
  16  -7  -9    0.30    2.70
 -16  -7   9    1.80    6.60
  -3  -8  10    3.50    5.10
   3   8 -10    1.70    3.00
   2  -8  -9   -2.40    3.00
  -2  -8   9   -0.80    4.30
   2   8  -9   -2.30    3.10
   1  -8  -8   18.40    3.70
  -1  -8   8   13.70    4.90
   1   8  -8   21.60    3.70
   0  -8  -7   -2.00    3.00
   0   8   7   -6.10    4.10
   0   8  -7    0.20    2.60
  -1  -8  -6   26.30    3.80
   1  -8   6   20.70    4.30
   1   8   6   24.00    3.80
  -1   8  -6   23.40    3.90
   2  -8   5    5.20    3.30
   2  -8   5    4.40    1.70
  -2  -8  -5    2.00    2.70
   2   8   5   -3.70    2.60
  -2   8  -5    3.10    2.50
   3  -8   4   12.30    2.30
  -3  -8  -4   15.20    5.10
   3  -8   4   17.10    3.70
  -3   8  -4   12.60    2.80
   3   8   4    7.20    2.80
   4  -8   3    3.90    2.20
  -4  -8  -3   10.70    2.70
   4  -8   3    7.50    2.70
  -4   8  -3    5.70    2.60
   4   8   3    5.70    3.10
  -5  -8  -2  111.09    6.60
   5  -8   2  107.49    6.50
  -5   8  -2  113.29    6.70
   5   8   2  113.59    6.60
  -6  -8  -1   38.70    3.90
   6  -8   1   26.30    3.30
  -6   8  -1   34.80    3.90
   6   8   1   34.40    3.60
   7  -8   0  166.48    9.00
  -7  -8   0  157.68    8.70
  -7   8   0  175.98    9.00
   7   8   0  166.98    8.60
   8  -8  -1   35.50    3.80
  -8  -8   1   28.20    4.20
  -8  -8   1   30.90    3.10
   8   8  -1   26.80    3.10
  -8   8   1   35.50    3.80
   9  -8  -2   60.29    5.30
  -9  -8   2   57.89    3.90
  -9  -8   2   62.19    5.90
   9   8  -2   56.19    4.20
  -9   8   2   60.69    4.60
 -10  -8   3    7.60    3.80
  10  -8  -3   12.10    3.60
 -10   8   3    9.70    2.90
  10   8  -3   20.40    2.70
 -10   8   3   12.10    2.60
  11  -8  -4    2.70    2.60
 -11  -8   4    4.00    3.90
 -11   8   4    7.10    2.50
  11   8  -4    6.60    2.30
 -11   8   4    6.90    2.20
 -12  -8   5   -1.10    3.80
  12  -8  -5   -2.00    2.30
  13  -8  -6   70.89    5.30
 -13  -8   6   74.09    8.10
  14  -8  -7   -2.40    2.40
 -14  -8   7    1.10    5.50
 -15  -8   8   20.70    6.50
  15  -8  -8   22.10    3.50
 -16  -8   9    2.70    7.20
  -3  -9  10   -0.90    4.70
   3  -9 -10    3.30    3.60
   3   9 -10   -0.20    3.20
   2  -9  -9    7.70    3.40
  -2  -9   9    5.70    4.80
   2   9  -9    1.20    3.10
  -1  -9   8   20.30    5.50
   1  -9  -8   17.70    3.80
  -1   9   8   29.20    4.70
   1   9  -8   18.90    3.50
   0  -9  -7   -1.10    2.90
   0  -9   7   -1.10    4.10
   0   9   7   -3.60    3.00
   0   9  -7   -2.60    2.80
   1  -9   6   12.70    4.20
  -1  -9  -6   12.40    3.50
   1   9   6   11.10    3.30
  -1   9  -6   11.10    3.20
   2  -9   5    7.90    3.90
  -2  -9  -5   17.60    3.40
   2   9   5    5.10    2.90
  -2   9  -5    6.90    3.40
  -3  -9  -4   -4.30    2.40
   3  -9   4    0.00    1.80
   3  -9   4    0.10    3.20
  -3   9  -4   -0.50    2.40
   4  -9   3    2.70    3.00
  -4  -9  -3    0.60    2.60
   4  -9   3    1.90    2.30
  -4   9  -3    2.00    2.40
   4   9   3   -3.40    2.10
  -5  -9  -2    7.50    2.80
   5  -9   2    4.90    2.60
   5  -9   2    4.50    2.40
  -5   9  -2    0.50    2.40
   5   9   2    4.90    2.70
   6  -9   1  117.29    8.90
  -6  -9  -1  110.29    6.70
  -6   9  -1  109.39    6.70
   6   9   1  103.19    6.70
  -7  -9   0   43.60    5.70
   7  -9   0   31.50    5.10
  -7  -9   0   46.50    4.20
   7   9   0   45.00    4.00
  -7   9   0   49.90    4.50
   8  -9  -1    7.10    2.50
  -8  -9   1    0.30    3.00
  -8  -9   1    5.20    2.30
  -8   9   1    6.90    2.60
   8   9  -1    5.60    2.50
  -9  -9   2   35.00    4.80
  -9  -9   2   35.40    5.10
   9  -9  -2   31.50    3.90
  -9   9   2   42.40    4.10
   9   9  -2   31.40    3.50
 -10  -9   3   83.89    7.10
  10  -9  -3   92.69    5.90
  10   9  -3   85.99    5.30
 -10   9   3   84.09    5.60
 -10   9   3   85.89    5.80
 -11  -9   4    5.90    3.90
  11  -9  -4    6.50    2.80
 -11   9   4   10.30    2.50
 -11   9   4   11.00    2.90
  11   9  -4    8.60    2.50
 -12  -9   5    4.80    3.90
  12  -9  -5    2.80    2.60
  12   9  -5    0.60    2.30
  13  -9  -6   47.80    4.50
 -13  -9   6   28.60    6.50
  13   9  -6   40.60    3.60
  14  -9  -7   24.10    3.40
 -14  -9   7   15.80    6.30
  15  -9  -8    8.20    3.00
 -15  -9   8    7.20    6.10
   3 -10 -10    1.50    3.80
  -3 -10  10   -3.80    4.50
   3  10 -10    2.80    3.20
  -2 -10   9    2.40    4.50
   2 -10  -9    1.90    3.90
   2  10  -9    1.10    3.00
  -1 -10   8   -1.20    3.90
   1 -10  -8    0.40    3.40
   1  10  -8    4.50    2.90
  -1  10   8    8.00    2.40
  -1  10   8    3.00    3.20
   0 -10  -7   -5.70    2.90
   0 -10   7    2.30    4.20
   0  10   7   -2.10    3.00
   0  10  -7    4.10    3.20
   1 -10   6    2.20    3.60
  -1 -10  -6    5.90    3.10
  -1  10  -6    3.70    3.00
   1  10   6   -0.60    3.00
  -2 -10  -5   13.40    3.30
   2 -10   5   13.00    4.30
  -2  10  -5    9.50    3.00
  -3 -10  -4   -0.90    2.60
   3 -10   4    2.90    1.90
   3 -10   4   -1.70    3.10
   3  10   4    3.20    2.50
  -3  10  -4   -1.70    3.00
   4 -10   3   36.50    4.70
  -4 -10  -3   31.00    3.80
  -4  10  -3   30.20    4.60
   4  10   3   32.30    4.00
   5 -10   2    2.90    2.90
   5 -10   2    7.80    2.40
  -5 -10  -2   -2.70    2.70
  -5  10  -2    0.70    2.50
   5  10   2    1.30    2.50
   6 -10   1  371.56   18.30
  -6 -10  -1  382.96   18.30
   6  10   1  379.96   18.20
  -6  10  -1  401.56   18.50
  -7 -10   0   71.09    5.30
   7 -10   0   73.49    5.30
  -7 -10   0   72.69    6.00
   7  10   0   75.69    6.40
  -7  10   0   78.39    5.50
  -8 -10   1    9.40    3.40
   8 -10  -1   17.80    3.10
  -8 -10   1    8.10    2.50
  -8  10   1   14.10    2.90
   8  10  -1    9.50    2.60
  -9 -10   2    4.70    3.50
   9 -10  -2    1.60    2.40
   9  10  -2    4.40    2.20
  -9  10   2    0.50    2.60
  10 -10  -3  140.19    8.20
 -10  10   3  141.09    8.10
  10  10  -3  141.29    7.70
 -10  10   3  157.28    8.20
 -11 -10   4    2.00    3.60
  11 -10  -4   -4.60    2.30
 -11  10   4   -0.30    2.60
  11  10  -4   -4.20    2.30
 -11  10   4   -2.40    2.30
  12 -10  -5    8.90    3.00
 -12 -10   5    6.80    4.30
  12  10  -5   13.00    2.60
 -12  10   5    7.40    2.30
  13 -10  -6   18.30    3.30
 -13 -10   6   12.50    5.70
  13  10  -6   20.70    3.10
 -14 -10   7   17.50    6.30
  14 -10  -7   25.90    3.80
 -15 -10   8   -2.60    5.70
  15 -10  -8    2.10    2.80
   3 -11 -10    4.60    4.10
  -3 -11  10   -1.60    4.80
   3  11 -10    1.50    3.30
   2 -11  -9    5.00    3.90
  -2 -11   9    0.20    4.90
   2  11  -9    0.20    3.10
   1 -11  -8   -1.50    3.20
  -1 -11   8   -2.30    3.60
   1  11  -8    6.10    3.30
  -1  11   8   -6.10    3.10
  -1  11   8    1.30    2.20
   0 -11  -7   10.80    3.50
   0 -11   7    5.40    4.40
   0  11   7   12.90    3.70
   0  11  -7    8.80    3.40
   1 -11   6    0.70    4.00
  -1 -11  -6    3.30    3.50
  -1  11  -6    1.20    3.10
   1  11   6   -1.40    3.10
   2 -11   5    1.10    3.40
  -2 -11  -5    5.40    3.30
  -2  11  -5    5.70    3.00
   2  11   5    1.30    3.00
   3 -11   4   -2.10    3.20
  -3 -11  -4    0.20    2.70
  -3  11  -4   -0.60    2.60
   3  11   4    2.00    2.70
   4 -11   3    2.20    2.10
   4 -11   3    2.10    3.20
  -4 -11  -3    6.10    2.80
  -4  11  -3    0.30    2.80
   4  11   3    0.60    2.60
   5 -11   2    5.10    2.30
  -5 -11  -2    3.40    2.80
   5 -11   2    6.20    3.10
  -5  11  -2    8.80    2.90
   5  11   2    3.90    2.70
  -6 -11  -1  148.09    8.50
   6 -11   1  154.28    8.40
   6 -11   1  153.38    8.60
   6  11   1  143.99    8.30
  -6  11  -1  152.38    8.70
   7 -11   0   87.89    5.80
  -7 -11   0   75.19    6.40
  -7 -11   0   82.89    5.70
   7  11   0   78.89    5.50
  -7  11   0   96.59    7.00
  -8 -11   1   80.19    5.40
  -8 -11   1   76.49    6.60
   8 -11  -1   72.49    5.60
   8  11  -1   84.89    5.90
  -8  11   1   85.89    7.90
   9 -11  -2   -3.00    2.50
  -9 -11   2   -1.80    3.30
  -9  11   2   -0.40    2.70
   9  11  -2    4.00    2.80
  -9  11   2    1.60    2.50
 -10 -11   3  108.59    8.70
  10 -11  -3  121.29    7.40
  10  11  -3  135.29    7.00
 -10  11   3  112.69    7.30
 -10  11   3  117.69    7.50
  11 -11  -4    0.80    2.60
 -11 -11   4   -3.00    3.90
  11  11  -4    4.20    2.60
 -11  11   4    0.80    2.50
 -11  11   4    1.50    2.90
 -12 -11   5    0.40    4.40
  12 -11  -5    5.90    2.80
 -12  11   5    3.60    2.70
 -12  11   5    6.90    2.50
  12  11  -5    7.00    2.60
 -13 -11   6   10.10    5.00
  13 -11  -6   23.00    3.60
  13  11  -6   19.40    3.20
  14 -11  -7   11.00    3.30
 -14 -11   7    6.40    5.40
  14  11  -7   11.70    2.90
 -15 -11   8   -1.80    5.90
  -3 -12  10    1.60    5.80
   3  12 -10    7.00    3.60
  -2 -12   9   -1.70    4.40
   2 -12  -9   -0.70    3.60
   2  12  -9    7.60    3.50
  -1 -12   8   -3.90    4.40
   1 -12  -8   -0.20    4.00
  -1  12   8   -1.20    3.30
   1  12  -8   -2.70    3.10
  -1  12   8   -4.40    3.20
   0 -12   7    8.90    4.80
   0 -12  -7   13.20    4.00
   0  12   7   23.70    4.00
   0  12  -7   23.20    3.90
  -1 -12  -6    1.90    3.30
   1 -12   6   -1.20    4.10
   1  12   6   -4.50    3.00
  -1  12  -6   -1.90    2.90
  -2 -12  -5    8.70    3.50
   2 -12   5    5.10    3.90
   2  12   5   11.20    3.30
  -2  12  -5    8.60    3.30
   3 -12   4   -0.60    5.40
  -3 -12  -4    3.90    3.10
  -3  12  -4    0.90    2.90
   3  12   4   -0.30    3.00
  -4 -12  -3    5.90    2.90
   4 -12   3    9.20    2.40
   4 -12   3    5.40    3.40
   4  12   3   12.70    3.10
  -4  12  -3    5.50    3.00
   5 -12   2   39.10    4.10
   5 -12   2   41.20    5.00
  -5 -12  -2   41.70    4.60
   5  12   2   43.40    4.30
  -5  12  -2   38.00    4.20
   6 -12   1  120.69    7.80
   6 -12   1  116.89    7.30
  -6 -12  -1  130.59    9.90
  -6  12  -1  130.49    7.60
   6  12   1  124.69    7.30
   7 -12   0    3.80    2.40
  -7 -12   0    2.40    2.60
  -7 -12   0    3.20    3.20
  -7  12   0    3.10    2.60
   7  12   0    4.10    2.60
   8 -12  -1  216.98   11.40
  -8 -12   1  217.08   12.30
  -8 -12   1  219.38   11.20
  -8  12   1  217.38   11.50
   8  12  -1  215.28   11.10
  -9 -12   2   12.30    4.40
   9 -12  -2   19.00    3.70
   9  12  -2   18.90    3.10
  -9  12   2   15.50    3.40
  -9  12   2   17.10    3.70
  10 -12  -3  152.18    8.80
 -10  12   3  155.48    8.70
  10  12  -3  144.49    8.90
 -11 -12   4   -4.90    4.50
  11 -12  -4    1.80    2.60
 -11  12   4    0.70    2.80
 -11  12   4    0.00    2.50
  11  12  -4    0.80    3.90
  12 -12  -5    5.50    3.00
 -12 -12   5   -0.30    4.90
 -12  12   5    6.70    2.90
 -12  12   5    3.40    2.70
  12  12  -5    8.20    3.00
 -13 -12   6    0.50    5.30
  13 -12  -6    4.80    2.90
  13  12  -6    2.10    2.50
 -14 -12   7    9.40    6.30
  14 -12  -7   10.30    3.30
  14  12  -7   12.70    3.10
 -15 -12   8   -7.30    5.50
  -3 -13  10    3.00    5.10
   3  13 -10    2.50    3.70
   2 -13  -9   -3.30    3.60
  -2 -13   9    0.30    4.80
  -2  13   9   -0.10    2.20
   2  13  -9    5.90    3.70
  -1 -13   8   -2.90    4.60
   1 -13  -8    3.10    3.80
  -1  13   8    3.00    3.40
  -1  13   8    0.60    2.40
   1  13  -8   -0.20    3.20
   0 -13  -7   11.90    4.00
   0 -13   7    6.60    4.90
   0  13   7    7.60    2.80
   0  13   7   11.10    3.60
   0  13  -7   11.40    3.70
   1 -13   6   -4.30    3.90
  -1 -13  -6    2.00    3.50
   1  13   6    3.20    3.50
  -1  13  -6    2.50    3.40
   2 -13   5   10.80    4.50
  -2 -13  -5   10.40    3.90
   2  13   5   12.10    3.30
  -2  13  -5   10.90    3.60
  -3 -13  -4   16.80    3.90
   3 -13   4   25.70    4.90
   3  13   4   22.80    3.80
  -3  13  -4   16.50    3.60
  -4 -13  -3    9.90    3.50
   4 -13   3    9.60    3.80
   4 -13   3    6.50    2.40
   4  13   3    8.20    3.00
  -4  13  -3    2.00    3.20
   5 -13   2   30.00    4.80
  -5 -13  -2   37.30    4.60
   5 -13   2   34.90    4.00
   5  13   2   38.10    4.20
  -5  13  -2   35.50    4.40
  -6 -13  -1   16.40    3.40
   6 -13   1   16.20    3.00
   6 -13   1   17.60    3.90
   6  13   1   24.00    3.60
  -6  13  -1   15.70    3.50
  -7 -13   0    3.80    2.80
   7 -13   0    7.00    3.10
   7 -13   0    2.10    2.50
  -7 -13   0    5.70    3.50
   7  13   0    7.90    2.90
  -7  13   0    7.50    3.10
  -8 -13   1   79.19    7.10
  -8 -13   1   86.19    5.90
   8 -13  -1   80.09    5.90
   8  13  -1   83.09    5.80
  -8  13   1   88.29    6.30
   9 -13  -2   66.69    5.60
  -9 -13   2   55.59   10.00
   9  13  -2   77.59    5.30
  -9  13   2   72.29    5.90
  -9  13   2   64.79    5.80
 -10 -13   3   12.90    5.60
  10 -13  -3   22.50    3.90
 -10  13   3   15.80    3.60
  10  13  -3   20.20    3.40
 -10  13   3   22.90    3.90
 -11 -13   4   -0.20    4.90
  11 -13  -4    9.70    3.00
 -11  13   4   11.70    3.10
  11  13  -4   11.90    2.90
 -11  13   4    8.20    3.80
  12 -13  -5    9.70    3.00
 -12 -13   5    3.20    5.20
 -12  13   5   11.60    2.90
  12  13  -5   10.80    3.00
 -12  13   5    6.20    3.20
 -13 -13   6   -3.00    5.40
  13 -13  -6    5.20    3.20
  13  13  -6   13.40    3.20
 -14 -13   7   -4.80    4.80
  14  13  -7    4.50    3.50
 -15 -13   8   -0.10    6.10
  -2 -14   9   -3.90    4.70
  -2  14   9   -2.70    3.20
  -2  14   9    5.00    3.80
   2  14  -9    3.70    3.60
   1 -14  -8    1.30    3.80
  -1 -14   8    3.20    4.60
   1  14  -8    7.60    3.40
  -1  14   8    2.60    2.70
  -1  14   8    3.70    3.50
   0 -14   7   -1.30    4.80
   0 -14  -7    6.30    5.90
   0  14   7    7.00    3.50
   0  14  -7    8.20    3.60
   0  14   7    1.80    2.70
   1 -14   6   11.90    4.80
  -1 -14  -6    9.00    4.00
   1  14   6   10.20    3.80
  -1  14  -6    7.60    3.60
   2 -14   5   14.60    4.80
  -2 -14  -5   15.50    4.10
   2  14   5   29.60    4.30
  -2  14  -5   19.30    4.10
  -3 -14  -4   97.79    7.50
   3 -14   4  111.09    8.30
  -3  14  -4  110.79    7.50
   3  14   4  123.99    7.50
   4 -14   3   12.80    4.60
  -4 -14  -3   10.80    3.80
   4  14   3    4.90    3.10
  -4  14  -3   10.90    3.50
   5 -14   2   89.09    7.00
  -5 -14  -2   82.19    6.60
   5 -14   2   90.19    6.10
  -5  14  -2   93.29    6.50
   5  14   2   89.39    6.30
  -6 -14  -1   11.80    3.50
   6 -14   1   11.80    2.70
   6 -14   1   13.60    3.90
  -6 -14  -1   10.40    3.80
  -6  14  -1   13.90    3.50
   6  14   1   18.80    3.60
  -7 -14   0   48.70    5.80
   7 -14   0   49.70    5.20
  -7 -14   0   42.90    4.90
   7 -14   0   46.00    4.60
  -7  14   0   50.09    5.10
   7  14   0   48.50    4.60
   8 -14  -1   18.00    3.70
   8 -14  -1   23.30    3.80
  -8 -14   1   15.80    4.60
   8  14  -1   17.10    3.40
  -8  14   1   28.40    4.30
  -9 -14   2   79.09    7.60
   9 -14  -2   86.29    6.30
   9  14  -2   80.89    5.90
  -9  14   2   91.59    6.70
  -9  14   2   92.19    6.60
 -10 -14   3    1.90    4.70
  10 -14  -3   15.90    3.20
  10  14  -3   10.20    3.00
 -10  14   3    9.80    3.40
 -10  14   3    9.70    3.50
 -11 -14   4   74.79    8.60
  11 -14  -4   66.99    5.80
  11  14  -4   74.49    5.40
 -11  14   4   77.09    6.10
 -11  14   4   72.29    5.70
 -12 -14   5    6.20    5.60
  12 -14  -5   17.30    3.80
 -12  14   5   20.00    3.30
  12  14  -5   13.70    3.10
 -13 -14   6   28.10    7.40
  13 -14  -6   42.90    4.90
  13  14  -6   42.60    4.50
 -13  14   6   41.90    4.30
 -14 -14   7    1.90    6.20
  14  14  -7    1.70    2.80
  -2 -15   9   -2.50    4.60
   2  15  -9    1.10    4.30
  -2  15   9    4.60    3.50
  -2  15   9    8.40    2.90
  -1 -15   8   -0.80    4.80
  -1  15   8   -1.60    2.70
   1  15  -8    1.80    3.50
  -1  15   8    3.40    3.50
   0 -15   7   -3.60    3.90
   0 -15  -7   -1.70    3.80
   0  15  -7    3.00    3.60
   0  15   7    0.80    3.40
   0  15   7    0.60    2.90
  -1 -15  -6   -4.00    4.00
   1 -15   6   -6.70    4.50
  -1  15  -6    2.30    3.70
   1  15   6    0.20    3.20
   2 -15   5   21.00    4.90
   2  15   5   23.30    4.00
  -2  15  -5   24.90    4.50
   3 -15   4  103.89    8.50
  -3  15  -4  109.59    7.60
   3  15   4   94.79    7.00
   4 -15   3   -5.40    4.00
  -4 -15  -3   -1.20    3.00
  -4  15  -3   -4.90    3.10
   4  15   3    4.60    3.10
  -5 -15  -2   15.10    3.90
   5 -15   2   15.70    4.60
   5  15   2   20.30    3.50
  -5  15  -2   19.60    4.10
   6 -15   1    0.10    3.70
  -6 -15  -1    0.90    3.20
  -6 -15  -1   -0.10    3.50
   6 -15   1   -2.00    2.50
   6  15   1   -2.60    2.80
  -6  15  -1   -0.70    3.00
   7 -15   0    2.10    3.80
   7 -15   0    8.30    3.00
  -7 -15   0    3.60    3.20
  -7 -15   0    1.50    4.00
   7  15   0    7.00    3.30
  -7  15   0    4.00    3.20
   8 -15  -1    1.30    2.90
  -8 -15   1   -3.20    3.50
   8 -15  -1   -4.20    3.20
   8  15  -1   -1.90    2.90
  -8  15   1   -3.60    3.00
  -8  15   1   -1.30    3.30
   9 -15  -2    0.20    2.80
   9 -15  -2    3.00    3.10
  -9 -15   2   -2.60    4.30
  -9  15   2    1.00    3.10
   9  15  -2    5.10    2.90
  -9  15   2    0.60    3.30
  10 -15  -3   14.00    3.30
 -10 -15   3    6.80    5.10
  10  15  -3    7.80    3.10
 -10  15   3   14.00    3.60
 -10  15   3   12.30    3.50
 -11 -15   4   89.09    9.60
  11 -15  -4   95.19    6.90
 -11  15   4   94.59    7.00
  11  15  -4   92.79    6.40
 -11  15   4  101.89    6.80
  12 -15  -5    5.50    3.20
 -12 -15   5   -4.30    5.60
 -12  15   5    7.80    3.20
 -12  15   5    8.40    3.10
  12  15  -5   10.40    3.10
 -13 -15   6   17.90    6.70
 -13  15   6   34.70    4.10
 -13  15   6   28.20    3.50
  13  15  -6   27.50    4.10
 -14 -15   7   -6.30    5.50
  14  15  -7    2.80    2.90
  -2 -16   9   -2.60    5.50
  -2  16   9    2.00    2.80
  -2  16   9    5.90    3.50
   2  16  -9    3.80    3.90
  -1 -16   8   -0.10    4.80
  -1  16   8    0.90    3.70
  -1  16   8   -1.00    2.80
   1  16  -8    6.30    4.20
   0 -16   7   -6.00    4.20
   0 -16  -7    2.50    3.70
   0  16   7   -2.80    2.70
   0  16   7    2.60    3.50
   0  16  -7    2.00    3.40
  -1 -16  -6   -3.00    3.20
   1 -16   6   -2.30    4.90
   1  16   6   -2.50    3.30
  -1  16  -6   -4.80    3.30
  -2 -16  -5    2.60    1.50
   2 -16   5   -0.20    4.40
   2  16   5    2.20    3.40
  -2  16  -5    5.40    3.60
   3 -16   4   14.00    4.70
   3  16   4   29.80    4.50
  -3  16  -4   15.90    4.00
  -4 -16  -3    8.10    3.60
   4 -16   3   10.00    4.10
  -4  16  -3   10.60    3.90
   4  16   3   14.50    3.70
  -5 -16  -2   19.80    4.20
   5 -16   2   23.30    5.40
   5  16   2   23.30    4.10
  -5  16  -2   25.00    4.40
  -6 -16  -1    1.80    3.70
   6 -16   1    2.90    3.90
  -6 -16  -1    0.40    3.10
   6  16   1   10.70    3.30
  -6  16  -1    3.00    3.40
   7 -16   0   51.09    5.00
   7 -16   0   52.99    5.90
  -7 -16   0   49.10    6.30
  -7 -16   0   37.40    4.80
   7  16   0   42.60    5.00
  -7  16   0   45.70    5.30
   8 -16  -1    4.10    3.10
   8 -16  -1    5.60    3.70
  -8 -16   1    2.50    4.30
  -8  16   1   10.40    3.90
   8  16  -1    7.90    3.30
  -8  16   1    3.00    3.20
   9 -16  -2   54.39    5.30
   9 -16  -2   58.79    5.40
  -9 -16   2   50.99    7.20
   9  16  -2   48.10    4.90
  -9  16   2   49.80    5.80
  -9  16   2   45.50    5.50
  10 -16  -3    1.60    3.00
  10 -16  -3    4.10    3.30
 -10 -16   3   -5.80    4.70
  10  16  -3    3.50    2.90
 -10  16   3    3.10    3.20
 -10  16   3   -2.10    3.30
  11 -16  -4   37.20    5.20
  11 -16  -4   36.90    4.90
 -11 -16   4   35.70    6.90
 -11  16   4   47.90    5.40
  11  16  -4   37.10    4.60
 -11  16   4   42.00    4.80
 -12 -16   5    6.80    6.40
 -12  16   5   12.70    3.40
 -12  16   5   11.10    3.60
  12  16  -5   14.80    3.20
 -13 -16   6   -2.30    5.70
 -13  16   6    8.40    4.40
 -13  16   6    9.30    3.20
  13  16  -6    7.40    3.30
 -14 -16   7   -8.80    5.30
  14  16  -7    4.60    3.30
  -1 -17   8   -2.90    5.00
  -1  17   8   -3.90    2.60
  -1  17   8   -0.70    3.70
   1  17  -8    6.80    3.80
   0 -17   7   -4.70    4.50
   0  17   7    3.30    3.20
   0  17  -7    7.10    5.50
   0  17   7   -2.80    3.50
   1 -17   6   -3.20    5.30
  -1 -17  -6    0.40    4.00
  -1  17  -6    0.20    3.40
   1  17   6   -4.30    3.20
   2 -17   5   12.60    5.10
   2  17   5    9.70    3.90
  -2  17  -5   10.10    3.50
   3 -17   4   65.19    7.40
   3  17   4   73.29    6.20
  -3  17  -4   73.69    6.60
   4 -17   3  122.99    9.20
  -4 -17  -3  115.39    8.50
  -4  17  -3  135.49    8.60
   4  17   3  117.59    8.00
   5 -17   2   12.70    4.90
  -5 -17  -2   14.00    4.20
   5  17   2   17.80    4.00
   6 -17   1   19.00    6.70
  -6 -17  -1   13.30    3.90
  -6 -17  -1   17.50    4.30
   6  17   1   22.00    4.10
  -7 -17   0   10.90    4.60
  -7 -17   0    8.60    3.70
   7 -17   0   18.60    4.60
  -7  17   0   12.60    3.90
   7  17   0    9.80    3.60
  -8 -17   1    0.10    4.20
   8 -17  -1   11.50    3.50
   8 -17  -1   12.50    4.00
  -8  17   1   15.30    3.90
   8  17  -1   11.30    3.80
  -8  17   1   10.00    4.00
  -9 -17   2   -5.40    4.60
   9 -17  -2    2.90    3.40
   9 -17  -2    1.60    3.00
  -9  17   2    3.70    3.40
   9  17  -2    3.70    3.00
  -9  17   2   -2.80    3.50
 -10 -17   3   59.59    8.40
  10 -17  -3   74.19    6.20
  10 -17  -3   69.29    6.00
 -10  17   3   68.39    6.30
  10  17  -3   63.79    5.70
 -10  17   3   74.39    6.40
 -11 -17   4   39.80    7.20
 -11  17   4   55.59    5.50
 -11  17   4   52.09    5.60
  11  17  -4   43.90    5.00
 -12 -17   5   47.20    8.60
  12 -17  -5   73.69    5.50
 -12  17   5   58.19    5.60
 -12  17   5   62.79    6.00
  12  17  -5   64.59    5.60
 -13 -17   6    7.80    6.50
  13  17  -6   18.00    3.60
 -13  17   6   16.10    3.50
 -13  17   6   16.10    4.00
 -14 -17   7    1.70    6.80
  14  17  -7    7.00    3.30
  -1 -18   8   -8.00    4.80
  -1  18   8    1.70    3.10
  -1  18   8    3.90    3.80
   1  18  -8    6.30    3.60
   0 -18   7    1.50    5.30
   0  18   7   10.80    3.90
   0  18  -7    5.10    4.30
   0  18   7    9.20    3.40
  -1 -18  -6   -1.00    5.60
   1 -18   6   -6.70    5.10
   1  18   6   -3.40    1.70
   1  18   6   -6.00    3.20
  -1  18  -6   -1.50    5.50
   2 -18   5   16.80    5.90
  -2  18  -5   18.20    4.50
   2  18   5   13.40    4.20
   3 -18   4   12.40    4.80
  -3  18  -4   23.50    4.40
   3  18   4   19.50    3.90
   4 -18   3   53.89    7.10
  -4  18  -3   53.99    6.10
   4  18   3   67.09    6.00
  -5 -18  -2    0.90    3.40
   5 -18   2   -2.80    4.00
  -5  18  -2    3.70    1.20
   5  18   2    1.00    3.40
  -6 -18  -1   13.90    4.20
   6 -18   1   13.90    4.70
  -6 -18  -1    8.60    3.80
   6  18   1   11.40    3.80
   7 -18   0   32.60    5.20
  -7  18   0   19.00    4.20
   7  18   0   27.40    4.60
  -7  18   0   30.50    4.50
  -8 -18   1    7.70    4.60
   8 -18  -1    8.90    4.10
   8  18  -1   14.20    3.90
  -8  18   1   18.80    4.20
  -8  18   1    8.40    3.80
  -9 -18   2   -2.00    4.90
   9 -18  -2   -1.20    3.50
   9  18  -2   -1.30    3.10
  -9  18   2   -0.70    3.40
  -9  18   2    0.30    3.40
 -10 -18   3   49.60    8.00
  10 -18  -3   51.79    5.60
 -10  18   3   56.99    6.00
 -10  18   3   54.29    5.90
  10  18  -3   50.29    5.50
 -11 -18   4   14.30    6.20
  11  18  -4   18.90    4.00
 -11  18   4   20.90    4.40
 -11  18   4   19.60    4.20
  12 -18  -5   45.00    4.90
 -12 -18   5   30.40    7.50
  12  18  -5   45.70    5.20
 -12  18   5   43.00    5.00
 -12  18   5   40.30    5.50
 -13 -18   6   14.30    7.40
 -13  18   6   16.70    3.70
 -13  18   6   20.90    4.20
  13  18  -6   17.90    3.60
  -1 -19   8   -5.70    5.20
  -1  19   8   -0.20    4.00
   0 -19   7   -2.40    5.20
   0  19   7   -0.20    3.80
   0  19  -7   10.70    4.20
   1 -19   6   -4.60    4.10
   1  19   6   -3.90    3.30
  -1  19  -6   -3.10    3.40
   2 -19   5    9.30    5.30
  -2  19  -5   16.00    4.30
   2  19   5    7.70    3.70
   3 -19   4   -0.50    4.50
   3  19   4    1.10    3.70
  -3  19  -4   -2.60    4.00
   4 -19   3   22.00    5.30
   4  19   3   18.60    4.40
   5 -19   2   -4.00    4.00
  -5 -19  -2    3.10    2.70
   5  19   2   -2.10    3.20
  -6 -19  -1   19.90    4.70
  -6 -19  -1   20.60    4.30
   6 -19   1   20.10    4.70
   6  19   1   19.10    4.00
  -7 -19   0    2.90    4.50
  -7  19   0    7.00    1.50
  -7  19   0    4.80    3.60
   7  19   0    1.10    3.60
  -8 -19   1   73.49    7.80
   8 -19  -1   85.89    7.10
   8  19  -1   64.39    6.40
  -8  19   1   68.79    6.80
   9 -19  -2    0.30    3.70
  -9 -19   2   -0.30    5.40
  -9  19   2    3.20    1.40
  -9  19   2   -4.10    3.30
   9  19  -2    0.40    3.20
  10 -19  -3   54.69    5.80
 -10 -19   3   45.90    7.90
 -10  19   3   38.50    4.90
 -10  19   3   44.40    5.40
  10  19  -3   43.10    5.30
 -11 -19   4   -2.30    5.20
  11  19  -4    1.30    3.50
 -11  19   4   -0.50    3.50
 -11  19   4    3.00    3.70
 -12 -19   5   15.20    7.00
 -12  19   5   26.90    4.40
  12  19  -5   24.40    4.40
 -12  19   5   32.20    5.10
 -13 -19   6   -1.30    6.30
 -13  19   6    1.10    3.30
 -13  19   6    0.90    3.40
  13  19  -6   -1.00    3.20
   0 -20   7    5.50    5.70
   0  20   7    3.70    5.90
   0  20   7    8.00    4.00
   1 -20   6   -2.10    5.30
   1  20   6    6.00    4.00
   1  20   6   -2.10    3.30
  -1  20  -6    2.00    3.90
   2 -20   5    2.00    5.50
   2  20   5    4.30    4.00
  -2  20  -5    5.50    3.70
   3 -20   4    1.40    5.30
   3  20   4    8.90    3.80
  -3  20  -4   11.00    4.00
   4 -20   3   16.80    5.40
  -4 -20  -3   10.10    5.30
  -4  20  -3   19.40    4.40
   4  20   3   11.80    4.00
   5 -20   2    0.60    4.50
   5  20   2    1.70    3.50
   6 -20   1    5.40    4.10
  -6 -20  -1    2.60    4.00
  -6  20  -1    4.70    3.60
   6  20   1   -2.20    3.40
   7 -20   0   12.00    4.30
  -7 -20   0    5.50    4.80
  -7  20   0    6.20    3.90
   7  20   0    8.80    3.90
  -8 -20   1   62.79    7.50
   8 -20  -1   72.49    6.40
   8  20  -1   59.29    6.20
  -8  20   1   57.59    6.60
   9 -20  -2   11.70    4.60
  -9 -20   2   12.60    6.20
  -9  20   2    6.30    4.30
   9  20  -2   12.20    3.80
  10 -20  -3   15.60    4.10
 -10 -20   3    9.70    6.30
  10  20  -3   11.70    3.90
 -10  20   3   10.10    4.10
 -11 -20   4   -2.10    5.60
  11  20  -4    2.20    3.70
 -11  20   4   -3.90    3.30
 -12 -20   5    4.50    6.60
 -12  20   5    7.90    3.80
  12  20  -5    6.60    3.70
 -12  20   5    2.70    3.70
   0 -21   7   -1.80    5.50
   0  21   7    1.00    3.70
   1 -21   6    0.40    5.50
   1  21   6    1.10    3.90
   2 -21   5   -4.40    4.40
   2  21   5   -6.60    3.50
   2  21   5   -1.40    3.90
   3 -21   4   15.30    5.70
  -3  21  -4   19.40    4.70
   3  21   4   19.60    5.80
  -4 -21  -3   22.70    5.00
   4 -21   3   17.30    5.60
  -4  21  -3   25.20    4.80
   4  21   3   19.60    4.50
   5 -21   2   -2.60    4.50
   5  21   2    5.70    4.20
  -6 -21  -1   -0.10    4.20
   6 -21   1   -1.10    4.50
   6  21   1    1.50    3.60
  -6  21  -1   -1.10    3.80
   7 -21   0   29.60    5.40
  -7 -21   0   36.50    6.30
   7  21   0   45.20    5.70
  -7  21   0   31.10    5.80
  -7  21   0   45.90    6.30
  -8 -21   1   15.60    5.70
   8 -21  -1   19.20    5.20
  -8  21   1   15.30    4.40
  -8  21   1   23.40    4.90
   8  21  -1   24.10    5.10
   9 -21  -2    9.80    3.80
  -9 -21   2    3.30    5.20
   9  21  -2   12.00    3.90
  -9  21   2   13.30    4.50
  -9  21   2   20.50    4.70
 -10 -21   3   -4.30    5.30
  10 -21  -3    1.60    3.10
  10  21  -3    4.70    3.70
 -10  21   3   -2.30    3.80
 -10  21   3   -1.00    3.60
 -11 -21   4    1.10    6.10
  11 -21  -4    3.40    3.70
 -11  21   4    1.00    4.00
 -11  21   4    5.00    4.30
  11  21  -4    1.30    3.60
 -12 -21   5   -5.10    6.30
  12  21  -5    0.90    3.70
 -12  21   5    0.40    3.70
   1 -22   6   -2.00    5.20
   1  22   6    1.20    4.00
   2 -22   5   -3.60    5.10
   2  22   5   -2.70    4.10
   3 -22   4   22.40    6.30
   3  22   4   24.50    5.00
   4 -22   3   11.80    6.00
   4  22   3   15.60    4.70
   5 -22   2   -0.30    4.90
  -5  22  -2    2.00    5.10
   6 -22   1   -3.70    4.50
  -6 -22  -1   -2.20    4.30
  -6  22  -1   -1.70    5.20
   6  22   1   -0.30    3.60
  -7 -22   0   31.40    6.40
   7 -22   0   30.00    5.50
   7  22   0   41.90    6.00
  -8 -22   1    3.30    4.80
   8 -22  -1   12.10    4.30
  -8  22   1    3.70    5.40
   8  22  -1   13.40    4.20
   9 -22  -2   10.60    4.10
  -9 -22   2    6.10    5.10
   9  22  -2   10.40    4.40
  -9  22   2    8.30    5.70
  -9  22   2   11.80    5.00
  10 -22  -3    3.60    3.40
 -10 -22   3    0.30    5.60
  10  22  -3    5.10    3.90
 -10  22   3    6.50    4.90
 -10  22   3    6.30    4.30
  11 -22  -4    8.60    3.90
 -11 -22   4    1.10    5.90
 -11  22   4   13.90    4.70
  11  22  -4   11.80    4.40
 -11  22   4    8.50    4.30
   1 -23   6    0.30    5.50
   1  23   6    4.60    4.10
   2 -23   5   -3.70    5.10
   2  23   5    5.40    4.20
   3 -23   4   15.80    5.90
   3  23   4   19.10    4.70
   4 -23   3   -3.90    5.20
  -4  23  -3   -1.20    4.20
   4  23   3    1.10    4.00
   5 -23   2   -7.30    5.10
   5  23   2   -1.50    4.30
  -5  23  -2   -0.30    4.30
   6 -23   1    2.60    4.80
  -6 -23  -1    5.10    4.70
  -6  23  -1   -1.20    3.90
   6  23   1   -3.40    3.60
   7 -23   0    5.90    4.80
  -7 -23   0    5.30    5.20
  -7  23   0    5.60    4.20
   7  23   0   10.80    4.40
  -8 -23   1    1.10    5.10
   8 -23  -1   -2.50    4.00
   8  23  -1   -1.10    3.90
  -8  23   1   -3.40    3.90
  -9 -23   2    0.90    5.60
  -9  23   2   -0.10    4.30
   9  23  -2   -0.60    4.50
 -10 -23   3   -6.90    6.00
  10 -23  -3    1.70    3.30
 -10  23   3   -2.50    4.20
  10  23  -3    3.30    4.20
 -11 -23   4    4.00    6.60
 -11  23   4   12.40    4.60
  11  23  -4    4.30    4.10
   2 -24   5    3.20    5.40
   2  24   5   -0.10    3.90
   3 -24   4    9.00    5.20
   3  24   4   10.70    4.30
  -3  24  -4   10.20    4.80
   4 -24   3   -6.00    4.40
   4  24   3   -0.20    3.90
  -4  24  -3    1.50    4.50
   5 -24   2   -0.80    5.50
  -5  24  -2    6.30    4.30
   5  24   2    3.40    4.30
   6 -24   1    3.80    5.10
  -6 -24  -1    7.70    5.10
  -6  24  -1    2.80    4.00
   6  24   1   10.20    4.60
  -7 -24   0    8.70    5.60
   7 -24   0    8.30    4.90
  -7  24   0   11.30    4.90
   7  24   0   10.40    4.40
   8 -24  -1    3.90    4.40
  -8 -24   1   -2.80    4.60
  -8  24   1   -1.50    4.30
   8  24  -1    0.50    4.40
  -9 -24   2    3.30    5.30
   9 -24  -2    6.40    4.00
   9  24  -2    4.70    4.40
  -9  24   2   -4.70    4.10
 -10 -24   3    1.00    5.40
  10 -24  -3    2.70    3.50
 -10  24   3    3.40    4.50
  10  24  -3    2.90    4.00
   3 -25   4   -1.80    5.10
   3  25   4    6.70    4.60
  -3  25  -4   -2.10    4.80
   4 -25   3   -2.10    5.00
   4  25   3   -2.70    4.00
  -4  25  -3   -0.10    4.70
   5 -25   2   -3.00    5.00
  -5  25  -2    2.40    4.40
   5  25   2    2.40    4.10
  -6 -25  -1    2.60    4.90
   6 -25   1    4.40    4.80
   6  25   1    2.60    4.80
  -6  25  -1    2.70    4.40
   7 -25   0   -2.20    4.70
  -7 -25   0   -1.50    5.40
   7  25   0    7.50    4.90
  -7  25   0   -2.00    4.00
   8 -25  -1    1.20    4.20
  -8 -25   1   -0.90    5.40
  -8  25   1   -3.00    4.10
   8  25  -1    2.30    4.20
  -9 -25   2   -0.60    6.10
   9 -25  -2   -0.50    3.20
  -9  25   2    0.10    4.00
   9  25  -2   -0.90    4.20
   5 -26   2    4.40    5.80
  -5  26  -2    6.70    5.00
   5  26   2   12.10    4.80
   6 -26   1   60.49    7.80
  -6 -26  -1   66.49    7.80
  -6  26  -1   42.00    6.80
   6  26   1   40.70    6.00
  -7 -26   0    2.70    5.60
   7 -26   0    5.90    4.60
  -7  26   0   -1.20    4.70
   7  26   0    3.70    4.30
  -3   0  11    1.20    4.30
   3   0 -11    4.70    2.70
  -2   0  10    7.60    4.30
   2   0 -10   13.80    3.10
   1   0  -9    3.00    2.80
   0   0   8   -6.70    3.30
   0   0  -8    2.60    2.60
   1   0   7    1.30    3.40
  -1   0  -7    1.80    2.60
   2   0   6   51.99    5.00
[truncated: 542,399 more chars]
